# Supplementary material for: High-Resolution Mass Spectrometry-Based Approaches for the Detection and Quantification of Peptidase Activity in Plasma
Source: Molecules. 2020 Sep 6;25(18):4071. doi: 10.3390/molecules25184071 (PMC7571063; doi:10.3390/molecules25184071)
Supplement: Supplementary file 1 [file molecules-25-04071-s001.zip › Table_S1.xlsx]

## Sheet: MSP_MS raw
Protein	Sequence (Nle=Leu)	Sequence (Nle=Met)	Cleaved Peptide	N-term	C-term	Cleave_Loc	Quality	Significance	Avg..ppm	Avg..Area	EM_Pig_Plasma_T1_0000_1	EM_Pig_Plasma_T1_0000_2	EM_Pig_Plasma_T1_0000_3	EM_Pig_Plasma_T1_0015_1	EM_Pig_Plasma_T1_0015_2	EM_Pig_Plasma_T1_0015_3	EM_Pig_Plasma_T1_0060_1	EM_Pig_Plasma_T1_0060_2	EM_Pig_Plasma_T1_0060_3	EM_Pig_Plasma_T2_0000_1	EM_Pig_Plasma_T2_0000_2	EM_Pig_Plasma_T2_0000_3	EM_Pig_Plasma_T2_0015_1	EM_Pig_Plasma_T2_0015_2	EM_Pig_Plasma_T2_0015_3	EM_Pig_Plasma_T2_0060_1	EM_Pig_Plasma_T2_0060_2	EM_Pig_Plasma_T2_0060_3	EM_Pig_Plasma_T3_0000_1	EM_Pig_Plasma_T3_0000_2	EM_Pig_Plasma_T3_0000_3	EM_Pig_Plasma_T3_0015_1	EM_Pig_Plasma_T3_0015_2	EM_Pig_Plasma_T3_0015_3	EM_Pig_Plasma_T3_0060_1	EM_Pig_Plasma_T3_0060_2	EM_Pig_Plasma_T3_0060_3	EM_Pig_Plasma_T4_0000_1	EM_Pig_Plasma_T4_0000_2	EM_Pig_Plasma_T4_0000_3	EM_Pig_Plasma_T4_0015_1	EM_Pig_Plasma_T4_0015_2	EM_Pig_Plasma_T4_0015_3	EM_Pig_Plasma_T4_0060_1	EM_Pig_Plasma_T4_0060_2	EM_Pig_Plasma_T4_0060_3
>TDP1|TDP1|generation1	LVATVYEFGHIDHL	LVATVYEFGHIDHM	L.VATVYEFGHIDHL	XXXLVATV	NA	1	0.63	6.41	2.8	4830000	3390000	2.82426e+06	2.91337e+06	3.29518e+06	3.9436e+06	3.68902e+06	4.02768e+06	4.96952e+06	4.072e+06	2.22635e+06	2.45403e+06	2.41292e+06	3050000	3310000	3.99513e+06	5830000	6070024	5770000	3.29838e+06	2.15808e+06	2.04159e+06	3.08474e+06	9380000	3.19017e+06	4060000	3.77618e+06	4.19453e+06	3.29774e+06	2.04736e+06	2.3041e+06	2.99103e+06	4.68982e+06	4.29099e+06	6250000	6.52599e+06	4.50858e+06
>TDP1|TDP1|generation1	LVATVYEFGHIDHL	LVATVYEFGHIDHM	V.ATVYEFGHIDHL	XXLVATVY	NA	2	0.65	7.43	3.2	582000	686734	542498	804405	746240	658485	562559	406634	480685	452446	501721	747254	691306	490874	700034	594140	275000	234060	382000	674175	491030	605885	302975	128267	458269	47971	372013	321434	405574	620020	575762	311616	398591	44439	117000	449428	357000
>TDP1|TDP1|generation1	LVATVYEFGHIDHL	LVATVYEFGHIDHM	LVATVYEFGHIDHL	NA	NA		0.38	1.78	2.4	406000000	364406262	318424760	3.44267e+08	3.70942e+08	3.72147e+08	3.45909e+08	374000000	380000000	404000000	3.22172e+08	381545328	3.51311e+08	3.5647e+08	3.99593e+08	3.63205e+08	327000000	382000000	417000000	3.56931e+08	3.96398e+08	3.32155e+08	346000000	189000000	4.00142e+08	330000000	326000000	359000000	3.51633e+08	3.96102e+08	3.72433e+08	312000000	387000000	347000000	319000000	375000000	382000000
>TDP10|TDP10|generation1	HIGLQVHLRYINVL	HIGLQVHMRYINVM	HIGLQVHLRYINVL	NA	NA		0.54	5.01	2.1	75600000	6.74716e+07	1.7164e+07	4.35409e+07	4.85854e+07	8.37675e+06	8.28939e+06	70200000	5.37202e+07	79300000	9.3435e+07	6.17565e+07	6.50739e+07	82200000	64000000	7.15439e+07	56400000	7.02101e+07	93400000	6.87213e+07	9.78273e+07	9.39546e+07	5.43243e+07	21500000	6.09889e+07	36200000	3.35911e+07	3.91686e+07	9.80212e+07	9.97047e+07	7.92379e+07	7.2219e+07	87300000	8.24509e+07	38700000	4.76213e+07	86500000
>TDP100|TDP100|generation1aar	KHPLETVYADSSEW	KHPLETVYADSSEW	K.HPLETVYADSSEW	XXXKHPLE	NA	1	0.31	60	1.3	110000	30571	35154	38151	36186	87300	61300	39668	175175	60447	44200	36446	45021	50615	31172	98851.2	254000	438290	410000	46947	50269	47472	48076	43971	37320	119000	46556	26627.5	31411	33038	56831	52648	38232	39256	276000	365616	180062
>TDP100|TDP100|generation1aar	KHPLETVYADSSEW	KHPLETVYADSSEW	H.PLETVYADSSEW	XXKHPLET	NA	2	0.57	60	1.7	306000	515000	594975	644000	368632	671000	650000	105806	371869	219668	29537	427000	48040	40759	45715	643644	425000	285899	357000	544000	45121	55371	54741	56162	38107	33871	49611	54837	590000	59930	44829	53294	608790	52201	58097	360205	33110
>TDP100|TDP100|generation1aar	KHPLETVYADSSEW	KHPLETVYADSSEW	KHPLETVYADSSEW	NA	NA		1.07	17.19	1.8	311000000	188000000	169000000	73400000	171000000	235000000	203000000	197000000	193000000	210000000	187000000	180000000	256000000	202000000	337000000	327000000	338000000	340000000	288000000	308000000	205000000	345000000	315000000	73300000	302000000	359000000	356000000	298000000	298000000	261000000	340000000	366000000	317000000	356000000	357000000	329000000	388000000
>TDP101|TDP101|generation1aar	LEFHWRILQGKKAP	MEFHWRIMQGKKAP	W.RILQGKKAP	EFHWRIMQ	NA	5	0.64	2.8	0.8	1770000	2.43307e+06	1.95813e+06	1.81471e+06	1.90508e+06	1.87625e+06	1.78069e+06	1.20895e+06	1.16379e+06	1.0213e+06	1.33094e+06	1.27777e+06	1.38788e+06	1480000	1400000	1.43041e+06	951000	992268	972000	1.50933e+06	1.55732e+06	1.52758e+06	1.66948e+06	4.43356e+06	1.5789e+06	1.31849e+06	1.35427e+06	1.24772e+06	1.27896e+06	1.345e+06	1.52866e+06	1.74212e+06	1.39257e+06	1.39306e+06	998116	850944	1.02239e+06
>TDP101|TDP101|generation1aar	LEFHWRILQGKKAP	MEFHWRIMQGKKAP	LEFHWRILQGKKAP	NA	NA		1.94	50.71	1.5	315000000	277000000	279000000	126000000	230000000	226000000	263000000	235000000	208000000	225000000	275000000	218000000	254000000	232000000	256000000	285000000	304000000	286000000	288000000	353000000	286000000	336000000	303000000	47800000	245000000	300000000	266000000	311000000	347000000	316000000	347000000	340000000	336000000	355000000	344000000	298000000	327000000
>TDP102|TDP102|generation1aar	AQNEAHLKTDWWAY	AQNEAHMKTDWWAY	Q.NEAHLKTDWWAY	XXAQNEAH	NA	2	0.62	17.19	2.3	1450000	451000	555114	548000	660167	1240000	1040000	1.33181e+06	1.25369e+06	1.12512e+06	285000	374000	241000	552000	476000	1.6135e+06	2380000	2.59917e+06	2590000	842000	214217	388000	507948	498000	428989	1450000	716222	1.10256e+06	701000	146079	218000	590647	1.63072e+06	1.57626e+06	2190000	2.35958e+06	1.19445e+06
>TDP102|TDP102|generation1aar	AQNEAHLKTDWWAY	AQNEAHMKTDWWAY	N.EAHLKTDWWAY	XAQNEAHM	NA	3	0.34	60	1.3	460000	62006.2	40787	94600	35040	240000	408380	464575	448182	332067	36904	55147	30407	39541	55188	40705	1.03303e+06	1.20347e+06	845000	216000	41588	35420	116124	58252	34282	602000	472854	371948	33523	42345	52050	38571	479258	509610	773000	1.10024e+06	418372
>TDP102|TDP102|generation1aar	AQNEAHLKTDWWAY	AQNEAHMKTDWWAY	E.AHLKTDWWAY	AQNEAHMK	NA	4	0.49	60	1.9	546000	29717	47552	35366	52268	260032	152750	539194	461607	410003	33050	41108	41704	50663	32710	328546	1220000	1.20265e+06	1070000	55100	44694	48945	42361	202000	38685	865000	371036	794199	36316	52685	33704	123240	700135	549037	1180000	1.13599e+06	725606
>TDP102|TDP102|generation1aar	AQNEAHLKTDWWAY	AQNEAHMKTDWWAY	AQNEAHLKTDWWAY	NA	NA		0.94	11.84	2.1	249000000	219000000	210000000	209000000	110000000	282000000	217000000	155000000	118000000	141000000	150000000	136000000	161000000	141000000	188000000	332000000	300000000	335000000	222000000	321000000	143000000	197000000	185000000	114000000	172000000	272000000	164000000	176000000	356000000	145000000	173000000	200000000	377000000	356000000	359000000	313000000	234000000
>TDP103|TDP103|generation1aar	GDQPVSRGLYFITH	GDQPVSRGLYFITH	G.DQPVSRGLYFITH	XXXGDQPV	NA	1	0.45	13.09	1.3	1940000	88900	59238	58200	859057	1100000	920000	2.64654e+06	2.57463e+06	3.02581e+06	52000	81100	201000	712000	956000	1.15303e+06	2590000	2.56413e+06	2770000	327000	280359	196000	803925	31000000	638032	1630000	1.744e+06	1.86389e+06	247000	327952	299000	1.02222e+06	991861	663437	2420000	3.0318e+06	2.36981e+06
>TDP103|TDP103|generation1aar	GDQPVSRGLYFITH	GDQPVSRGLYFITH	D.QPVSRGLYFITH	XXGDQPVS	NA	2	0.58	2.42	2.5	2330000	1750000	2.23034e+06	2200000	1.86666e+06	2330000	2110000	1.71898e+06	1.39102e+06	1.49419e+06	1970000	1920000	1630000	1870000	2190000	2.32856e+06	1800000	1.64958e+06	1590000	2830000	1.96327e+06	1980000	2.0589e+06	2020000	2.02497e+06	1.95396e+06	1.41446e+06	1.75803e+06	2280000	1.72356e+06	2080000	1.68972e+06	2.14023e+06	2.03364e+06	1.5288e+06	1.45673e+06	1.19144e+06
>TDP103|TDP103|generation1aar	GDQPVSRGLYFITH	GDQPVSRGLYFITH	Q.PVSRGLYFITH	XGDQPVSR	NA	3	0.53	2.02	2.5	555000	478000	433449	496000	500349	416000	465000	272402	346007	362258	401000	567000	789000	527000	505000	440153	485000	390614	290000	632000	398184	413000	397602	1020000	537915	390000	385710	331828	438000	499625	440000	392373	688825	527357	275000	318175	313296
>TDP103|TDP103|generation1aar	GDQPVSRGLYFITH	GDQPVSRGLYFITH	P.VSRGLYFITH	GDQPVSRG	NA	4	0.44	11.66	1.8	170000	79400	40439	33979	55448	78000	154000	173921	159219	159009	55500	43900	36969	38600	173000	99097.5	235000	241037	231000	34900	54413.7	38451	73768.8	30589	114301	294000	182176	226962	72700	38433.5	74700	252782	174487	213207	239000	246667	248170
>TDP103|TDP103|generation1aar	GDQPVSRGLYFITH	GDQPVSRGLYFITH	GDQPVSRGLYFITH	NA	NA		1.5	42.84	2	627000000	569000000	546000000	602000000	555000000	509000000	586000000	485000000	495000000	586000000	5.606e+08	577000000	457000000	516000000	575000000	628000000	525000000	572000000	624000000	590000000	580000000	575000000	550000000	433000000	599000000	6.06349e+08	5.99853e+08	602000000	562000000	591000000	573000000	580000000	639000000	605000000	5.54771e+08	6.38732e+08	601000000
>TDP105|TDP105|generation1aar	YEQTHNYRPDLEWQ	YEQTHNYRPDMEWQ	R.PDLEWQ	HNYRPDME	NA	8	1.03	31.85	1.8	1730000	539000	619825	701000	460181	577000	622000	482040	704707	633801	1020000	961000	1100000	1140000	1850000	1.68064e+06	1470000	1.31059e+06	1170000	2110000	1.22627e+06	2340000	2.80001e+06	1400000	1.60352e+06	1850000	1.61412e+06	1.32012e+06	2520000	1.63903e+06	2180000	2.9086e+06	2.11361e+06	2.00859e+06	1600000	1.33228e+06	1.51651e+06
>TDP105|TDP105|generation1aar	YEQTHNYRPDLEWQ	YEQTHNYRPDMEWQ	YEQTHNYRPD.L	NA	YRPDMEWQ	10	0.79	22.02	1.4	968000	1470000	1.49081e+06	1420000	1.20543e+06	1330000	1100000	568132	614173	537942	811000	762000	1190000	866000	555000	572633	454000	460349	332000	675000	776256	787000	749763	472000	660137	712000	701459	581302	673000	785522	862000	889757	714657	771675	549000	473490	470749
>TDP105|TDP105|generation1aar	YEQTHNYRPDLEWQ	YEQTHNYRPDMEWQ	YEQTHNYRPDLEWQ	NA	NA		1.25	31.33	2	272000000	162000000	166000000	182000000	193000000	191000000	190000000	261000000	208000000	204000000	270000000	181000000	348000000	327000000	217000000	333000000	317000000	234000000	292000000	199000000	213000000	221000000	366000000	109000000	233000000	358000000	234000000	223000000	310000000	213000000	228000000	246000000	204000000	205000000	189000000	341000000	237000000
>TDP106|TDP106|generation1aar	TNLYQAGDNSKFQP	TNMYQAGDNSKFQP	TNLYQAGDNSKFQP	NA	NA		0.68	5.36	2.7	195000000	116000000	121000000	119000000	106000000	3550000	137000000	200000000	131000000	139000000	204000000	113000000	225000000	205000000	216000000	204000000	202000000	209000000	196000000	217000000	221000000	207000000	224000000	35500000	238000000	8550000	251000000	242000000	186000000	232000000	200000000	516626	203000000	217000000	214000000	194000000	315186
>TDP107|TDP107|generation1aar	ENFPHLWERTIVNH	ENFPHLWERTIVNH	E.NFPHLWERTIVNH	XXXENFPH	NA	1	0.6	16.74	2.4	972000	58933	516120	36719	557280	518000	733000	1.10125e+06	745586	784941	319000	42479	434000	519000	615000	1.04675e+06	1200000	1.20153e+06	1080000	530000	366311	531000	555586	727000	365306	967000	936436	860370	512000	224277	647000	730600	1.02315e+06	1.365e+06	1180000	1.17861e+06	1.32816e+06
>TDP107|TDP107|generation1aar	ENFPHLWERTIVNH	ENFPHLWERTIVNH	ENFPHLWERTIVNH	NA	NA		0.84	10.36	2.3	628000000	439000000	547000000	574000000	484000000	634000000	539000000	473000000	600000000	330000000	560000000	324000000	548000000	507000000	426000000	695000000	722000000	587000000	688000000	647000000	597000000	552000000	449000000	295000000	523000000	692000000	516000000	564000000	647000000	601000000	628000000	638000000	623000000	652000000	820000000	661000000	654000000
>TDP108|TDP108|generation1aar	KQDDLLSEQFTNLY	KQDDLMSEQFTNMY	K.QDDLLSEQFTNLY	XXXKQDDL	NA	1	0.34	60	1.6	85400	46649	39801	59125	37367	53400	84600	284916	276851	392183	50394	30534	34455	65700	51300	42457	58211	129247	44645	58909	59550	29602	43242	61500	40053	82800	126539	105604	37163	36021	45785	30181	46925	34110	73000	42624	137389
>TDP108|TDP108|generation1aar	KQDDLLSEQFTNLY	KQDDLMSEQFTNMY	Q.DDLLSEQFTNLY	XXKQDDLM	NA	2	0.98	17.84	1.6	3570000	4.27679e+06	4.60906e+06	4.77646e+06	3.79402e+06	5.17889e+06	5.93057e+06	3.07463e+06	52815	3.56775e+06	4.18818e+06	4.58316e+06	4.2877e+06	3.9459e+06	3820000	2.77074e+06	1580000	2.21834e+06	1330000	1.33882e+06	3.37342e+06	3.31323e+06	3.30366e+06	2.4926e+06	3.21716e+06	2530000	2.50766e+06	2.66376e+06	29892	2.9994e+06	2.86635e+06	2.76931e+06	1.17936e+06	2.22017e+06	1610000	122898	2.10891e+06
>TDP108|TDP108|generation1aar	KQDDLLSEQFTNLY	KQDDLMSEQFTNMY	D.DLLSEQFTNLY	XKQDDLMS	NA	3	0.86	15.16	1.6	681000	755606	712895	818349	841522	905000	908572	547650	588017	629452	685000	799801	844000	752000	761000	555581	260000	395307	310000	303000	616808	635000	563684	107000	562230	441000	446640	451815	153000	574699	439000	571847	161004	538632	241000	158516	352570
>TDP108|TDP108|generation1aar	KQDDLLSEQFTNLY	KQDDLMSEQFTNMY	D.LLSEQFTNLY	KQDDLMSE	NA	4	0.32	60	1.8	492000	862000	50816	40518	31195	1000000	891252	315282	666574	49430	745321	42405	58337	874000	55558	31355	47306	45909	30972	465426	812742	60258	56140	39409	863372	470000	522706	32810	1020000	947293	861644	660110	570072	557970	403000	326642	402777
>TDP108|TDP108|generation1aar	KQDDLLSEQFTNLY	KQDDLMSEQFTNMY	KQDDLLSEQFTNLY	NA	NA		1.16	60	2.2	355000000	339000000	382000000	414000000	395000000	446000000	521000000	400000000	372000000	402000000	320000000	354000000	311000000	323000000	359000000	212000000	186000000	263000000	268000000	194000000	313000000	283000000	207000000	570000000	227000000	284000000	284000000	260000000	355000000	323000000	312000000	259000000	189000000	222000000	213000000	333000000	292000000
>TDP109|TDP109|generation1aar	TPHHVNWYKRAPNQ	TPHHVNWYKRAPNQ	P.HHVNWYKRAPNQ	XXTPHHVN	NA	2	0.69	8.02	1.9	195000000	225000000	237000000	212000000	183000000	132000000	228000000	95300000	122000000	173000000	191000000	198000000	183000000	217000000	142000000	136000000	167000000	175000000	150000000	156000000	196000000	142000000	154000000	196000000	153000000	153000000	144000000	181000000	134000000	159000000	170000000	194000000	146000000	164000000	206000000	131000000	147000000
>TDP109|TDP109|generation1aar	TPHHVNWYKRAPNQ	TPHHVNWYKRAPNQ	H.HVNWYKRAPNQ	XTPHHVNW	NA	3	0.53	13.81	1.5	1150000	282000	359659	275000	930018	1050000	1050000	1.9651e+06	1.94592e+06	1.82592e+06	257000	228000	256000	868000	662000	674728	1330000	1.44595e+06	1100000	173000	219500	161000	515904	297000	536066	1040000	1.22486e+06	1.15684e+06	151000	182725	194000	734113	562807	694563	1190000	1.12956e+06	1.17014e+06
>TDP109|TDP109|generation1aar	TPHHVNWYKRAPNQ	TPHHVNWYKRAPNQ	H.VNWYKRAPNQ	TPHHVNWY	NA	4	0.54	14.29	1.3	797000	124000	74376.9	91300	187110	218000	181000	318291	305290	338245	42300	95900	91600	342000	314000	325574	610000	659099	462000	83800	98200	80200	1.16976e+06	970000	906096	2760000	2.5232e+06	2.57013e+06	65300	99162.5	90800	690309	507659	565483	1520000	1.09343e+06	1.44958e+06
>TDP109|TDP109|generation1aar	TPHHVNWYKRAPNQ	TPHHVNWYKRAPNQ	TPHHVNWYKRAPNQ	NA	NA		0.7	5.98	1.8	70900000	57700000	7.397e+07	6.35121e+07	7.45221e+07	79900000	72800000	62500000	6.1163e+07	6.41003e+07	59300000	60500000	6.13932e+07	6.91026e+07	60800000	5.66508e+07	65200000	6.07356e+07	45000000	56200000	5.53636e+07	5.17976e+07	6.10647e+07	7.99805e+07	5.09237e+07	61400000	5.71561e+07	5.75115e+07	51100000	5.56553e+07	4.97418e+07	5.959e+07	5.44464e+07	5.98574e+07	50600000	4.55156e+07	5.15605e+07
>TDP11|TDP11|generation1	PVIWTHNAGLSFLL	PVIWTHNAGMSFMM	P.VIWTHNAGLSFLL	XXXPVIWT	NA	1	0.94	38.28	2	1730000	2.59565e+06	2.7667e+06	3.03622e+06	1.38632e+06	410417	339231	1.501e+06	1.15763e+06	1.67797e+06	3.05511e+06	2.52632e+06	2.99981e+06	1990000	1920000	1.66499e+06	792000	1.02948e+06	1250000	1.13897e+06	1.50818e+06	2.14183e+06	860516	1360000	884495	333000	287745	430501	757306	1.5182e+06	1.64235e+06	1.01918e+06	777370	1.25237e+06	315000	361361	836152
>TDP11|TDP11|generation1	PVIWTHNAGLSFLL	PVIWTHNAGMSFMM	PVIWTHNAGLSF.L	NA	GMSFMMXX	12	0.58	60	1.7	183000	37283	38465	49794	270790	220000	218000	281657	303827	329608	56045	52342	31889	176000	204000	200821	202000	253318	463000	52495	44127	31893	43108	47176	73956.8	127000	140287	134334	43895	43135	54797	60880.2	84974	104414	226000	267353	120253
>TDP11|TDP11|generation1	PVIWTHNAGLSFLL	PVIWTHNAGMSFMM	PVIWTHNAGLSFL.L	NA	MSFMMXXX	13	0.5	60	1.2	79500	38880	35390	50011	26302.8	32849	41321	60012.4	45365.9	41071.6	30148	58534	41229	57800	64900	41224.7	93200	86889.9	146000	35175	39725	54349	140222	173000	132526	201000	260458	308461	55818	52461	52521	53474.3	49637	57454	114000	100445	147986
>TDP11|TDP11|generation1	PVIWTHNAGLSFLL	PVIWTHNAGMSFMM	PVIWTHNAGLSFLL	NA	NA		0.48	9.26	2.2	103000000	1.45313e+08	137000000	1.65259e+08	9.04979e+07	1.43304e+07	1.53988e+07	117000000	93300000	140000000	1.28489e+08	1.10475e+08	1.49418e+08	74000000	108000000	119000000	62100000	93300000	106000000	6.323e+07	7.06228e+07	1.09062e+08	5.16987e+07	86500000	5.31713e+07	31900000	27500000	2.88792e+07	4.86022e+07	9.02588e+07	9.16941e+07	4.64028e+07	64000000	106000000	25500000	3.088e+07	7.63414e+07
>TDP110|TDP110|generation1aar	THATPGIHDVLLRP	THATPGIHDVLLRP	T.HATPGIHDVLLRP	XXXTHATP	NA	1	0.59	16.72	2.3	729000	52737	43067	125000	551380	319000	513000	30274	1.11466e+06	1.22224e+06	165000	41584	254000	653000	742000	602889	1090000	939279	750000	150000	60135	46598	443429	315000	561930	806000	1.10603e+06	944669	151000	310102	55176	610052	481000	561257	1010000	902373	1.08988e+06
>TDP110|TDP110|generation1aar	THATPGIHDVLLRP	THATPGIHDVLLRP	A.TPGIHDVLLRP	XTHATPGI	NA	3	0.46	60	1.5	187000	59452	41525	58385	43049	71000	39975	339672	279900	314193	57067	31432	43996	45049	43659	42693	371541	342139	364000	36286	34016	36555	41442	32492	40598	241092	276594	315433	57028	36597	49554	46119	52884.8	107735	379000	241138	358652
>TDP110|TDP110|generation1aar	THATPGIHDVLLRP	THATPGIHDVLLRP	T.PGIHDVLLRP	THATPGIH	NA	4	1.26	32.29	1.2	6460000	3.23949e+06	4.23581e+06	4.42414e+06	3.42193e+06	4.12651e+06	3.89826e+06	3.45038e+06	4.21471e+06	4.44717e+06	5.08713e+06	4.97391e+06	5.66209e+06	6080000	5960000	4.8307e+06	4830000	4.639e+06	4010000	4.85941e+06	5.34741e+06	6.50673e+06	6.59435e+06	9770000	6.35742e+06	5640000	6.30633e+06	5.64895e+06	6.71992e+06	5.92522e+06	6.3047e+06	7.31377e+06	7.21243e+06	6.84955e+06	6490000	5.10822e+06	5.42462e+06
>TDP110|TDP110|generation1aar	THATPGIHDVLLRP	THATPGIHDVLLRP	G.IHDVLLRP	ATPGIHDV	NA	6	0.79	60	1.5	400000	34486	254637	334000	148818	40539	36349	222705	38648	338949	438000	36558	626000	59334	357000	453533	285000	261703	223000	251000	487020	692000	599486	534000	576958	279000	493081	382813	375000	29698	560000	548963	566239	579276	334000	375606	360556
>TDP110|TDP110|generation1aar	THATPGIHDVLLRP	THATPGIHDVLLRP	THATPGIHD.V	NA	GIHDVLLR	9	0.6	9.47	1.3	67600	75500	61660	87600	97048.6	107000	92200	51494.6	54144.3	39988.5	38721	69500	53086	95900	75400	46383.8	38700	40720.5	49500	82200	36245.8	48100	86087.3	28900	69265.7	58899	40779.1	51748	47363	92784	55300	60361	109044	80100.9	42300	50282.6	51276.3
>TDP110|TDP110|generation1aar	THATPGIHDVLLRP	THATPGIHDVLLRP	THATPGIHDVLL.R	NA	DVLLRPXX	12	0.4	60	1.4	82300	44032	50521	35988	50053	30538	111000	145720	196117	153834	46086	56963	54106	26400	35114	107281	107000	170717	94500	54871	44397	41235	58119	41702	49885	56400	30276	81630.6	49357	41972	35106	55936	66949.8	108306	141000	146844	192529
>TDP110|TDP110|generation1aar	THATPGIHDVLLRP	THATPGIHDVLLRP	THATPGIHDVLLRP	NA	NA		0.77	7.94	2.3	850000000	727000000	7.65713e+08	742000000	6.55892e+08	825000000	768000000	903000000	789000000	837000000	807000000	7.60609e+08	809000000	652000000	785000000	722000000	748000000	593000000	715000000	689000000	8.47474e+08	828000000	833000000	265000000	884000000	829000000	931000000	884000000	689077906	8.50798e+08	784000000	855000000	799000000	768000000	872000000	787000000	706000000
>TDP111|TDP111|generation1aar	FPNLWSYEKQRFHP	FPNMWSYEKQRFHP	P.NLWSYEKQRFHP	XXFPNMWS	NA	2	0.46	60	2.5	2540000	29589	36949	40908	618863	540000	381000	3.49955e+06	3.03192e+06	3.10162e+06	41038	59848	59559	1140000	1370000	2.82638e+07	2880000	3.44419e+06	1770000	29602	40472	43792	470117	36200000	313449	1810000	2.15867e+06	2.05699e+06	77200	49954	50468	319905	627446	736275	2230000	1.72058e+06	2.38709e+06
>TDP111|TDP111|generation1aar	FPNLWSYEKQRFHP	FPNMWSYEKQRFHP	FPNLWSYEKQRF.H	NA	KQRFHPXX	12	0.7	60	1.7	958000	34241	56640	211000	948670	1040000	1530000	1.04312e+06	1.04063e+06	1.06371e+06	59328	56034	40563	1160000	946000	1.84777e+06	1280000	969220	1330000	167000	57589	33987	639979	769000	621635	1010000	833748	535618	166000	35380	52238	588356	1.47478e+06	1.31163e+06	837000	1.24849e+06	629174
>TDP111|TDP111|generation1aar	FPNLWSYEKQRFHP	FPNMWSYEKQRFHP	FPNLWSYEKQRFHP	NA	NA		1	21.57	2	371000000	370000000	404000000	329000000	303000000	380000000	412000000	230000000	240000000	235000000	2.91257e+08	346000000	287000000	249000000	274000000	421000000	348000000	348000000	123000000	4.82219e+08	294000000	327000000	241000000	138000000	252000000	256000000	221000000	268000000	483000000	292000000	285000000	243000000	488000000	429000000	329000000	370000000	218000000
>TDP112|TDP112|generation1aar	PHWQRVIFFRLNTP	PHWQRVIFFRLNTP	PHWQRVIFFRLNTP	NA	NA		0.91	16.65	2.3	224000000	2.76412e+08	2.57817e+08	3.03302e+08	2.18385e+08	1.60617e+08	2.3108e+08	1.38993e+08	1.96597e+08	159000000	2.37802e+08	2.14991e+08	1.704e+08	1.72735e+08	1.76443e+08	2.09423e+08	138000000	186000000	247000000	2.87339e+08	2.20648e+08	189900210	1.56552e+08	5.82186e+07	1.70916e+08	158000000	126000000	9.4371e+07	2.21632e+08	1.77431e+08	1.87212e+08	1.57358e+08	2.35317e+08	2.10463e+08	168000000	178000000	127000000
>TDP113|TDP113|generation1aar	QEGHQSNKPPAFLH	QEGHQSNKPPAFMH	Q.EGHQSNKPPAFLH	XXXQEGHQ	NA	1	0.44	1.84	1.4	239000	233000	229247	212000	208660	258000	80100	105066	88821.7	87647.7	190000	180000	171000	268000	256000	378357	225000	172980	237000	153000	207594	220000	282997	230000	270672	162000	179536	120157	74900	243161	241000	274549	263028	205396	183000	106403	184302
>TDP113|TDP113|generation1aar	QEGHQSNKPPAFLH	QEGHQSNKPPAFMH	QEGHQSNKPPAFLH	NA	NA		0.7	3.68	1.6	29600000	22500000	2.39572e+07	21200000	2.39321e+07	28300000	24500000	22200000	2.00368e+07	2.0311e+07	24800000	21800000	21000000	26800000	22700000	2.31745e+07	27200000	2.17062e+07	20300000	25400000	2.54923e+07	24900000	2.88721e+07	18900000	2.65562e+07	29200000	2.97991e+07	2.96032e+07	25300000	2.71065e+07	24900000	2.95164e+07	2.71662e+07	2.52336e+07	27600000	21300000	2.40831e+07
>TDP114|TDP114|generation1aar	DPGSFKNNPIDWHH	DPGSFKNNPIDWHH	D.PGSFKNNPIDWHH	XXXDPGSF	NA	1	1.25	23.37	1.5	2550000	2390000	2.25528e+06	2350000	3.04698e+06	1940000	1820000	1.67861e+06	1.52572e+06	1.3858e+06	2210000	1890000	2170000	2320000	2030000	1.92302e+06	1720000	1.60028e+06	1150000	2250000	2.49603e+06	2350000	2.59542e+06	2470000	2.11743e+06	2230000	2.21834e+06	1.9758e+06	2590000	2.49613e+06	2150000	2.59896e+06	2.34039e+06	2.37275e+06	1600000	1.44137e+06	1.59503e+06
>TDP114|TDP114|generation1aar	DPGSFKNNPIDWHH	DPGSFKNNPIDWHH	P.GSFKNNPIDWHH	XXDPGSFK	NA	2	1.02	22.48	1.2	47600000	25400000	2.81948e+07	23200000	3.67907e+07	35100000	37200000	58500000	57400000	5.26549e+07	27100000	26400000	24600000	38900000	36000000	3.64922e+07	58200000	5.36305e+07	48100000	29000000	3.03802e+07	28700000	3.77463e+07	41600000	3.89643e+07	52400000	5.40874e+07	4.42129e+07	26700000	3.02379e+07	29300000	3.96762e+07	3.98716e+07	4.05478e+07	61000000	4.83336e+07	5.58405e+07
>TDP114|TDP114|generation1aar	DPGSFKNNPIDWHH	DPGSFKNNPIDWHH	G.SFKNNPIDWHH	XDPGSFKN	NA	3	0.74	17.1	1.4	1380000	1050000	1.06909e+06	1050000	1.30759e+06	948000	775000	1.22859e+06	1.50321e+06	1.34424e+06	924000	1280000	894000	1040000	1060000	1080000	947000	916879	853000	910000	909731	1080000	1.28242e+06	1280000	922808	1120000	1.36647e+06	1.13179e+06	1070000	840396	857000	1.17567e+06	1.09173e+06	1.01441e+06	1200000	860071	1.19517e+06
>TDP114|TDP114|generation1aar	DPGSFKNNPIDWHH	DPGSFKNNPIDWHH	N.NPIDWHH	SFKNNPID	NA	7	0.34	60	1.2	46400	32600	49701.2	35700	44113	52100	50700	51697.3	45325.9	51964	69800	53200	63200	72500	81200	87590.5	34600	43103	39400	35700	36248	55900	62246.8	735000	43899.4	31400	34131	53043	38900	67433.8	49400	52008	55919	56165	29908	59591	36051.9
>TDP114|TDP114|generation1aar	DPGSFKNNPIDWHH	DPGSFKNNPIDWHH	DPGSFKNNPID.W	NA	NPIDWHHX	11	0.78	14.07	1.2	1110000	943000	677026	1090000	960749	34204	715000	663256	921666	734392	1060000	1150000	1520000	1140000	1750000	874218	683000	60612	783000	1000000	1.0995e+06	1510000	1.13456e+06	2480000	1.47942e+06	817000	46748	852435	1060000	1.01841e+06	865000	992726	991975	1.12452e+06	634000	623638	634460
>TDP114|TDP114|generation1aar	DPGSFKNNPIDWHH	DPGSFKNNPIDWHH	DPGSFKNNPIDWHH	NA	NA		0.95	3.87	2.7	351000000	215000000	264000000	237000000	308000000	180000000	276000000	341000000	257000000	243000000	348000000	274000000	323000000	339000000	339000000	335000000	349000000	118000000	265000000	326000000	9.17282e+07	348000000	399000000	235000000	387000000	362000000	410000000	345000000	339000000	388000000	374000000	385000000	300000000	351000000	368000000	302000000	304000000
>TDP115|TDP115|generation1aar	EHPELVHYQINQKH	EHPEMVHYQINQKH	H.PELVHYQINQKH	XXEHPEMV	NA	2	0.95	7.61	1.5	834000	896000	856024	867000	788697	829000	863000	570426	512302	557337	781000	858000	797000	778000	795000	688449	511000	478779	394000	711000	740715	641000	677455	815000	676056	589000	625017	540304	659000	727000	613000	751481	661672	747535	451000	389605	466237
>TDP115|TDP115|generation1aar	EHPELVHYQINQKH	EHPEMVHYQINQKH	EHPELVHYQINQKH	NA	NA		0.61	3.36	2.2	132000000	114000000	96000000	106000000	82900000	124000000	104000000	124000000	119000000	102000000	124000000	106000000	113000000	123000000	115000000	111000000	141000000	118000000	103000000	105000000	112000000	107000000	118000000	97000000	109000000	124000000	125000000	125000000	107000000	118000000	107000000	3.4257e+07	112000000	119000000	121000000	99400000	118000000
>TDP116|TDP116|generation1aar	RPVLEFATGGYHPN	RPVMEFATGGYHPN	P.VLEFATGGYHPN	XXRPVMEF	NA	2	0.66	7.24	1.7	62800000	21800000	2.35122e+07	23900000	40500000	45000000	39900000	72200000	72300000	72600000	31200000	27700000	32300000	44400000	48400000	4.88866e+07	87300000	87300000	83400000	34700000	3.28869e+07	35500000	4.95294e+07	44900000	46500000	75600000	76587638	7.75306e+07	33400000	3.37169e+07	36200000	4.93018e+07	5.35025e+07	5.87371e+07	98400000	86100000	92600000
>TDP116|TDP116|generation1aar	RPVLEFATGGYHPN	RPVMEFATGGYHPN	RPVLEFATGGYHPN	NA	NA		0.76	5.24	2.8	553000000	506000000	365000000	458000000	479000000	492000000	439000000	467000000	433000000	438000000	525000000	472000000	541000000	505000000	526000000	510000000	496000000	498000000	465000000	511000000	559000000	569000000	555000000	1290000000	560000000	533000000	405000000	551000000	495000000	543000000	591000000	565000000	391000000	525000000	563000000	487000000	428000000
>TDP117|TDP117|generation2aar	HHFTQRAGILKLLP	HHFTQRAGILKLMP	H.FTQRAGILKLLP	XXHHFTQR	NA	2	0.64	22.89	1.9	1360000	212000	233235	116000	576000	254000	351000	1.40175e+06	1.2264e+06	1.21773e+06	76600	98200	49461	623000	840000	655914	1240000	1.64497e+06	1480000	157000	118005	109000	1.24662e+06	1550000	1.37548e+06	3140000	2.87603e+06	3.16616e+06	175000	205122	157000	1.12748e+06	975037	713595	2100000	1.8993e+06	1.85229e+06
>TDP117|TDP117|generation2aar	HHFTQRAGILKLLP	HHFTQRAGILKLMP	F.TQRAGILKLLP	XHHFTQRA	NA	3	0.84	60	1.1	1010000	47571	50986	46917	664829	795000	687000	1.55475e+06	1.55978e+06	1.63412e+06	53489	34434	58283	522000	516000	442665	1230000	1.44759e+06	1600000	37694	39860	53494	451742	619000	474765	1140000	1.26038e+06	1.36502e+06	31547	34464	43491	581315	426383	428712	1430000	1.53025e+06	1.54333e+06
>TDP117|TDP117|generation2aar	HHFTQRAGILKLLP	HHFTQRAGILKLMP	HHFTQRAGILKL.L	NA	ILKLMPXX	12	0.57	60	1.3	540000	117000	58164	57484	612798	60588	417000	790042	824406	686890	49497	38998	46881	394202	487882	158269	877000	775504	630000	41078	45149	54386	206169	265167	161211	759000	860202	804541	39809	29669	52157	572748	544760	253128	374000	536366	856311
>TDP117|TDP117|generation2aar	HHFTQRAGILKLLP	HHFTQRAGILKLMP	HHFTQRAGILKLLP	NA	NA		1.03	11.13	1.5	634000000	657000000	584000000	5.58316e+08	556000000	4.62746e+08	5.10519e+08	5.94968e+08	501000000	5.42036e+08	578000000	585000000	5.06913e+08	581000000	554000000	513000000	578000000	578000000	537000000	617000000	579000000	519000000	5.70756e+08	332000000	6.15022e+08	546000000	614000000	4.8003e+08	579000000	7.09262e+08	618809378	5.85853e+08	618000000	6.54298e+08	623000000	592000000	6.08103e+08
>TDP119|TDP119|generation2aar	YHFQFPLHNGRVPD	YHFQFPMHNGRVPD	Y.HFQFPLHNGRVPD	XXXYHFQF	NA	1	0.48	13.39	1.6	3420000	635000	535599	500000	2.78614e+06	2710000	2470000	5.01865e+06	6.32291e+06	5.59965e+06	455000	506000	582000	1480000	2380000	2.69472e+06	4580000	4.96207e+06	4820000	544000	382288	595000	1.24235e+06	1100000	1.14221e+06	3100000	3.33024e+06	3.66394e+06	650000	383000	603000	2.09645e+06	1.7537e+06	1.69601e+06	4520000	4.02997e+06	4.59973e+06
>TDP119|TDP119|generation2aar	YHFQFPLHNGRVPD	YHFQFPMHNGRVPD	H.FQFPLHNGRVPD	XXYHFQFP	NA	2	0.82	54.67	2	1330000	342000	462105	721000	866890	35378	945000	988203	1.19642e+06	952541	260000	391000	489000	767000	695000	898878	1290000	1.03189e+06	1400000	223000	207333	413000	908112	1280000	873556	2690000	2.24411e+06	2.38643e+06	480000	375531	334000	877476	1.33999e+06	1.14993e+06	1910000	1.89007e+06	2.00849e+06
>TDP119|TDP119|generation2aar	YHFQFPLHNGRVPD	YHFQFPMHNGRVPD	F.PLHNGRVPD	HFQFPMHN	NA	5	1.29	38.81	1.7	5570000	3940000	4.86178e+06	5190000	3.88658e+06	4480000	4720000	3.32703e+06	4.02524e+06	2.53116e+06	4580000	4490000	4150000	4720000	4760000	5.88115e+06	4840000	4.58615e+06	4380000	5450000	4.46605e+06	4570000	4.40011e+06	3230000	4.60393e+06	4700000	4.50682e+06	4.21785e+06	5550000	4.2714e+06	4610000	5.36982e+06	4.81858e+06	6.32269e+06	4990000	4.50977e+06	3.81829e+06
>TDP119|TDP119|generation2aar	YHFQFPLHNGRVPD	YHFQFPMHNGRVPD	YHFQFPLHNGRVPD	NA	NA		0.84	6.49	1.8	712000000	640000000	634000000	626000000	510000000	658000000	572000000	616000000	675000000	672000000	630000000	485000000	630000000	666000000	503000000	552000000	716000000	711000000	677000000	659000000	564000000	702000000	633000000	687000000	699000000	749000000	759000000	595000000	509000000	735000000	703000000	687000000	705000000	737000000	809000000	732000000	647000000
>TDP12|TDP12|generation1	VLFLREKQYDPVSL	VMFLREKQYDPVSL	V.LFLREKQYDPVSL	XXXVMFLR	NA	1	0.65	11.33	2	1140000	754000	508187	759000	903346	968000	43600	1.04939e+06	1.05303e+06	1.06283e+06	461000	565000	416000	698000	781000	1.1406e+06	1390000	1.3184e+06	1220000	825000	356647	338000	537133	61600	697284	863000	711245	733944	663000	585000	388000	598046	1.32153e+06	1.5389e+06	1340000	1.62857e+06	887920
>TDP12|TDP12|generation1	VLFLREKQYDPVSL	VMFLREKQYDPVSL	VLFLREKQYD.P	NA	KQYDPVSL	10	1.17	19.7	1.3	48100000	30200000	3.21693e+07	27600000	4.1544e+07	29700000	37600000	3.61359e+07	3.17918e+07	3.09109e+07	40600000	33000000	38900000	43800000	41400000	4.27252e+07	38300000	3.56031e+07	37800000	43400000	4.56293e+07	42400000	4.71418e+07	60700000	49400000	48600000	5.27233e+07	4.68919e+07	42200000	4.98138e+07	44700000	5.12746e+07	4.80933e+07	4.47868e+07	47900000	3.98685e+07	4.27996e+07
>TDP12|TDP12|generation1	VLFLREKQYDPVSL	VMFLREKQYDPVSL	VLFLREKQYDPVSL	NA	NA		0.37	1.6	2.7	505000000	492000000	456000000	351000000	327000000	511000000	529000000	533000000	517000000	544000000	289000000	505000000	469000000	289000000	506000000	443000000	491000000	478000000	519000000	473000000	502000000	239000000	498000000	408000000	548000000	494000000	479000000	496000000	495000000	519000000	291000000	454000000	324000000	426000000	452000000	484000000	486000000
>TDP125|TDP125|GenScript	EVDNTKPKVLYWHF	EVDNTKPKVMYWHF	D.NTKPKVLYWHF	XEVDNTKP	NA	3	0.4	4.45	2.6	670000	544408	398512	366048	438207	516878	559462	261346	36424	272847	338718	383911	513242	280000	479000	908104	360000	348183	259000	720386	361763	583100	476581	102000	382679	460000	326787	574815	842397	366249	625468	607199	1.81673e+06	1.07453e+06	699000	888177	515417
>TDP125|TDP125|GenScript	EVDNTKPKVLYWHF	EVDNTKPKVMYWHF	EVDNTKPKVLYWHF	NA	NA		1.81	60	1.6	226000000	224000000	193000000	183000000	1.68936e+08	2.05029e+08	2.09253e+08	1.55111e+08	172000000	134000000	150000000	163000000	5.87096e+07	164000000	174000000	256000000	284000000	245000000	236000000	262000000	155000000	164000000	155000000	11300000	1.64333e+08	191000000	173000000	180000000	2.62364e+08	141890509	1.59003e+08	1.63903e+08	291000000	2.22885e+08	232000000	271000000	1.61647e+08
>TDP126|TDP126|GenScript	EYPRPQEWADGNHL	EYPRPQEWADGNHL	EYPRPQEWAD.G	NA	EWADGNHL	10	1.32	42.76	1.5	5870000	3920000	3.96297e+06	4050000	5.46069e+06	3390000	3890000	4.43013e+06	4.05414e+06	4.42234e+06	5480000	4540000	6310000	5420000	5550000	6.16918e+06	4450000	4.5191e+06	4010000	5500000	5.38243e+06	5110000	4.93476e+06	2830000	5.96217e+06	4720000	4.63462e+06	4.63644e+06	5120000	4.90312e+06	4950000	5.52577e+06	4.88088e+06	5.14152e+06	4230000	3.97108e+06	4130000
>TDP126|TDP126|GenScript	EYPRPQEWADGNHL	EYPRPQEWADGNHL	EYPRPQEWADGNHL	NA	NA		1.83	19.75	1.4	172000000	99100000	95800000	99200000	128000000	121000000	117000000	133000000	112000000	115000000	151000000	102000000	173000000	155000000	138000000	172000000	155000000	167000000	149000000	156000000	158000000	180000000	189000000	66000000	191000000	175000000	203000000	202000000	165000000	169000000	171000000	179000000	160000000	169000000	190000000	122000000	199000000
>TDP127|TDP127|GenScript	GFSIHEWELDTQKW	GFSIHEWELDTQKW	GFSIHEWELDTQKW	NA	NA		1.2	60	1.4	137000000	146000000	158000000	159000000	144000000	178000000	204000000	126000000	140000000	124000000	126000000	136000000	115000000	126000000	115000000	124000000	10300000	59100000	158000000	136000000	112000000	94400000	7.55971e+07	130000000	119000000	85200000	9.36992e+07	7.95286e+07	156000000	121000000	96800000	8.33944e+07	93200000	8.4385e+07	56900000	139000000	7.91291e+07
>TDP128|TDP128|GenScript	EGADIWYRKHSHQL	EGADIWYRKHSHQL	E.GADIWYRKHSHQL	XXXEGADI	NA	1	0.53	60	1.7	282000	89800	58781	46340	141825	50697	58220	390136	118445	432101	50600	60027	44985	251000	53592	55093	400000	391978	396000	48286	59589	33900	146399	86500	195141	397000	383294	379114	32144	36879	43208	280000	258165	269165	537000	523865	516995
>TDP128|TDP128|GenScript	EGADIWYRKHSHQL	EGADIWYRKHSHQL	D.IWYRKHSHQL	EGADIWYR	NA	4	0.94	11.32	1.3	1130000	1750000	1.29356e+06	1150000	1.20819e+06	1310000	1230000	791776	765132	646988	1110000	1010000	1040000	1130000	951000	913445	611000	530570	500000	937000	1.02183e+06	968000	1.025e+06	1080000	604814	763000	737353	682890	951000	1.03002e+06	930000	1.10403e+06	869432	913775	546000	493343	532966
>TDP128|TDP128|GenScript	EGADIWYRKHSHQL	EGADIWYRKHSHQL	EGADIWYRKHSHQL	NA	NA		1.36	34	2.3	352000000	304000000	282000000	298000000	336000000	303000000	345000000	361000000	343000000	334000000	318000000	293000000	301000000	360000000	303000000	260000000	330000000	289000000	249000000	274000000	316000000	253000000	353000000	542000000	344000000	341000000	372000000	330000000	255000000	326000000	304000000	343000000	296000000	299000000	330000000	286000000	276000000
>TDP129|TDP129|GenScript	EDNYEVWVPQAGRN	EDNYEVWVPQAGRN	D.NYEVWVPQAGRN	XXEDNYEV	NA	2	1	10.92	1.4	615000	413000	332425	387000	455370	518000	488000	298472	314312	308411	395000	441000	456000	396000	497000	916637	356000	520672	494000	719000	327435	690000	643060	575000	400992	630000	347674	756010	758000	401378	621000	501361	575881	880596	498000	397942	420958
>TDP129|TDP129|GenScript	EDNYEVWVPQAGRN	EDNYEVWVPQAGRN	EDNYEVWVPQAGRN	NA	NA		0.77	16.78	2.4	162000000	119000000	121000000	109000000	84800000	147000000	129000000	101000000	113000000	110000000	94800000	105000000	103000000	92200000	108000000	214000000	210000000	212000000	180000000	186000000	96900000	124000000	123000000	149000000	9.87395e+07	207000000	114000000	155000000	178000000	9.01041e+07	123000000	164000000	195000000	208000000	212000000	193000000	170000000
>TDP13|TDP13|generation1	GLYYKRFLAHWVGI	GMYYKRFMAHWVGI	G.LYYKRFLAHWVGI	XXXGMYYK	NA	1	0.48	7.12	1.7	514000	327000	518336	424000	426770	56059	113000	684390	568405	663864	377000	421000	401000	378000	417000	404945	410000	532423	700000	486000	391249	243000	298630	332000	308435	322000	312332	303423	386000	321773	208000	176581	456737	247577	300000	557216	166716
>TDP13|TDP13|generation1	GLYYKRFLAHWVGI	GMYYKRFMAHWVGI	L.YYKRFLAHWVGI	XXGMYYKR	NA	2	0.44	60	1.9	1200000	50161	40653	36596	773532	1.15525e+06	797595	1.11839e+06	1.3805e+06	1.36564e+06	41448	191249	32978	390000	360167	1.09482e+06	1600000	2.06094e+06	2190000	47290	45246	36325	393769	47406	630986	2370000	1.46472e+06	1.49111e+06	35728	57261	48740	494892	1.16061e+06	1.10148e+06	2090000	2.12546e+06	1.28323e+06
>TDP13|TDP13|generation1	GLYYKRFLAHWVGI	GMYYKRFMAHWVGI	Y.YKRFLAHWVGI	XGMYYKRF	NA	3	0.55	60	1.9	1540000	29545	38735	42373	736654	944000	1.18398e+06	2.08347e+06	1.86859e+06	2.10939e+06	56421	30655	31622	627000	717317	1.14378e+06	2470000	2.70428e+06	2590000	32564	30572	52463	438487	527514	360697	1.82583e+06	1.53892e+06	2.10658e+06	40762	52508	44325	735571	1.30638e+06	927692	2.89674e+06	2.74485e+06	2.12856e+06
>TDP13|TDP13|generation1	GLYYKRFLAHWVGI	GMYYKRFMAHWVGI	Y.KRFLAHWVGI	GMYYKRFM	NA	4	0.74	60	1.5	3100000	33460	43510	33349	1.36432e+06	1500000	1670000	4.73096e+06	4.15402e+06	4.50188e+06	59504	54310	36777	1510000	1560000	1.97406e+06	5240000	5.18961e+06	6180000	60021	41379	42122	1.04853e+06	552000	984000	4170000	3.97283e+06	4.9854e+06	32144	40144	40407	1.97926e+06	2.01014e+06	2.02753e+06	5500000	5.37846e+06	5.28012e+06
>TDP13|TDP13|generation1	GLYYKRFLAHWVGI	GMYYKRFMAHWVGI	K.RFLAHWVGI	MYYKRFMA	NA	5	0.49	60	1.4	750000	58409	41857	50903	270978	407791	400382	1260000	1.26246e+06	1050000	38250	54453	59406	39232	44556	357276	1260000	1.43571e+06	1660000	53741	46757	59340	50047	57291	222651	745000	708864	837890	34551	58409	59121	151164	43778	323357	1420000	1480000	976511
>TDP13|TDP13|generation1	GLYYKRFLAHWVGI	GMYYKRFMAHWVGI	GLYYKRFL.A	NA	KRFMAHWV	8	0.32	60	1.3	171000	56876	40951	35577	53722	52428	46213	60228	47024	51082	41716	55169	54008	33151	43256	41925	216000	192251	281000	36398	35814	56858	49973	629000	99815.1	614000	648849	657608	34440	58772	32375	87883.9	49985.4	56829	424000	389404	448484
>TDP13|TDP13|generation1	GLYYKRFLAHWVGI	GMYYKRFMAHWVGI	GLYYKRFLAHWVGI	NA	NA		1.05	24.16	1.8	177000000	203000000	223000000	230000000	152000000	118000000	119000000	129000000	124000000	124000000	179000000	186000000	164000000	161000000	142000000	134000000	102000000	119000000	176000000	211000000	196000000	145000000	129000000	107000000	164000000	126000000	116000000	118000000	226000000	184000000	163000000	119000000	123000000	126000000	93300000	146000000	110000000
>TDP130|TDP130|GenScript	ERWHDINLSVSLQI	ERWHDINMSVSLQI	ERWHDINLSVSLQI	NA	NA		0.44	12.19	1.2	3440000	1.43556e+06	340292	1.75184e+06	460909	626990	381900	4.17522e+06	4.17848e+06	5.54938e+06	5.62971e+06	7.22083e+06	5.38105e+06	5.87829e+06	4270000	3.81497e+06	2520000	3.27828e+06	2360000	1.37776e+06	1.60291e+06	3.15139e+06	967822	1.11194e+06	648609	43990	36097	203745	1.34712e+06	3.79899e+06	3.65565e+06	2.72747e+06	1.76648e+06	3.4769e+06	36937	2190000	4.5362e+06
>TDP131|TDP131|GenScript	ELKELGRSANAFQT	EMKELGRSANAFQT	E.LKELGRSANAFQT	XXXEMKEL	NA	1	0.44	60	1.7	75500	34400	32972	55036	50322.7	31366	45693	134831	93947.1	143963	30825	51774	45800	76200	35521	58298.4	124000	109559	106000	55720	55994	43053	56255	37252	33360	95800	84989.7	86968.1	56539	48841	39087	67001.9	67435.3	36105	92800	142131	174722
>TDP131|TDP131|GenScript	ELKELGRSANAFQT	EMKELGRSANAFQT	K.ELGRSANAFQT	XEMKELGR	NA	3	0.56	6.51	1.5	72600	44900	99736.7	41091	73907	57037	31224	43800	81315.7	70949.2	94500	98200	103000	47378	104000	31340	58800	82796.5	114000	51379	78223.6	100000	60003.8	84100	90927.1	63500	60478.1	62206.2	62200	61083.6	59317	99648.6	62385.8	60568	71000	46758.6	50989.2
>TDP131|TDP131|GenScript	ELKELGRSANAFQT	EMKELGRSANAFQT	L.GRSANAFQT	MKELGRSA	NA	5	0.4	5.12	1.7	33800	41300	40397.2	53748	53852	41500	45700	33400.4	30379	22662.4	42300	31400	26100	36200	45800	35246.1	23500	24338.6	61300	32377	57931	29800	48352	61400	40341.9	47800	35378.6	41735	37100	41503	41300	48008	44032.4	63109.4	36300	29966	33658
>TDP131|TDP131|GenScript	ELKELGRSANAFQT	EMKELGRSANAFQT	ELKELGRSANAFQT	NA	NA		0.97	11.5	2	59000000	40800000	4.54194e+07	50000000	4.59567e+07	52300000	59400000	61000000	4.28673e+07	5.3321e+07	49100000	41500000	62200000	53300000	53500000	55638640	55100000	4.78137e+07	48300000	49100000	5.13856e+07	41500000	4.89587e+07	63100000	5.75662e+07	50400000	5.16601e+07	5.71261e+07	40500000	48300000	44700000	5.12658e+07	3.43687e+07	5.36611e+07	48800000	4.40816e+07	4.86085e+07
>TDP132|TDP132|GenScript	EPLDLQKQRYFDWL	EPLDMQKQRYFDWL	EPLDLQKQRYFDWL	NA	NA		0.63	7.98	2.9	27700000	33800000	4.5033e+07	32000000	2.54757e+07	26600000	34000000	2.18361e+07	2.77285e+07	2.81299e+07	26800000	34700000	33800000	30500000	26800000	1.44289e+07	11700000	1.15053e+07	13500000	11800000	2.25475e+07	20600000	1.67578e+07	56400000	2.18503e+07	15200000	1.82803e+07	2.26425e+07	8570000	2.16589e+07	18600000	1.66921e+07	9.68485e+06	9.29332e+06	10800000	2.0948e+07	1.49121e+07
>TDP134|TDP134|GenScript	GEWHWPSLNKVGQA	GEWHWPSMNKVGQA	W.PSLNKVGQA	EWHWPSMN	NA	5	0.96	4.95	0.8	248000	194000	190165	170000	128774	186000	160000	143602	115461	119570	189000	151000	255000	253000	250000	331183	174000	135050	205000	262000	220226	227000	254694	330000	286025	194000	219269	250728	257000	255869	261000	241737	247197	254035	151000	164485	146507
>TDP134|TDP134|GenScript	GEWHWPSLNKVGQA	GEWHWPSMNKVGQA	GEWHWPSLNKVGQA	NA	NA		1.97	60	1.9	286000000	262000000	275000000	259000000	230000000	309000000	300000000	184000000	237000000	193000000	169000000	187000000	186000000	174000000	213000000	357000000	376000000	350000000	338000000	356000000	158000000	193000000	200000000	23400000	188000000	247000000	199000000	201000000	346000000	148000000	182000000	186000000	386000000	318000000	319000000	377000000	191000000
>TDP135|TDP135|GenScript	GNGTFPTKLDELQF	GNGTFPTKLDELQF	G.NGTFPTKLDELQF	XXXGNGTF	NA	1	0.52	60	2.8	303000	201000	209234	133000	268693	293000	412000	474376	430544	394332	187000	202000	214000	294000	45404	37256	186000	311576	199000	54439	58206	55931	89880.2	920000	345326	269000	31119	292643	138000	144495	195000	302897	192367	121235	225000	317095	476099
>TDP135|TDP135|GenScript	GNGTFPTKLDELQF	GNGTFPTKLDELQF	N.GTFPTKLDELQF	XXGNGTFP	NA	2	1.28	33.45	1.7	4730000	4220000	5.39868e+06	4910000	4.60063e+06	4860000	4520000	3.36801e+06	3.02888e+06	2790000	3800000	4450000	3820000	4060000	4700000	3.50743e+06	2680000	3.36108e+06	2800000	3380000	4.31499e+06	3830000	4.26769e+06	7320000	3.95131e+06	3770000	3.58445e+06	3.90712e+06	3840000	3.69722e+06	4230000	3.86256e+06	4.09295e+06	3.77762e+06	3320000	3.03507e+06	2.96503e+06
>TDP135|TDP135|GenScript	GNGTFPTKLDELQF	GNGTFPTKLDELQF	GNGTFPTKLDELQF	NA	NA		1.51	40.2	2.3	535000000	487000000	492000000	536000000	547000000	540000000	634000000	582000000	609000000	576000000	451000000	501000000	467000000	474000000	560000000	356000000	342000000	495000000	396000000	303000000	508000000	311000000	521000000	1470000000	587000000	511000000	375000000	551000000	508000000	490000000	340000000	468000000	376000000	409000000	485000000	505000000	360000000
>TDP136|TDP136|GenScript	GLYFRYEIPQADQW	GLYFRYEIPQADQW	GLYFRYEIPQAD.Q	NA	PQADQWXX	12	0.57	60	2	215000	333000	296919	391000	229643	328264	330000	117804	206225	171372	124000	273000	38346	48988	291000	537814	247000	132819	337000	386000	33989	38953	32819	31074	180843	57471	60522	44456	426000	37303	38288	50938	265312	144753	54500	238988	41526
>TDP136|TDP136|GenScript	GLYFRYEIPQADQW	GLYFRYEIPQADQW	GLYFRYEIPQADQW	NA	NA		0.45	4.42	3.1	123000000	103000000	147000000	167000000	141000000	1.435e+08	1.69929e+08	115000000	142000000	143000000	129000000	152000000	131316589	110000000	108000000	6.42382e+07	63400000	4.54859e+07	75000000	61000000	112000000	1.04173e+08	8.30149e+07	73000000	109000000	50200000	8.81844e+07	6.1944e+07	87200000	9.09575e+07	8.85706e+07	5.9141e+07	5.10799e+07	3.83254e+07	45900000	140000000	7.30984e+07
>TDP137|TDP137|GenScript	DITSQVWPVEYLQD	DITSQVWPVEYMQD	DITSQVWPVEYLQD	NA	NA		0.63	5	2.3	160000000	164000000	158000000	179000000	162000000	209000000	223000000	153000000	186000000	191000000	171000000	183000000	178000000	153000000	21300000	128000000	96500000	116000000	95000000	75000000	107000000	154000000	140000000	76900000	123000000	133000000	109000000	1.0369e+08	67300000	135000000	130000000	132000000	86500000	138000000	97300000	55800000	164000000
>TDP138|TDP138|GenScript	NVDWTAPQLIEYLD	NVDWTAPQLIEYLD	D.WTAPQLIEYLD	XNVDWTAP	NA	3	1.05	22.04	1.6	1490000	1620000	1.60286e+06	1490000	1.3124e+06	1620000	1630000	1.18148e+06	1.10274e+06	1.16585e+06	1570000	1850000	1760000	1760000	1610000	1.01658e+06	665000	816469	816000	848000	1.53741e+06	1240000	1.40132e+06	1400000	1.42474e+06	892000	952557	1.02798e+06	624000	1.20816e+06	1190000	1.24862e+06	799767	914221	695000	429780	861793
>TDP138|TDP138|GenScript	NVDWTAPQLIEYLD	NVDWTAPQLIEYLD	NVDWTAPQLIEYL.D	NA	IEYLDXXX	13	0.69	7.15	2.1	212000	240000	180512	199000	160564	189000	210000	166200	142168	181325	263000	217000	227000	244000	297000	245036	133000	176746	82100	145000	267241	200000	182265	115000	210370	110000	143659	132402	42167	131967	217000	180354	188264	157534	120000	38391.7	116977
>TDP138|TDP138|GenScript	NVDWTAPQLIEYLD	NVDWTAPQLIEYLD	NVDWTAPQLIEYLD	NA	NA		0.37	9.81	2.3	808000	136000	34716	60500	86758.7	33000	78000	46261	985520	130355	1770000	94000	74100	1610000	1570000	1.16904e+06	741000	682852	32382	582000	1.78192e+06	1390000	340127	451000	1.66414e+06	896000	1.09541e+06	382107	364000	1.52922e+06	1330000	281242	107982	1.41185e+06	51100	384614	957274
>TDP139|TDP139|GenScript	WLAKEDQFPVRPTE	WLAKEDQFPVRPTE	W.LAKEDQFPVRPTE	XXXWLAKE	NA	1	0.42	2.47	2.3	355000	144000	216276	131000	297559	249000	228000	251419	201308	229283	238000	198000	232000	266000	283000	367057	203000	189084	237000	343000	255790	205000	370743	466000	328971	440000	481063	375301	376000	224038	305000	425643	401432	541456	290000	320699	214786
>TDP139|TDP139|GenScript	WLAKEDQFPVRPTE	WLAKEDQFPVRPTE	D.QFPVRPTE	AKEDQFPV	NA	6	1.06	11.9	1.4	1200000	1160000	1.30222e+06	1120000	1.05053e+06	1100000	1030000	701181	673958	670287	1050000	1130000	1060000	1150000	1000000	1.00726e+06	731000	660234	615000	1140000	1.10922e+06	1120000	1.17324e+06	1570000	1.07424e+06	845000	871838	867367	945000	1.11558e+06	1160000	1.07553e+06	1.11829e+06	1.1338e+06	676000	678519	713412
>TDP139|TDP139|GenScript	WLAKEDQFPVRPTE	WLAKEDQFPVRPTE	WLAKED.Q	NA	AKEDQFPV	6	0.89	2.95	1.2	513000	516000	475229	451000	387496	452000	523000	263479	277533	245455	460000	514000	321000	463000	353000	340588	274000	251688	35535	567000	483687	460000	596511	657000	534987	348000	521819	410126	506000	535194	488000	556025	432824	465119	331000	259727	273546
>TDP139|TDP139|GenScript	WLAKEDQFPVRPTE	WLAKEDQFPVRPTE	WLAKEDQFPVRPTE	NA	NA		0.85	5.73	2.7	592000000	453000000	462000000	451000000	423000000	506000000	493000000	475000000	478000000	510000000	476000000	425000000	488000000	446000000	471000000	487000000	616000000	616000000	561000000	533000000	503000000	589000000	562000000	991000000	531000000	627000000	591000000	658000000	540000000	467000000	576000000	623000000	591000000	654000000	660000000	611000000	682000000
>TDP14|TDP14|generation1	LLVDQELSGNTIKV	MMVDQELSGNTIKV	L.LVDQELSGNTIKV	XXXMMVDQ	NA	1	0.32	60	2.8	108000	37224	66178.4	26400	100285	52400	73200	133583	278544	187277	17400	56900	16100	52319	54200	125157	154000	262441	210000	34500	42613	54539	34866.5	79800	34256	148000	60040	99661.2	41559	37467	34455	34656.5	29519	91392.3	134000	146648	143095
>TDP14|TDP14|generation1	LLVDQELSGNTIKV	MMVDQELSGNTIKV	LLVDQELSGNTIKV	NA	NA		0.62	2.38	1.9	242000000	184000000	157000000	219000000	212000000	120000000	141000000	226000000	232000000	245000000	234000000	227000000	250000000	219000000	233000000	194000000	153000000	192000000	217000000	197000000	231000000	209000000	222000000	872000000	216000000	257000000	194000000	193000000	200000000	234000000	240000000	214000000	208000000	249000000	184000000	182000000	248000000
>TDP140|TDP140|GenScript	EEPLLKHWFAWDQN	EEPMLKHWFAWDQN	EEPLLKHWFAWDQN	NA	NA		0.72	19.41	2.5	176000000	182000000	216000000	217000000	2.01698e+08	192000000	196000000	185000000	177000000	152000000	177000000	185000000	177000000	188000000	157000000	112000000	113000000	99300000	119000000	97000000	158000000	144000000	137000000	294000000	2.06789e+07	111000000	138000000	134000000	1.10798e+08	156000000	128000000	120000000	8.02445e+07	6.28902e+07	102000000	158000000	138000000
>TDP141|TDP141|GenScript	WILAGLQGHVNSTQ	WILAGMQGHVNSTQ	W.ILAGLQGHVNSTQ	XXXWILAG	NA	1	0.78	60	1.2	242000	30800	64258.7	40487	145661	163000	127000	353141	276249	330455	74500	32200	98700	167000	173000	145416	279000	355281	315000	44015	88254.3	101000	177413	194000	152140	254000	256744	263094	75500	84618.8	80000	184165	211595	201947	331000	290912	258650
>TDP141|TDP141|GenScript	WILAGLQGHVNSTQ	WILAGMQGHVNSTQ	WILAGLQGHVNS.T	NA	HVNSTQXX	12	0.81	60	2	1270000	51152	55884	30096	1.41207e+06	1840000	1690000	1.81695e+06	2.01809e+06	1.64395e+06	55747	53476	43792	839000	1380000	1.54052e+06	1510000	1.54456e+06	2110000	44349	54215	44451	672809	461000	781390	848000	823697	988560	41705	42823	31059	1.00914e+06	1.40072e+06	1.11434e+06	1330000	1.65303e+06	1.48041e+06
>TDP141|TDP141|GenScript	WILAGLQGHVNSTQ	WILAGMQGHVNSTQ	WILAGLQGHVNSTQ	NA	NA		0.55	3.48	2.6	256000000	232000000	238000000	270000000	225000000	188000000	265000000	206000000	234000000	243000000	197000000	240000000	255000000	195000000	213000000	263000000	230000000	211000000	272000000	249000000	209000000	201000000	203000000	573000000	219000000	186000000	187000000	140000000	278000000	207000000	224000000	200000000	261000000	218000000	218000000	178000000	208000000
>TDP143|TDP143|GenScript	VINYPLKFTKVLQQ	VINYPLKFTKVMQQ	I.NYPLKFTKVLQQ	XXVINYPL	NA	2	0.5	11.22	3	207000	44268	234480	362000	272609	306000	51826	54643	264005	182032	195000	331000	274000	153000	289000	55056	100000	156621	186000	220000	118563	237000	143917	293000	235956	53146	36565	76069.1	293000	169312	158000	151238	273601	235455	132000	170838	106813
>TDP143|TDP143|GenScript	VINYPLKFTKVLQQ	VINYPLKFTKVMQQ	VINYPLKFTKVLQQ	NA	NA		1.69	52.21	1.7	502000000	460000000	415000000	480000000	526000000	539000000	484000000	468000000	506000000	466000000	411000000	433000000	390000000	466000000	418000000	471000000	458000000	457000000	497000000	466000000	470000000	418000000	412000000	356000000	424000000	416000000	397000000	447000000	459000000	437000000	409000000	403000000	498000000	426000000	461000000	478000000	406000000
>TDP144|TDP144|GenScript	LIVQHRLFTYFRAW	MIVQHRLFTYFRAW	L.IVQHRLFTYFRAW	XXXMIVQH	NA	1	0.56	60	1.4	1630000	29661	50790	46451	493405	1820000	2400000	2.03169e+06	3.02699e+06	2.05286e+06	41594	50412	32226	599000	38554	1.42953e+06	2630000	2.4484e+06	3590000	43421	36147	37782	271980	1600000	55210	1230000	545795	1.7181e+06	43263	53223	42474	839747	695958	305842	3080000	3.97845e+06	2.31946e+06
>TDP144|TDP144|GenScript	LIVQHRLFTYFRAW	MIVQHRLFTYFRAW	I.VQHRLFTYFRAW	XXMIVQHR	NA	2	0.37	60	1.9	955000	43396	42041	50534	833323	53520	41318	1.03541e+06	925772	1.23956e+06	40333	39575	30633	872000	488565	1.49896e+06	1.66929e+06	2.07886e+06	2.37403e+06	48085	49147	58538	38279	48462	39187	1.1176e+06	383874	889265	32560	33094	41284	460673	962912	829594	1.80849e+06	1.91215e+06	813214
>TDP144|TDP144|GenScript	LIVQHRLFTYFRAW	MIVQHRLFTYFRAW	LIVQHRLFT.Y	NA	RLFTYFRA	9	0.54	60	1.8	186000	31664	32968	36430	55685	39016	46740	68297.5	103322	103143	39136	49183	43150	62500	45221	56359.8	303000	249489	260000	52441	41635	38732	209904	180000	127681	457000	548270	584656	35020	39389	37543	102712	127430	78651.8	386000	346155	441014
>TDP144|TDP144|GenScript	LIVQHRLFTYFRAW	MIVQHRLFTYFRAW	LIVQHRLFTYFRAW	NA	NA		0.53	5.52	2.3	184000000	242000000	159000000	294000000	152000000	86200000	108000000	135000000	118000000	144000000	201000000	196000000	181000000	145000000	148000000	159000000	121000000	126000000	194000000	274000000	224000000	181000000	123000000	125000000	116000000	97700000	9.25917e+07	8.7511e+07	265000000	223000000	176000000	115000000	164000000	149000000	87800000	132000000	8.91955e+07
>TDP145|TDP145|GenScript	TVLISLHRNWRAQH	TVMISMHRNWRAQH	TVLISLHRNWRAQH	NA	NA		1.05	21.85	2.2	251000000	1.98874e+08	2.13626e+08	1.85258e+08	243346189	180253631	1.93211e+08	230000000	210000000	222000000	2.57836e+08	2.14695e+08	240156797	2.38531e+08	211791211	203000000	218000000	206000000	157000000	2.34089e+08	2.48341e+08	2.43147e+08	2.26896e+08	1.34912e+08	2.1426e+08	206000000	234000000	209000000	2.24965e+08	2.67172e+08	2.5685e+08	2.42639e+08	222000000	2.38008e+08	227000000	192000000	227000000
>TDP146|TDP146|GenScript	TWRGVSWNSEDILT	TWRGVSWNSEDILT	T.WRGVSWNSEDILT	XXXTWRGV	NA	1	0.76	20.91	3.1	24900000	26700000	2.44637e+07	28900000	2.04367e+07	32400000	31200000	2.08981e+07	2.12665e+07	21503205	18300000	24300000	17900000	17400000	15600000	2.40109e+07	17700000	17184065	27400000	33800000	16700000	13500000	12500000	29000000	1.73583e+07	14500000	1.10602e+07	13400000	28200000	1.55111e+07	11800000	11300000	2.34837e+07	1.45527e+07	16600000	2.91515e+07	1.25997e+07
>TDP146|TDP146|GenScript	TWRGVSWNSEDILT	TWRGVSWNSEDILT	W.RGVSWNSEDILT	XXTWRGVS	NA	2	0.69	60	1.5	372000	68600	43100.2	47900	77027	137904	138339	245753	257882	289002	41762	43381	47713	98746.3	155300	249961	507000	620144	554000	93022.3	34040	40184	225957	53820	220686	873270	661538	715672	87100	34591	59743	203200	417905	447432	752100	522420	636057
>TDP146|TDP146|GenScript	TWRGVSWNSEDILT	TWRGVSWNSEDILT	TWRGVSWNSED.I	NA	NSEDILTX	11	0.93	11.48	1.4	528000	252000	178374	138000	423115	113000	170000	350340	256720	214008	594000	386000	733000	413000	807000	691056	390000	413032	395000	567000	540640	549000	693588	1030000	667767	391000	399151	497306	484000	414698	430000	527392	521005	466506	288000	319858	335449
>TDP146|TDP146|GenScript	TWRGVSWNSEDILT	TWRGVSWNSEDILT	TWRGVSWNSEDILT	NA	NA		0.46	4.21	2.9	120000000	1.419e+08	907872	1.81431e+08	9.5818e+07	1.76987e+08	1.51461e+08	8.91786e+07	9.62559e+07	8.66652e+07	7.42294e+07	9.68253e+07	7.55045e+07	1.1774e+08	6.70743e+07	132000000	8.21239e+07	109000000	1.23858e+08	1.50649e+08	1.11715e+08	6.00595e+07	7.60062e+07	5.11781e+07	1.11391e+08	395000	8.41964e+07	7.25875e+07	1.16857e+08	7.5499e+07	6.8037e+07	5.78172e+07	1.23931e+08	7.9218e+07	87500000	1.22272e+08	6.32561e+07
>TDP147|TDP147|GenScript	LRKDWGDIQFATAN	LRKDWGDIQFATAN	L.RKDWGDIQFATAN	XXXLRKDW	NA	1	0.43	60	2.2	1860000	161000	32039	40976	801656	764000	857000	1.59604e+06	1.85351e+06	1.93405e+06	30762	54852	46251	784000	1680000	1.27586e+06	3040000	2.89081e+06	2540000	437000	213110	401000	1.16245e+06	1820000	932905	2100000	2.57915e+06	1.92502e+06	357000	293531	47384	1.60639e+06	1.22996e+06	1.64865e+06	3280000	3.12965e+06	3.39984e+06
>TDP147|TDP147|GenScript	LRKDWGDIQFATAN	LRKDWGDIQFATAN	R.KDWGDIQFATAN	XXLRKDWG	NA	2	0.61	60	1.7	488000	47032	49314	46668	215434	386000	263000	506662	699470	787440	31220	55479	43769	50113	136000	280147	962000	1.01904e+06	886000	36235	46418	45066	89542.9	56462	48021	376000	233511	515914	56628	43915	39861	86221	183416	290206	1010000	979000	755690
>TDP147|TDP147|GenScript	LRKDWGDIQFATAN	LRKDWGDIQFATAN	W.GDIQFATAN	RKDWGDIQ	NA	5	0.68	60	1.4	287000	58578	50186	36855	162491	241000	56051	138644	35740	126917	316000	44725	282000	261000	268000	300831	197000	211415	199000	243000	331598	373000	351954	424000	341228	288000	324365	277670	994000	256510	382000	323215	424593	439619	184000	204806	178914
>TDP147|TDP147|GenScript	LRKDWGDIQFATAN	LRKDWGDIQFATAN	LRKDWGDIQFATAN	NA	NA		0.88	6.83	2	321000000	254000000	248000000	224000000	238000000	293000000	263000000	241000000	230000000	240000000	231000000	221000000	240000000	245000000	254000000	272000000	370000000	326000000	300000000	313000000	237000000	294000000	298000000	437000000	262000000	355000000	290000000	360000000	327000000	257000000	296000000	354000000	344000000	360000000	376000000	330000000	313000000
>TDP148|TDP148|GenScript	NRSVENGEKTQRWI	NRSVENGEKTQRWI	N.RSVENGEKTQRWI	XXXNRSVE	NA	1	0.82	12.94	1.4	1390000	1350000	1.50008e+06	1280000	1.20958e+06	1700000	1420000	1.15248e+06	1.24458e+06	1.01394e+06	1160000	1110000	1280000	1510000	1150000	776533	1000000	992583	667000	1010000	950595	1030000	1.13919e+06	1220000	967083	879000	785098	1.06119e+06	1070000	949503	998000	1.18469e+06	1.05989e+06	1.09392e+06	778000	785047	950811
>TDP148|TDP148|GenScript	NRSVENGEKTQRWI	NRSVENGEKTQRWI	V.ENGEKTQRWI	NRSVENGE	NA	4	0.33	60	1.8	50400	99400	170432	101000	91809	143000	103000	29834	107876	91040.2	35868	134000	63000	46898	113000	123470	37475	67489.1	31434	63500	34973	30831	40165	56016	44735	46251	59763	44079	31297	35208	46084	43101	42757	47487	48716	53394	43682
>TDP148|TDP148|GenScript	NRSVENGEKTQRWI	NRSVENGEKTQRWI	E.NGEKTQRWI	RSVENGEK	NA	5	0.7	5.36	2	771000	664364	791739	743894	946158	850078	746624	489441	537772	519051	780153	889769	690499	932000	727000	693804	425000	542842	275000	420929	511084	618436	645998	784000	620547	488000	517986	457702	401651	644751	713104	794899	550748	688462	456000	363577	495199
>TDP148|TDP148|GenScript	NRSVENGEKTQRWI	NRSVENGEKTQRWI	NRSVENGEKTQRWI	NA	NA		1.45	60	1.6	175000000	163000000	161000000	158000000	145000000	176000000	175000000	165000000	166000000	161000000	159000000	146000000	147000000	175000000	135000000	134000000	170000000	155000000	130000000	147000000	157000000	141000000	129000000	111000000	155000000	165000000	171000000	158000000	128000000	117000000	141000000	163000000	141000000	146000000	156000000	105000000	144000000
>TDP149|TDP149|GenScript	FRIHGFDEAHNAWL	FRIHGFDEAHNAWM	F.RIHGFDEAHNAWL	XXXFRIHG	NA	1	0.42	60	2	3290000	43243	36387	58998	1.50084e+06	2190000	1740000	5.04777e+06	4.12031e+06	5.20316e+06	293000	197000	41975	1890000	1630000	1.90052e+06	5700000	5.51336e+06	4910000	38910	31294	41937	1.21767e+06	1460000	1.10131e+06	4150000	3.37266e+06	4.2491e+06	32721	37307	115000	2.06813e+06	1.94169e+06	2.09099e+06	5610000	5.60583e+06	5.92549e+06
>TDP149|TDP149|GenScript	FRIHGFDEAHNAWL	FRIHGFDEAHNAWM	FRIHGFD.E	NA	HGFDEAHN	7	0.85	8.13	1.4	732000	810000	797549	800000	795899	824000	712000	455694	526575	383523	613000	697000	747000	639000	622000	690310	364000	298717	416000	674000	693645	741000	580373	988000	655326	38927	410561	579273	732000	605845	730000	601935	541950	650062	306000	340773	305641
>TDP149|TDP149|GenScript	FRIHGFDEAHNAWL	FRIHGFDEAHNAWM	D.EAHNAWL	HGFDEAHN	NA	7	0.9	7.31	1.4	664000	33792	264788	370000	516767	324557	326812	451417	283326	314163	653592	433282	730922	707000	653000	669591	389000	329005	354000	685860	761721	688090	748015	1.01121e+06	721053	583000	516219	516994	715000	791399	840810	683242	648563	671976	419000	376980	409699
>TDP149|TDP149|GenScript	FRIHGFDEAHNAWL	FRIHGFDEAHNAWM	FRIHGFDEAH.N	NA	DEAHNAWM	10	0.41	60	1.5	432000	50602	31928	48917	512401	481000	580000	572906	540998	529862	37467	54771	46541	462000	447000	417656	470000	465563	460000	47709	36875	33336	347880	347000	342882	401000	412934	353960	55371	49300	32267	454279	399389	493181	534000	451450	580911
>TDP149|TDP149|GenScript	FRIHGFDEAHNAWL	FRIHGFDEAHNAWM	FRIHGFDEAHNA.W	NA	AHNAWMXX	12	0.69	34.06	1.8	2270000	112152	30816	28650.4	2.65473e+06	2.45454e+06	2.13621e+06	2.69439e+06	2.87016e+06	2.42589e+06	157884	124543	124417	2.46386e+06	2.35514e+06	2.68803e+06	2600000	2.37698e+06	2590000	133799	229628	168573	1.69775e+06	7.47903e+06	1.67213e+06	2150000	2.34863e+06	2.2018e+06	109750	123195	150215	2.36246e+06	2.03173e+06	2.85668e+06	2470000	2.21167e+06	2.94532e+06
>TDP149|TDP149|GenScript	FRIHGFDEAHNAWL	FRIHGFDEAHNAWM	FRIHGFDEAHNAWL	NA	NA		0.38	2.85	2.9	225000000	269000000	196000000	231000000	185000000	90000000	239000000	167000000	124000000	94300000	180000000	150000000	113000000	168000000	138000000	279000000	306000000	174000000	244000000	304000000	176000000	176000000	182000000	269000000	124000000	216000000	152000000	214000000	221000000	173000000	199000000	190000000	287000000	232000000	240000000	254000000	174000000
>TDP15|TDP15|generation1	ALTDRGWYLAIQAV	AMTDRGWYLAIQAV	A.LTDRGWYLAIQAV	XXXAMTDR	NA	1	0.54	60	2.1	344000	38061	37739	42841	345766	269000	274000	897614	938666	952128	55770	35498	34281	215000	228000	114413	425000	436679	592000	29935	50502	39264	62093.1	62900	95219.2	89600	199273	290949	40993	31368	46617	43518	77474	34402	209000	426012	352487
>TDP15|TDP15|generation1	ALTDRGWYLAIQAV	AMTDRGWYLAIQAV	L.TDRGWYLAIQAV	XXAMTDRG	NA	2	0.68	60	1.8	717000	56703	35664	47587	377625	680851	656096	1.44196e+06	1.81842e+06	1.49436e+06	52577	44838	52730	215146	353283	126855	647000	983794	1100000	30982	43559	31564	113754	608996	258093	338000	914058	593880	34855	45147	31657	82075.9	318668	118149	643000	1.45774e+06	803126
>TDP15|TDP15|generation1	ALTDRGWYLAIQAV	AMTDRGWYLAIQAV	T.DRGWYLAIQAV	XAMTDRGW	NA	3	0.38	60	2.6	136000	54655	59360	34338	30593.6	39397	74965	377953	416547	470856	47424	37292	31673	83957.6	53077	59464	150000	192167	298000	42795	40987	60540	53544	31770	29692	38500	115927	90959.4	53740	53678	57767	44555	31679	48239	78400	252656	149594
>TDP15|TDP15|generation1	ALTDRGWYLAIQAV	AMTDRGWYLAIQAV	ALTDRGWYLAIQAV	NA	NA		0.63	6.6	2.1	158000000	1.73974e+08	8.142e+07	1.48234e+08	1.46209e+08	5.91239e+07	7.05528e+07	141000000	211000000	5.29775e+06	2.00634e+08	2.16128e+08	206327899	198000000	192000000	129000000	112000000	120000000	140000000	7.53951e+07	1.58297e+08	1.6885e+08	126000000	263000000	1.0242e+08	88000000	113000000	9.26828e+07	9.81056e+07	1.43252e+08	1.48964e+08	143000000	89800000	8.64216e+07	99900000	104000000	136000000
>TDP150|TDP150|GenScript	TDHRSHVGLYWTLN	TDHRSHVGMYWTLN	T.DHRSHVGLYWTLN	XXXTDHRS	NA	1	0.54	10.82	2.6	701000	179000	192015	231393	333701	488000	446000	611635	561866	746145	274000	341145	41225.3	265135	373269	579717	905281	1.06626e+06	989885	450000	448453	248752	276083	35464	113330	597967	437174	486427	198000	251854	328931	352775	563064	589651	1000000	1.09794e+06	731703
>TDP150|TDP150|GenScript	TDHRSHVGLYWTLN	TDHRSHVGMYWTLN	TDHRSHVGLYWT.L	NA	MYWTLNXX	12	0.35	60	1.1	50500	30814	39063	37167	30363	40294	56285	30072.4	44062	48079	33843	35044	58269	50165	57772	32922	95200	89297.2	74500	60682	32253	44670	77190.8	122000	47578	223000	240970	255992	30090	60427	36385	30139	45573	60620	62000	99525.9	65815.7
>TDP150|TDP150|GenScript	TDHRSHVGLYWTLN	TDHRSHVGMYWTLN	TDHRSHVGLYWTLN	NA	NA		0.52	3	2.4	200000000	160000000	154000000	175000000	143000000	190000000	172000000	143000000	133000000	139000000	131000000	125000000	148000000	125000000	152000000	226000000	228000000	232000000	224000000	217000000	133000000	151000000	148000000	226000000	138000000	202000000	144000000	190000000	216000000	144000000	170000000	184000000	231000000	240000000	237000000	226000000	205000000
>TDP151|TDP151|GenScript	TQNGYPNLAWPGDI	TQNGYPNLAWPGDI	T.QNGYPNLAWPGDI	XXXTQNGY	NA	1	0.75	34.19	1.9	314000	270000	430843	358000	318049	415000	454000	380307	450737	435014	271000	314449	198800	288000	314000	99493.5	136000	185289	145000	61100	212168	251000	205567	612000	237008	137549	247584	189778	66424	195785	173000	248172	68342.4	69318.6	122332	191264	252211
>TDP151|TDP151|GenScript	TQNGYPNLAWPGDI	TQNGYPNLAWPGDI	Q.NGYPNLAWPGDI	XXTQNGYP	NA	2	0.43	60	1.7	96100	47418	53545	43658	41036.5	47900	92400	233672	228827	217508	49589	34423	39384	53666	36700	57612	56203	93967.5	81400	34015	44617	39083	57901	132000	88958.3	201000	216035	247885	31412	51782	51259	57147	53950	41890	93100	169199	128106
>TDP151|TDP151|GenScript	TQNGYPNLAWPGDI	TQNGYPNLAWPGDI	Y.PNLAWPG.D	QNGYPNLA	NA	5	0.66	3.04	2.4	312000	328000	277710	237000	231330	324000	387214	184038	160969	222175	334625	244000	311778	252000	245000	183976	125000	121150	127000	59707	302205	300888	500353	715000	328977	306000	355694	255987	251000	435407	320756	263672	35076	381005	279431	191775	161712
>TDP151|TDP151|GenScript	TQNGYPNLAWPGDI	TQNGYPNLAWPGDI	TQNGYPNLAWPGDI	NA	NA		0.95	8.73	3.1	83500000	81500000	85200000	89600000	85900000	105000000	115000000	57500000	103000000	96100000	60100000	92600000	81200000	85800000	85400000	3.81012e+07	52200000	4.90799e+07	42400000	39700000	7.13871e+07	71800000	7.90342e+07	37500000	8.49001e+07	59100000	76000000	6.14358e+07	38700000	7.30454e+07	67300000	6.31466e+07	42700000	3.88911e+07	43700000	6.16523e+07	6.69739e+07
>TDP152|TDP152|GenScript	TEIWEPIDRGPWRF	TEIWEPIDRGPWRF	T.EIWEPIDRGPWRF	XXXTEIWE	NA	1	0.35	60	3.2	265000	44072	38532	48440	259362	324000	536000	633303	700537	657235	52241	400000	384000	390000	42899	44576	39572	60247	270000	58972	44187	51930	76208.4	34202	36682	51090	271784	217646	34072	56731	41302	39934	57409	51356	49308	609585	317435
>TDP152|TDP152|GenScript	TEIWEPIDRGPWRF	TEIWEPIDRGPWRF	TEIWEPIDRGPWRF	NA	NA		0.5	5.05	2.6	132000000	133000000	176000000	153000000	130000000	148000000	183000000	135000000	142000000	144000000	126000000	136000000	1.08328e+08	121000000	109000000	7.94793e+07	81500000	7.67253e+07	98100000	81900000	110000000	1.13493e+08	112000000	273000000	132000000	101000000	114000000	120000000	106000000	117000000	5370000	103000000	1.80833e+06	5.4466e+07	72600000	145000000	98800000
>TDP153|TDP153|GenScript	LTHGRPEDTAQFWG	LTHGRPEDTAQFWG	L.THGRPEDTAQFWG	XXXLTHGR	NA	1	0.33	60	3.6	2190000	122000	48404.2	59611	1.59375e+06	963000	865000	827637	3.16307e+06	3.76447e+06	59700	63100	123000	1730000	1730000	1.64012e+06	3250000	3.21447e+06	591000	46712	34599	32045	1.08714e+06	2840000	1.31266e+06	2930000	3.15922e+06	3.04409e+06	41131	269414	469000	1.82663e+06	1.72334e+06	2.10964e+06	3610000	3.54158e+06	4.44141e+06
>TDP153|TDP153|GenScript	LTHGRPEDTAQFWG	LTHGRPEDTAQFWG	T.HGRPEDTAQFWG	XXLTHGRP	NA	2	0.31	60	2.2	137000	44723	49992	51475	118831	40927	144000	297678	170415	361175	42994	43188	41583	59024	50743	175500	157000	231855	230000	39495	53151	45295	54579	90700	35774	205000	239946	195281	32705	46122	52653	45925	58389	91431.6	216000	121006	189837
>TDP153|TDP153|GenScript	LTHGRPEDTAQFWG	LTHGRPEDTAQFWG	H.GRPEDTAQFWG	XLTHGRPE	NA	3	0.57	60	2.2	201000	38739	53386	52889	45591	56900	107000	243514	286087	267308	46445	45002	73100	154000	202000	154662	332000	326957	271000	49700	30890	49972	110006	140000	30330	346000	229801	225590	55863	30597	58469	222271	153563	95100	344000	270988	354855
>TDP153|TDP153|GenScript	LTHGRPEDTAQFWG	LTHGRPEDTAQFWG	LTHGRPEDTAQF.W	NA	TAQFWGXX	12	0.34	2.66	1.4	128000	136000	38030	77300	192853	90700	72300	88131.6	93771.2	113060	55800	109000	93200	108000	123000	162430	88300	81143.3	103000	105000	121444	122000	142144	141000	117263	99200	128674	106494	55700	72204.2	76800	145334	126037	95901.1	110000	68515.6	85507.2
>TDP153|TDP153|GenScript	LTHGRPEDTAQFWG	LTHGRPEDTAQFWG	LTHGRPEDTAQFWG	NA	NA		0.52	1.24	3.5	451000000	299000000	305000000	259000000	370000000	283000000	327000000	346000000	375000000	403000000	443000000	368000000	414000000	458000000	434000000	285000000	447000000	450000000	361000000	418000000	468000000	458000000	491000000	687000000	509000000	490000000	501000000	461000000	254000000	447000000	458000000	496000000	401000000	425000000	485000000	418000000	476000000
>TDP154|TDP154|GenScript	DTFWNSLKYIVVWT	DTFWNSLKYIVVWT	DTFWNSLKYIVVWT	NA	NA		0.32	60	1.8	278000	29671	58473	506000	864601	2220000	886000	43223	55864	51040	45129	44391	50199	32831	623000	53386	39193	558525	341000	52912	30530	687000	460550	1330000	698964	596000	32075	42101	36462	43263	56026	47311	54706	333111	58174	59531	38653
>TDP155|TDP155|GenScript	RLVHRETQWSKING	RLVHRETQWSKING	R.LVHRETQWSKING	XXXRLVHR	NA	1	0.43	11.86	1.9	2500000	112000	176770	84400	1.53642e+06	1660000	1570000	4.39689e+06	4.52515e+06	4.77222e+06	144000	162000	142000	1540000	1400000	1.32435e+06	3330000	3.46462e+06	2890000	127000	133344	121000	884840	2370000	887421	2190000	2.86378e+06	2.89295e+06	152000	98212.8	137000	1.53713e+06	1.05317e+06	1.47164e+06	3130000	2.93892e+06	3.52581e+06
>TDP155|TDP155|GenScript	RLVHRETQWSKING	RLVHRETQWSKING	L.VHRETQWSKING	XXRLVHRE	NA	2	0.42	60	1.3	404000	30386	58431	60151	253241	239000	245000	778283	840216	770831	43370	43576	42968	177000	207000	187437	604000	605823	477000	35420	36074	56798	130757	221000	125640	474000	418539	473330	50511	51460	46379	164626	161068	173030	549000	465615	561091
>TDP155|TDP155|GenScript	RLVHRETQWSKING	RLVHRETQWSKING	RLVHRETQWSKING	NA	NA		1.16	53.06	1.9	364000000	370000000	339000000	348000000	374000000	456000000	326000000	310000000	322000000	319000000	276000000	359000000	276000000	332000000	361000000	321000000	311000000	362000000	241000000	249000000	358000000	248000000	348000000	555000000	264000000	356000000	302000000	301000000	298000000	343000000	335000000	378000000	327000000	253000000	373000000	246000000	286000000
>TDP156|TDP156|GenScript	WTILGPDAFNLYAL	WTIMGPDAFNLYAL	W.TILGPDAFNLYAL	XXXWTIMG	NA	1	0.35	9.81	0.9	1290000	87000	31640	64100	687317	611000	559000	2.10693e+06	2.13783e+06	2.61254e+06	124000	59963	85100	933000	929000	872903	1620000	1.97408e+06	1940000	48900	46898	90200	651820	1450000	718562	1180000	1.38621e+06	1.61233e+06	42563	40946.2	76300	782338	663466	652113	1460000	1.00691e+06	1.93375e+06
>TDP156|TDP156|GenScript	WTILGPDAFNLYAL	WTIMGPDAFNLYAL	T.ILGPDAFNLYAL	XXWTIMGP	NA	2	0.51	60	2.1	122000	57872	41218	58526	28963.8	25500	39400	161440	130462	191972	38836	57525	52309	56400	40500	81965.9	198000	234624	185000	34411	41272	51364	81837.3	59200	39260.3	235000	223408	283794	43256	41533	39914	57847.9	54823.5	59629	252000	155166	223244
>TDP156|TDP156|GenScript	WTILGPDAFNLYAL	WTIMGPDAFNLYAL	WTILGPDAFNLYAL	NA	NA		0.84	14.08	0.6	13500000	14500000	9.6784e+06	10500000	1.08407e+07	16600000	13700000	8.78481e+06	5.89775e+06	7.18539e+06	8340000	8180000	9610000	10200000	11700000	1.70271e+07	1.23191e+07	1.61325e+07	1.5526e+07	11500000	1.08791e+07	22000000	8.95939e+06	47500000	1.08391e+07	7460000	7.35969e+06	5.56028e+06	12800000	1.13059e+07	10700000	1.66634e+07	1.05126e+07	10000000	7100000	5.58777e+06	7.90178e+06
>TDP157|TDP157|GenScript	KWLIHPTFSYLRWP	KWLIHPTFSYMRWP	W.LIHPTFSYLRWP	XXKWLIHP	NA	2	0.41	11.39	3.8	1360000	350000	556675	305000	1.09891e+06	332000	549000	2.06188e+06	2.41755e+06	2.6947e+06	321000	387000	308000	898000	1010000	864549	1300000	1.38482e+06	1790000	192000	266874	263000	656146	2200000	901235	1190000	1.42598e+06	1.54999e+06	309000	296290	262000	780991	512956	442306	1090000	1.94201e+06	1.51678e+06
>TDP157|TDP157|GenScript	KWLIHPTFSYLRWP	KWLIHPTFSYMRWP	L.IHPTFSYLRWP	XKWLIHPT	NA	3	0.34	60	2.5	802000	46403	38424	59211	577820	677632	533075	1.54578e+06	1.72385e+06	1.67343e+06	32637	39535	45834	57949	348000	416037	196000	1.2628e+06	2250000	57950	40273	36191	179916	53445	50815	829000	1.06296e+06	811061	49180	42194	53939	77568.5	252174	52935	838000	1.84505e+06	703681
>TDP157|TDP157|GenScript	KWLIHPTFSYLRWP	KWLIHPTFSYMRWP	I.HPTFSYLRWP	KWLIHPTF	NA	4	0.78	60	1.3	1660000	39632	35360	59301	1.05521e+06	1280000	1160000	2.43509e+06	3.12049e+06	2.4397e+06	53772	53985	35402	535000	734000	1.20746e+06	3070000	2.87672e+06	3510000	35664	30890	49525	525640	564000	326318	1660000	1.25179e+06	1.61282e+06	51538	38581	44084	477803	1.26716e+06	686167	2170000	3.07663e+06	1.74542e+06
>TDP157|TDP157|GenScript	KWLIHPTFSYLRWP	KWLIHPTFSYMRWP	KWLIHPTFSY.L	NA	TFSYMRWP	10	0.31	60	1.8	99400	35323	36411	51079	31965	35521	24400	95235.4	163559	122913	41374	36861	43878	42063	29639	136989	250000	226163	179000	33033	45438.8	45001	59375	45702	59211	50000	61546.1	37580	60446	45811	57143	55006	59144.2	52403.8	431000	311042	44448.8
>TDP157|TDP157|GenScript	KWLIHPTFSYLRWP	KWLIHPTFSYMRWP	KWLIHPTFSYLRWP	NA	NA		0.49	4.28	2.2	207000000	2.57495e+08	2.93123e+08	2.98098e+08	1.97102e+08	2.03009e+07	1.3111e+08	163000000	1.78519e+08	1.86836e+08	2.50285e+08	2.59061e+08	2.36701e+08	105000000	1.87416e+08	1.21521e+08	83700000	96700000	149000000	1.30939e+08	2.25808e+08	2.47289e+08	180000000	414000000	168000000	143000000	159000000	160000000	2.00743e+08	2.26666e+08	2.0578e+08	161000000	8.77798e+07	107117389	104000000	197000000	147000000
>TDP158|TDP158|GenScript	QTRDQNKVGEAAWY	QTRDQNKVGEAAWY	Q.TRDQNKVGEAAWY	XXXQTRDQ	NA	1	0.56	6.84	2.4	4040000	1720000	1.93722e+06	11700000	2.26746e+06	14800000	2150000	2.49527e+06	1.23216e+07	2.10831e+06	2070000	2600000	2350000	2010000	2150000	2.15505e+06	1550000	1.7564e+06	1510000	1740000	7.11327e+06	1430000	1.44793e+06	22700000	1.85308e+06	2750000	1.64478e+06	1.81792e+06	1440000	1.69517e+06	10300000	1.58096e+06	1.65954e+06	3.21698e+06	1250000	1.42994e+06	1.42686e+06
>TDP158|TDP158|GenScript	QTRDQNKVGEAAWY	QTRDQNKVGEAAWY	T.RDQNKVGEAAWY	XXQTRDQN	NA	2	0.85	9.01	1.6	2280000	1850000	1.99243e+06	1760000	2.16181e+06	1570000	1760000	1.68107e+06	1.64734e+06	1.69936e+06	2210000	2200000	2080000	2270000	2060000	677857	1460000	1.4122e+06	1230000	2050000	1.99194e+06	2050000	1.994e+06	39344	2.18671e+06	1790000	1.79818e+06	1.718e+06	1810000	2.07754e+06	1870000	2.11061e+06	1.90299e+06	1.68269e+06	1420000	1.35366e+06	1.49381e+06
>TDP158|TDP158|GenScript	QTRDQNKVGEAAWY	QTRDQNKVGEAAWY	QTRDQNKVGEAAWY	NA	NA		1.25	40.96	2.3	165000000	117000000	119000000	110000000	150000000	114000000	135000000	163000000	163000000	155000000	159000000	166000000	155000000	164000000	152000000	143000000	110000000	143000000	118000000	149000000	165000000	152000000	156000000	189000000	171000000	154000000	153000000	167000000	134000000	164000000	152000000	152000000	141000000	109000000	166000000	90900000	107000000
>TDP159|TDP159|GenScript	REANYHEQSIGGWE	REANYHEQSIGGWE	R.EANYHEQSIGGWE	XXXREANY	NA	1	0.72	60	1.1	381000	51553	49367	37934	158175	92600	105947	754562	354327	767322	48701	31445	29892	224000	228000	224772	533000	592513	438000	54945	59570	49481	133946	193000	108287	407000	449565	472277	34538	37680	42921	202899	214684	194119	660000	563732	686774
>TDP159|TDP159|GenScript	REANYHEQSIGGWE	REANYHEQSIGGWE	REANYHEQSIGG.W	NA	SIGGWEXX	12	0.36	60	1.6	20500	51292.9	35935	35919.7	37362	35240.8	50639.1	46024	47660	43049	23892.2	32557	24234.8	23400	32250	33699.6	26900	19768.7	26500	25883.1	26725.3	26873.5	30885.4	38900	38804.1	29000	17113.5	22403.2	36536	21203.3	30587.4	36974	36240	33449	36675	13480.4	37222
>TDP159|TDP159|GenScript	REANYHEQSIGGWE	REANYHEQSIGGWE	REANYHEQSIGGWE	NA	NA		1.2	59.6	2.1	272000000	192000000	200000000	204000000	264000000	224000000	233000000	284000000	277000000	266000000	257000000	266000000	253000000	280000000	244000000	222000000	227000000	219000000	213000000	208000000	253000000	228000000	252000000	46200000	251000000	237000000	244000000	238000000	212000000	256000000	238000000	255000000	230000000	241000000	235000000	224000000	257000000
>TDP16|TDP16|generation1	SLQFNVKSHPEELV	SMQFNVKSHPEELV	S.LQFNVKSHPEELV	XXXSMQFN	NA	1	0.89	8.14	1.8	9500000	6350000	7.54405e+06	6750000	6.4758e+06	6310000	8040000	5.10958e+06	6.82089e+06	5.87709e+06	6830000	6490000	4300000	6920000	6650000	9.08624e+06	11100000	7.70818e+06	6950000	8450000	7.91589e+06	6690000	8.14144e+06	8860000	6.48263e+06	10000000	7.19433e+06	6.03986e+06	9270000	8.78118e+06	7890000	8.39348e+06	1.14225e+07	1.27272e+07	9530000	9.57254e+06	8.35578e+06
>TDP16|TDP16|generation1	SLQFNVKSHPEELV	SMQFNVKSHPEELV	K.SHPEELV	FNVKSHPE	NA	7	0.47	60	1.1	33700	40613	42057.6	30148	33063.6	30738	31915.3	36613.3	32063.3	32107.6	35857.3	44288.3	42238	34426.2	33450	47760.9	32331	49561.2	55100	34345.8	36917	40155	51162	48018.8	52166	67100	64217.8	67109.9	34828.2	37996.8	40232	40268	39287	35108	50100	42662.2	38769
>TDP16|TDP16|generation1	SLQFNVKSHPEELV	SMQFNVKSHPEELV	SLQFNVKSHPEELV	NA	NA		0.54	2.79	2.6	489000000	347000000	424000000	479000000	393000000	424000000	485000000	507000000	140000000	427000000	397000000	471000000	376000000	455000000	465000000	407000000	552000000	498000000	470000000	385000000	411000000	356000000	410000000	348000000	346000000	497000000	429000000	435000000	360000000	425000000	461000000	446000000	473000000	412000000	799000000	83500000	479000000
>TDP160|TDP160|GenScript	INDFLVRTWKLPGL	INDFLVRTWKMPGL	I.NDFLVRTWKLPGL	XXXINDFL	NA	1	0.5	60	2.3	1200000	47435	40381	51902	791062	285111	405658	2.16114e+06	2.23725e+06	2.19173e+06	55625	142000	43753	690484	671863	464125	1300000	1.53394e+06	1530000	54681	47742	33144	489849	714224	452391	1260000	1.59771e+06	1.70228e+06	46594	58228	38362	704507	503572	436615	1630000	1.89143e+06	2.09103e+06
>TDP160|TDP160|GenScript	INDFLVRTWKLPGL	INDFLVRTWKMPGL	N.DFLVRTWKLPGL	XXINDFLV	NA	2	0.51	5.95	1.9	527000	690000	69263	841000	631446	532000	449000	567782	490172	712605	32200	243000	819000	548000	530000	198725	255000	370103	402000	277000	366095	408000	522941	18200	405519	447000	481201	609208	55193	484855	277000	451048	224375	199941	250000	274003	337394
>TDP160|TDP160|GenScript	INDFLVRTWKLPGL	INDFLVRTWKMPGL	INDFLVRTWKLPGL	NA	NA		0.64	5.06	2	453000000	545000000	455000000	584000000	519000000	317000000	361000000	470000000	322000000	539000000	527000000	579000000	333000000	467000000	444000000	334000000	323000000	391000000	35600000	335000000	501000000	311000000	450000000	984000000	480000000	395000000	498000000	330000000	187000000	321000000	272000000	483000000	164000000	344000000	401000000	346000000	479000000
>TDP161|TDP161|GenScript	RNLEFKHDWYGTPL	RNMEFKHDWYGTPL	R.NLEFKHDWYGTPL	XXXRNMEF	NA	1	0.45	10.25	2.4	6210000	1390000	1.9358e+06	1760000	1.56695e+07	4.1841e+06	1.48028e+07	6710000	8.21511e+06	1.24959e+07	2.29815e+06	2730000	2.29603e+06	3600000	4010000	2.68623e+06	7720000	1.17825e+07	7260000	237944	2.7885e+06	1.8284e+06	1.79093e+06	4660000	2.59139e+06	839000	2.69307e+06	8.68453e+06	800509	2.83395e+06	1.99525e+06	1.79513e+06	4.38177e+06	282467	3540000	5.16922e+06	5.78065e+06
>TDP161|TDP161|GenScript	RNLEFKHDWYGTPL	RNMEFKHDWYGTPL	L.EFKHDWYGTPL	XRNMEFKH	NA	3	0.44	60	1.7	467000	47027	54434	58103	60048	188000	30919	572618	496441	497075	52652	35140	59904	33875	29957	70560.7	1010000	1.14585e+06	996000	44679	48023	36001	50189	56740	36650	674000	389696	688332	49031	56077	41616	30446	222483	188600	1020000	986750	769753
>TDP161|TDP161|GenScript	RNLEFKHDWYGTPL	RNMEFKHDWYGTPL	RNLEFKHD.W	NA	FKHDWYGT	8	1.01	10.23	1.2	1550000	2.08741e+06	1.6448e+06	1.56552e+06	1.33331e+06	1.68489e+06	1.48328e+06	1.0701e+06	909024	879808	1.39522e+06	1.2278e+06	1.13432e+06	1.59361e+06	1.15103e+06	1.16763e+06	873000	843250	734000	1.44131e+06	1.49868e+06	1.59157e+06	1.45351e+06	1530000	1.42273e+06	1230000	1.17258e+06	1.09408e+06	1.38102e+06	1.26388e+06	1.27854e+06	1.36741e+06	1.26857e+06	1.23089e+06	857000	764348	815878
>TDP161|TDP161|GenScript	RNLEFKHDWYGTPL	RNMEFKHDWYGTPL	RNLEFKHDWYG.T	NA	DWYGTPLX	11	0.35	60	2.3	74200	44192	44008	33259	99891.9	36859	35738	153892	129925	110273	42724	32444	59304	45137	79900	39569	145000	116680	217000	38313	34599	56618	39167	43145	58040	94600	126422	97161.7	39373	49118	49318	36977	30367	55908	95200	117415	102087
>TDP161|TDP161|GenScript	RNLEFKHDWYGTPL	RNMEFKHDWYGTPL	RNLEFKHDWYGTPL	NA	NA		1.7	60	1.7	381000000	3.06124e+08	3.33205e+08	3.01472e+08	2.36692e+08	3.6385e+08	3.7029e+08	2.63388e+08	2.70749e+08	2.5635e+08	2.55543e+08	2.32177e+08	2.86771e+08	2.61542e+08	1.78108e+08	4.59208e+08	405417246	4.55111e+08	7.83966e+07	4.44209e+08	263444480	3.5635e+08	3.18326e+08	2.29881e+08	2.3446e+08	467580408	3.11742e+08	4.26152e+08	4.41622e+08	264000000	346000000	389000000	259000000	530000000	484000000	4.66704e+08	4.32139e+08
>TDP162|TDP162|GenScript	IPTNIRASVPQLWW	IPTNIRASVPQLWW	T.NIRASVPQLWW	XIPTNIRA	NA	3	0.33	60	2.1	93300	57878	32035	56327	42420	32427.5	21296.4	311008	399017	339346	42078	43256	53439	38524	30315	43539	119000	118416	129000	45481	56137	56839	50597	47275	57255	22900	57736.2	34108	47128	47809	59883	41926	37656	35453	53000	185517	94673.3
>TDP162|TDP162|GenScript	IPTNIRASVPQLWW	IPTNIRASVPQLWW	IPTNIRASVPQL.W	NA	VPQLWWXX	12	0.68	60	1.6	134000	35500	44092.7	47500	121906	142000	61100	105561	139024	121382	42143	53095	59130	116614	143000	186923	164070	149145	362000	30500	62828	34531	108907	102000	149878	174769	172550	165872	46100	29593.3	54430	70147.1	93094.5	153969	156000	173685	109577
>TDP162|TDP162|GenScript	IPTNIRASVPQLWW	IPTNIRASVPQLWW	IPTNIRASVPQLW.W	NA	PQLWWXXX	13	0.38	60	2.1	49600	32600	43901	31452	17635.5	59179	23300	33237.2	49955.1	36224.5	33757	37253	38156	30004	55400	44684	43900	79685.5	93500	35369	38419	33107	71190.2	58456	89155.8	66500	179548	116714	37825	57809	45442	57864	37865	35115	97000	200253	33524
>TDP162|TDP162|GenScript	IPTNIRASVPQLWW	IPTNIRASVPQLWW	IPTNIRASVPQLWW	NA	NA		0.4	7.07	2.8	46800000	2.82771e+07	1.17217e+07	1.7209e+07	8.01396e+06	17100000	1.47205e+07	166000000	2.72209e+07	27000000	4.68116e+07	3.71566e+07	4.0589e+07	3.65899e+07	21000000	1.37234e+07	17600000	2.06387e+07	14100000	2.39178e+07	4.31537e+07	228356322	3.96028e+07	1.07298e+08	4.06725e+07	30500000	3.86597e+07	1.96083e+07	25300000	4.54878e+07	36100000	4.07331e+07	1.36399e+07	2.37138e+07	23900000	24400000	28200000
>TDP163|TDP163|GenScript	IWQKGALHTSLDPQ	IWQKGALHTSMDPQ	I.WQKGALHTSLDPQ	XXXIWQKG	NA	1	0.47	60	1.3	1090000	34143	43831	38513	521155	371000	406000	1.84396e+06	2.39771e+06	1.45681e+06	43161	60200	58424	647000	597000	506464	1620000	1.37033e+06	1360000	32575	55258	43546	225385	481000	383718	994000	1.48393e+06	1.22158e+06	41691	30016	42734	422408	505594	506640	1990000	1.74452e+06	1.69739e+06
>TDP163|TDP163|GenScript	IWQKGALHTSLDPQ	IWQKGALHTSMDPQ	IWQKGALHTSLD.P	NA	TSMDPQXX	12	1.34	32.8	1	82100000	51300000	5.76041e+07	56800000	81400000	54000000	55400000	73300000	6.40863e+07	6.54249e+07	76100000	61600000	63300000	77600000	71900000	7.22813e+07	70400000	6.86023e+07	63300000	73300000	5.66727e+07	74300000	79600000	48400000	8.61315e+07	80700000	8.09677e+07	8.08776e+07	72400000	8.19206e+07	73300000	8.37302e+07	7.97273e+07	7.50865e+07	85800000	4.93603e+07	7.23108e+07
>TDP163|TDP163|GenScript	IWQKGALHTSLDPQ	IWQKGALHTSMDPQ	IWQKGALHTSLDPQ	NA	NA		0.45	1.42	2.6	388000000	243000000	258000000	244000000	342000000	224000000	275000000	277000000	317000000	337000000	387000000	299000000	395000000	291000000	380000000	339000000	350000000	240000000	325000000	361000000	396000000	380000000	427000000	375000000	424000000	403000000	470000000	406000000	339000000	400000000	387000000	423000000	372000000	385000000	407000000	370000000	427000000
>TDP164|TDP164|GenScript	IGDNVEWIPFYRDT	IGDNVEWIPFYRDT	G.DNVEWIPFYRDT	XXIGDNVE	NA	2	1.08	60	1.4	3880000	4430000	5.66948e+06	5830000	4.44706e+06	5190000	5800000	3.02833e+06	3.94356e+06	3.45553e+06	3290000	4810000	3700000	3390000	3340000	2.21873e+06	1540000	1.82833e+06	43184	1850000	2.9489e+06	2780000	2.76479e+06	10200000	2.97947e+06	2030000	2.28487e+06	2.14346e+06	3180000	2.90532e+06	2290000	2.322e+06	1.38229e+06	1.25014e+06	1230000	3.13925e+06	1.7322e+06
>TDP164|TDP164|GenScript	IGDNVEWIPFYRDT	IGDNVEWIPFYRDT	D.NVEWIPFYRDT	XIGDNVEW	NA	3	0.88	16.85	1.8	428000	517000	661484	615000	552315	703000	682000	334462	370144	326811	347000	559000	340000	382000	480000	299723	203000	243403	219000	234000	327104	264000	305451	519000	294207	137000	231631	165518	494000	271012	221000	167489	215204	231225	188000	319582	119951
>TDP164|TDP164|GenScript	IGDNVEWIPFYRDT	IGDNVEWIPFYRDT	IGDNVEWIPFYRD.T	NA	FYRDTXXX	13	0.96	20.64	1.7	997000	1340000	1.36136e+06	1420000	1.23897e+06	1550000	1500000	832570	1.01126e+06	1.01178e+06	1080000	1260000	1010000	858000	906000	708992	332000	364594	525000	426000	740341	599000	677000	536000	737636	378000	540470	593194	529000	720467	788000	540483	366612	395717	423000	485616	470243
>TDP164|TDP164|GenScript	IGDNVEWIPFYRDT	IGDNVEWIPFYRDT	IGDNVEWIPFYRDT	NA	NA		0.51	4.68	3.1	175000000	5470000	239000000	55800000	209000000	184000000	286000000	236000000	252000000	255000000	12200000	180000000	210000000	52500000	211000000	132000000	120000000	122000000	7160000	110000000	165000000	175000000	182000000	186000000	179000000	136000000	167000000	168000000	114000000	175000000	164000000	155000000	96300000	6.8613e+07	115000000	170000000	170000000
>TDP165|TDP165|GenScript	IEPPWVDSHAKRNL	IEPPWVDSHAKRNM	I.EPPWVDSHAKRNL	XXXIEPPW	NA	1	0.67	60	1.6	1660000	46400	31303	49295	1.02615e+06	1020000	723000	3.07546e+06	3.12544e+06	3.00252e+06	31866	33514	44005	880000	986000	974448	2340000	2.36621e+06	2210000	30809	34491	34037	604153	586000	293640	1680000	1.85832e+06	1.73081e+06	37443	33989	38858	1.11038e+06	915920	1.06249e+06	2460000	2.07151e+06	2.54634e+06
>TDP165|TDP165|GenScript	IEPPWVDSHAKRNL	IEPPWVDSHAKRNM	E.PPWVDSHAKRNL	XXIEPPWV	NA	2	0.7	3.23	2.1	4100000	3260000	3.13281e+06	3070000	3.23433e+06	3300000	3290000	2.52593e+06	2.61966e+06	2230000	3400000	3440000	4050000	3560000	3600000	3.58959e+06	3070000	2.88744e+06	1700000	3530000	3.49123e+06	3600000	3.83351e+06	4380000	3.64929e+06	3440000	3.57363e+06	3.41397e+06	3790000	4.38716e+06	4380000	2.51965e+06	4.58699e+06	4.41833e+06	3090000	2.69707e+06	3.11963e+06
>TDP165|TDP165|GenScript	IEPPWVDSHAKRNL	IEPPWVDSHAKRNM	W.VDSHAKRNL	EPPWVDSH	NA	5	1.13	22.19	1.5	2810000	2060000	2.22701e+06	2240000	2.10906e+06	2100000	44599	1.49581e+06	1.67482e+06	1.72952e+06	2070000	2260000	2900000	2270000	2600000	2.49549e+06	2030000	2.06999e+06	1900000	2460000	2.29906e+06	2850000	2.60115e+06	3640000	2.77161e+06	2050000	2.40091e+06	2.48265e+06	2300000	2.37287e+06	2760000	2.55767e+06	2.48874e+06	2.98264e+06	1910000	1.90692e+06	2.16773e+06
>TDP165|TDP165|GenScript	IEPPWVDSHAKRNL	IEPPWVDSHAKRNM	V.DSHAKRNL	PPWVDSHA	NA	6	0.55	2.61	0.8	3140000	2540000	2.47188e+06	2560000	54598	2630000	2150000	1.66286e+06	1.99485e+06	1.88187e+06	2460000	2680000	3250000	2500000	2760000	3.0256e+06	2350000	2.10327e+06	1970000	2740000	2.51526e+06	3140000	3.00707e+06	6080000	3.00443e+06	2740000	2.53664e+06	2.43724e+06	2830000	2.72023e+06	2660000	2.90684e+06	2.83857e+06	3.03333e+06	2320000	2.1684e+06	2.33114e+06
>TDP165|TDP165|GenScript	IEPPWVDSHAKRNL	IEPPWVDSHAKRNM	IEPPWVD.S	NA	PWVDSHAK	7	1.09	45.05	1.4	1620000	1.50702e+06	1.73871e+06	1.43698e+06	839324	1.38464e+06	1.39699e+06	757941	986323	671725	1.40286e+06	1.32641e+06	1.19178e+06	1.32265e+06	1370000	2.333e+06	1400000	891782	1380000	2.35491e+06	1.53774e+06	1.53191e+06	1.64908e+06	2.27166e+06	1.43177e+06	1100000	879594	670315	2.79162e+06	1.06025e+06	1.38727e+06	1.11013e+06	1.59675e+06	955328	1050000	1.08144e+06	749406
>TDP165|TDP165|GenScript	IEPPWVDSHAKRNL	IEPPWVDSHAKRNM	IEPPWVDSHAKRNL	NA	NA		1.12	28.89	1.9	672000000	4.87156e+08	4.52512e+08	4.35771e+08	552254715	514000000	4.77809e+08	653000000	554000000	594000000	5.53651e+08	5.25965e+08	6.17649e+08	615000000	626000000	559000000	663000000	633000000	539000000	5.66857e+08	608084460	6.72076e+08	649000000	480000000	692000000	690000000	784000000	692000000	5.56135e+08	6.85432e+08	6.54196e+08	700000000	619000000	626000000	705000000	640000000	740000000
>TDP166|TDP166|GenScript	VLRFIENLTLGQDY	VLRFIENMTLGQDY	V.LRFIENLTLGQDY	XXXVLRFI	NA	1	0.67	23.93	2.2	275000	280000	163815	473000	291422	46020	182000	342276	303555	353448	346000	427000	369000	230000	429357	271680	126000	221097	182000	48847	195349	285000	110734	207000	229861	36607	45184	122763	143000	152477	314000	149260	170026	118123	92300	159109	214803
>TDP166|TDP166|GenScript	VLRFIENLTLGQDY	VLRFIENMTLGQDY	VLRFIENLTLGQDY	NA	NA		0.31	6.72	3.2	5480000	2.08262e+06	1.15475e+06	3.43302e+06	1.4914e+06	502540	340772	5.91355e+06	3.68264e+06	4.24492e+06	8.9968e+06	5.27543e+06	6.20595e+06	8.72992e+06	6.74119e+06	6.75802e+06	4260000	4.31398e+06	3250000	4.41585e+06	4.35269e+06	8.07835e+06	3.79127e+06	1.65968e+07	3.64631e+06	2130000	2.89392e+06	1.0473e+06	3.5595e+06	6.28931e+06	5.988e+06	5.20287e+06	6.49986e+06	5.30751e+06	2050000	3.11472e+06	4.93493e+06
>TDP167|TDP167|GenScript	HYGFVTKPNHQIWD	HYGFVTKPNHQIWD	Y.GFVTKPNHQIWD	XXHYGFVT	NA	2	0.78	50.63	1.8	2340000	562000	797949	731000	1.19998e+06	1140000	1340000	2.51906e+06	2.14416e+06	2.24202e+06	647000	555000	830000	1500000	1420000	1.56026e+06	2300000	2.4632e+06	2240000	619000	641417	745000	1.9645e+06	265000	1.7521e+06	3460000	3.541e+06	3.5517e+06	773000	587931	615000	2.05438e+06	1.71342e+06	1.82784e+06	2830000	2.64988e+06	3.48009e+06
>TDP167|TDP167|GenScript	HYGFVTKPNHQIWD	HYGFVTKPNHQIWD	HYGFVTKPNHQIW.D	NA	HQIWDXXX	13	0.8	5.24	1.7	11400000	6090000	6.3662e+06	6450000	8840000	7020000	7420000	7.99974e+06	9.31957e+06	383458	11200000	7320000	10900000	10700000	8850000	1.67785e+07	9230000	873104	8940000	11800000	1.15879e+07	10500000	1.06873e+07	3870000	1.26546e+07	11000000	1.08207e+07	1.13858e+07	9620000	1.24984e+07	12300000	12900000	1.08068e+07	1.30476e+07	9840000	1.06693e+07	1.05963e+07
>TDP167|TDP167|GenScript	HYGFVTKPNHQIWD	HYGFVTKPNHQIWD	HYGFVTKPNHQIWD	NA	NA		0.7	3.17	2.8	432000000	241000000	261000000	245000000	356000000	281000000	264000000	286000000	321000000	344000000	447000000	299000000	465000000	459000000	437000000	410000000	423000000	431000000	386000000	391000000	438000000	437000000	428000000	541000000	472000000	438000000	474000000	467000000	364000000	449000000	410000000	458000000	403000000	436000000	474000000	396000000	474000000
>TDP168|TDP168|GenScript	VFIDLRWLAYEEPW	VFIDLRWMAYEEPW	D.LRWLAYEEPW	VFIDLRWM	NA	4	0.8	60	1.5	382000	492000	880689	644000	459975	589478	694000	287630	372539	381426	525000	599000	427000	334000	478887	212040	97500	111204	95900	155000	364917	312000	261338	221000	336120	132000	167230	157596	359000	311475	226000	135965	40528	38160	33853	260511	76547.7
>TDP168|TDP168|GenScript	VFIDLRWLAYEEPW	VFIDLRWMAYEEPW	VFIDLR.W	NA	IDLRWMAY	6	0.58	60	1.7	65500	52700	43985.2	43671	45574.6	41114	38258	32783.5	45813.8	35679.9	48400	54600	58408	57163.5	34744	107021	90700	65844.5	122000	62000	50003.8	86300	38023	58500	69512.7	99000	128519	103330	49975	45938	29660	86088.8	51491	40962.8	101000	67184.2	98577.1
>TDP169|TDP169|GenScript	QYELPSRNGWHHNP	QYELPSRNGWHHNP	Q.YELPSRNGWHHNP	XXXQYELP	NA	1	0.68	15.58	1.6	2550000	1060000	1.08487e+06	1130000	2.06334e+06	1990000	1960000	3.31076e+06	3.33676e+06	3.12178e+06	1140000	984000	990000	2070000	1770000	1.67126e+06	2860000	2.64106e+06	2360000	917000	1.07928e+06	1030000	1.63327e+06	1120000	1.56098e+06	2380000	2.5892e+06	2.53189e+06	818000	890336	965000	2.03119e+06	1.85608e+06	1.9755e+06	2850000	2.54775e+06	2.67743e+06
>TDP169|TDP169|GenScript	QYELPSRNGWHHNP	QYELPSRNGWHHNP	QYELPSRNGWHHNP	NA	NA		2.37	33.64	1.3	388000000	368000000	353000000	313000000	362000000	330000000	363000000	384000000	379000000	360000000	364000000	362000000	360000000	370000000	337000000	299000000	337000000	338000000	266000000	297000000	355000000	341000000	360000000	726000000	364000000	353000000	377000000	350000000	289000000	365000000	333000000	362000000	313000000	328000000	349000000	293000000	342000000
>TDP17|TDP17|generation1	RLENYLVLTKAAPV	RMENYMVLTKAAPV	R.LENYLVLTKAAPV	XXXRMENY	NA	1	0.45	60	1.3	1610000	45493	33504	47490	1.03827e+06	1.36928e+06	1.33469e+06	3.19032e+06	3.25919e+06	3.00866e+06	43943	38808	51738	1.03506e+06	979417	795665	1.90428e+06	2.33054e+06	2910000	40553	37277	54642	610641	464818	555650	1460000	1.30203e+06	1.66895e+06	51224	34543	54199	737263	753996	699847	2100000	2.33212e+06	1.99026e+06
>TDP17|TDP17|generation1	RLENYLVLTKAAPV	RMENYMVLTKAAPV	L.ENYLVLTKAAPV	XXRMENYM	NA	2	0.57	60	1.8	244000	52500	104759	49200	128050	289000	262000	466152	521693	316647	30195	34285	33002	130000	189000	162006	354000	262225	508000	50366	42036.5	58665	57988	79000	151157	119000	186389	140265	36998	79843.5	58157	103690	236877	49345	356000	302978	275969
>TDP17|TDP17|generation1	RLENYLVLTKAAPV	RMENYMVLTKAAPV	RLENYLVLTKAAPV	NA	NA		0.72	5.27	2.2	656000000	582000000	609000000	601000000	627000000	687000000	647000000	613000000	630000000	589000000	544000000	619000000	568000000	577000000	577000000	664000000	620000000	571000000	613000000	614000000	582000000	521000000	562000000	1580000000	579000000	563000000	545000000	555000000	683000000	526000000	547000000	540000000	633000000	530000000	590000000	640000000	524000000
>TDP170|TDP170|GenScript	YAFLQVAITYDKWN	YAFMQVAITYDKWN	A.FLQVAITYDKWN	XXYAFMQV	NA	2	0.55	16.69	2.8	542000	733000	226596	939000	891685	126000	389000	615081	525322	508189	700000	824000	745000	443000	679000	608068	229000	449106	486000	481000	301321	454000	54513	894000	366433	59297	111961	49076	710000	386956	341000	46535	304551	319330	45955	451077	249092
>TDP171|TDP171|GenScript	DFDYTIAVQLFHEV	DFDYTIAVQMFHEV	DFDYTIAVQLFHEV	NA	NA		0.56	4.05	2.6	9060000	8800000	5.66928e+06	10400000	7.96193e+06	7770000	7350000	6.21682e+06	4.85148e+06	6.9318e+06	8130000	8270000	11200000	9410000	11700000	1.22272e+07	6320000	7.08796e+06	10300000	9020000	7.64798e+06	9370000	6.571e+06	8.30382e+06	6.25862e+06	7270000	5.12154e+06	4.64614e+06	7440000	7.50548e+06	8390000	6.5856e+06	5.98813e+06	6.63504e+06	3380000	1.46463e+06	5.55095e+06
>TDP172|TDP172|GenScript	FDWWGNRSPLEKLV	FDWWGNRSPLEKMV	F.DWWGNRSPLEKLV	XXXFDWWG	NA	1	0.48	60	2.9	306000	37603	52195	56613	268589	214000	193000	850532	738431	829137	55072	49902	34574	174000	31544	83450.9	304000	364664	404000	46395	41973	40247	90017.9	60400	170619	153000	216159	369430	39091	33060	59137	46780	54512	35211	145000	691794	299001
>TDP172|TDP172|GenScript	FDWWGNRSPLEKLV	FDWWGNRSPLEKMV	FDWWGNRSPLEKLV	NA	NA		0.8	18.08	2.7	280000000	301038380	4.01805e+08	3.68286e+08	329689283	3.52004e+08	3.15828e+08	180000000	289000000	303000000	3.28761e+08	2.26758e+08	3.40546e+08	324000000	197000000	122000000	173000000	199000000	203000000	1.78194e+08	194758810	1.86842e+08	2.65102e+08	2.57818e+08	207000000	224000000	278000000	297000000	1.65243e+08	2.96398e+08	2.62646e+08	183627123	1.30906e+08	157000000	151000000	162000000	183000000
>TDP173|TDP173|GenScript	FNEYALWRLDIIPE	FNEYAMWRLDIIPE	W.RLDIIPE	YAMWRLDI	NA	7	0.55	60	1.1	81200	99400	109384	31300	108502	86600	66000	74209.9	53122	93233.8	52823	78700	30013	30013	56382	55426	121000	133043	113000	71000	78030.6	78400	37199	177000	53741	116000	46249	102192	49943	33506	53931	33327	168737	165387	86200	81199.7	103947
>TDP173|TDP173|GenScript	FNEYALWRLDIIPE	FNEYAMWRLDIIPE	FNEYALWRLDIIPE	NA	NA		0.35	4.14	2.9	100000000	111000000	98500000	136000000	89200000	69200000	50100000	114000000	118000000	142000000	104000000	118000000	91300000	76500000	86400000	110000000	84600000	105000000	90800000	58100000	6.24578e+07	101000000	5.54332e+07	153000000	7.24732e+07	35300000	5.5684e+07	5.67669e+07	38600000	8.39862e+07	75300000	73000000	6.75676e+07	5.38603e+07	45600000	3.78979e+07	8.57763e+07
>TDP174|TDP174|GenScript	WFQHNPKTVFGSDL	WFQHNPKTVFGSDL	WFQHNPKTVFGSD.L	NA	FGSDLXXX	13	0.77	13.86	1.6	2800000	1.77675e+06	1.55023e+06	1.68599e+06	5.5339e+06	2.62895e+06	1.27342e+06	1.88788e+06	2.1185e+06	3.84182e+06	2.86279e+06	4.41376e+06	1.96657e+06	2390000	1970000	2.05032e+06	1450000	1.16039e+06	1330000	1.8887e+06	4.35012e+06	1.66875e+06	1.83208e+06	2570000	3.26817e+06	1600000	2.20458e+06	1.67249e+06	1.95563e+06	3.51876e+06	1.49526e+06	2.19702e+06	2.59287e+06	2.34601e+06	1390000	1.17018e+06	1.61005e+06
>TDP174|TDP174|GenScript	WFQHNPKTVFGSDL	WFQHNPKTVFGSDL	WFQHNPKTVFGSDL	NA	NA		1.14	60	2.5	325000000	315000000	283000000	292000000	255000000	314000000	323000000	255000000	272000000	241000000	239000000	281000000	242000000	244000000	248000000	374000000	350000000	351000000	326000000	312000000	239000000	253000000	243000000	150000000	253000000	285000000	257000000	263000000	318000000	255000000	254000000	256000000	383000000	357000000	347000000	348000000	262000000
>TDP175|TDP175|GenScript	YQLLTLNEIFRKWH	YQLLTMNEIFRKWH	Y.QLLTLNEIFRKWH	XXXYQLLT	NA	1	0.73	60	1.6	2050000	61700	41962.7	150000	2.00314e+06	564000	3420000	3.87956e+06	4.19321e+06	3.93019e+06	55869	47500	44982	1280000	1220000	823923	2020000	2.39222e+06	2630000	46558	35117	58026	946400	1160000	858416	1880000	2.29684e+06	2.5358e+06	43305	47851	53492	1.03753e+06	988396	720519	1760000	3.13207e+06	2.77688e+06
>TDP175|TDP175|GenScript	YQLLTLNEIFRKWH	YQLLTMNEIFRKWH	Q.LLTLNEIFRKWH	XXYQLLTM	NA	2	0.44	10.67	2.7	1450000	357000	529702	413000	821000	200432	295857	1.01985e+06	1.00324e+06	889073	371000	1200000	380000	1120000	499000	304962	729000	1.31813e+06	392000	627000	600281	1220000	921272	1080000	486595	435000	340888	1.45016e+06	291000	7.24883e+06	373871	558396	246754	594856	7110000	451046	1.61949e+06
>TDP175|TDP175|GenScript	YQLLTLNEIFRKWH	YQLLTMNEIFRKWH	L.LTLNEIFRKWH	XYQLLTMN	NA	3	0.31	60	1.4	153000	29759	59128	47313	96665.4	54000	93900	306684	394232	332541	42484	34074	38833	38700	39719	51235.9	220000	316963	310000	48506	56833	57144	57027	40700	36945	112000	113084	103837	55795	58282	33755	32301	48240.8	58166	181000	358872	190571
>TDP175|TDP175|GenScript	YQLLTLNEIFRKWH	YQLLTMNEIFRKWH	T.LNEIFRKWH	QLLTMNEI	NA	5	0.52	60	1	268000	34546	40894	56749	54202	38835	58835	273370	163425	240446	53281	54886	41674	164000	272000	130251	403000	313690	344000	39094	53674	32667	228320	528000	126679	671000	678912	761651	40973	32436	39242	150815	150355	168168	452000	390053	440446
>TDP175|TDP175|GenScript	YQLLTLNEIFRKWH	YQLLTMNEIFRKWH	YQLLTLNEIFRKWH	NA	NA		0.8	14.17	1.5	124000000	146000000	220000000	70200000	126000000	168000000	77600000	63400000	131000000	88700000	136000000	100000000	145000000	134000000	59300000	4.12559e+07	35100000	5.37573e+07	144000000	73000000	158000000	108000000	123000000	4080000	93000000	103000000	7.67945e+07	1.0274e+08	79900000	126000000	170000000	96400000	3.26025e+07	8.11151e+07	62400000	83700000	8.32165e+07
>TDP176|TDP176|GenScript	FLKAHSDVWPYQDA	FLKAHSDVWPYQDA	F.LKAHSDVWPYQDA	XXXFLKAH	NA	1	0.44	60	2.4	575000	42303	39215	35449	182251	311878	264476	777435	492859	686913	49370	57432	50294	260343	277484	210492	690416	646415	527532	43121	35574	43859	208986	24500000	219347	514672	539110	570156	43321	37460	50669	314099	270040	330854	696394	658184	695817
>TDP176|TDP176|GenScript	FLKAHSDVWPYQDA	FLKAHSDVWPYQDA	FLKAHSD.V	NA	AHSDVWPY	7	0.8	5.38	1.5	186000	155000	81841.8	160000	130729	266224	214092	103992	84694.1	89401.9	126000	119000	108907	130000	48912	149402	108000	90723.1	74800	233000	214083	204282	188575	184000	196022	167000	112370	147262	206201	226610	246080	212284	186920	205241	133000	139883	119796
>TDP176|TDP176|GenScript	FLKAHSDVWPYQDA	FLKAHSDVWPYQDA	FLKAHSDVWPYQD.A	NA	PYQDAXXX	13	1	13.05	1.5	7970000	11300000	4.90725e+06	4660000	4.87932e+06	4210000	5060000	5.22328e+06	3.76375e+06	6.26556e+06	4310000	4390000	5690000	4830000	5620000	8.81817e+06	6450000	5.88249e+06	5560000	6540000	5.5567e+06	6060000	7.87324e+06	10200000	5.82159e+06	5570000	6.04223e+06	6.55335e+06	8290000	4.93876e+06	8450000	8.2963e+06	9.74968e+06	7.73429e+06	5860000	6.32449e+06	1.52825e+07
>TDP176|TDP176|GenScript	FLKAHSDVWPYQDA	FLKAHSDVWPYQDA	FLKAHSDVWPYQDA	NA	NA		0.76	7.42	2.2	410000000	281000000	2.78012e+08	274000000	250000000	348000000	290000000	311000000	262000000	311000000	325000000	267000000	324000000	319000000	361000000	396000000	461000000	447000000	413000000	395000000	318000000	444000000	451000000	5.52315e+08	367000000	496000000	433000000	469000000	400000000	333000000	116000000	477000000	4.49776e+08	470000000	497000000	446000000	489000000
>TDP177|TDP177|GenScript	LEYFPIWEVNDDVK	LEYFPIWEVNDDVK	LEYFPIWEVND.D	NA	EVNDDVKX	11	0.59	7.61	2.1	92900	124000	117628	123000	122034	169000	203000	118360	95904.3	60257.5	75800	119000	44616	168000	104000	58362.2	48300	42362.2	55385	39657	99697.4	98400	86330.2	40700	84242.8	36300	71962	60394.2	44792	104604	83200	76177.9	45734	56196.1	44100	56858	26958.5
>TDP177|TDP177|GenScript	LEYFPIWEVNDDVK	LEYFPIWEVNDDVK	LEYFPIWEVNDD.V	NA	VNDDVKXX	12	0.67	13.63	1.6	300000	387000	401603	422000	325832	677000	666000	347729	239217	391134	330000	565000	465000	387000	419000	45314	91000	71611.4	41490	55137	239193	270000	240708	282000	207400	91100	163365	45434	41947	189684	183000	430436	43912	57159	76400	54964	154516
>TDP178|TDP178|GenScript	YWLSTHLAGKRRDW	YWMSTHLAGKRRDW	Y.WLSTHLAGKRRDW	XXXYWMST	NA	1	0.45	60	1.3	5920000	51156	38305	59863	3.90094e+06	3200000	3590000	1.06207e+07	1.29881e+07	1.12239e+07	58756	53731	43657	3090000	3060000	2.9692e+06	10500000	1.01471e+07	7730000	43060	54274	50382	2.04719e+06	3880000	1930000	6430000	7.30275e+06	7.75275e+06	59393	57412	60092	3.55931e+06	3.62615e+06	3.66663e+06	12400000	9.77303e+06	9.66513e+06
>TDP178|TDP178|GenScript	YWLSTHLAGKRRDW	YWMSTHLAGKRRDW	L.STHLAGKRRDW	XYWMSTHL	NA	3	0.33	60	1.7	261000	46453	46660	30463	33872	37869	47701	448052	639260	448944	54520	38735	46681	43300	47146	33263	548000	547472	273000	45444	50523	54242	59038	54986	44452	399000	629371	397112	38135	55088	44987	42771	55928	43684	214000	490000	392013
>TDP178|TDP178|GenScript	YWLSTHLAGKRRDW	YWMSTHLAGKRRDW	YWLSTHLAGKRRD.W	NA	KRRDWXXX	13	1.04	11.92	1.3	3110000	2800000	3.5353e+06	3080000	3.29732e+06	2880000	2880000	2.47546e+06	2.15352e+06	1.84041e+06	3010000	2770000	2750000	3090000	2670000	2.40993e+06	2160000	1.68876e+06	1630000	2480000	3.04078e+06	2280000	2.26496e+06	2990000	2.59484e+06	2160000	2.17028e+06	2.46519e+06	2650000	2.57318e+06	2830000	2.63588e+06	2.7558e+06	2.64898e+06	2020000	1.731e+06	1.74138e+06
>TDP178|TDP178|GenScript	YWLSTHLAGKRRDW	YWMSTHLAGKRRDW	YWLSTHLAGKRRDW	NA	NA		0.87	8.22	1.7	330000000	207000000	174000000	199000000	312000000	201000000	131000000	301000000	220000000	267000000	293000000	227000000	393000000	348000000	244000000	234000000	338000000	325000000	197000000	351000000	402000000	278000000	255000000	279000000	378000000	335000000	391000000	345000000	339000000	317000000	413000000	287000000	359000000	374000000	389000000	281000000	260000000
>TDP179|TDP179|GenScript	LWQPVSARINTTFD	LWQPVSARINTTFD	L.WQPVSARINTTFD	XXXLWQPV	NA	1	0.64	60	1.3	2220000	52746	47438	34382	29663	2710000	1620000	3.17259e+06	1.64633e+06	485392	42891	32217	56688	992000	1270000	1.38042e+06	5190000	4.60116e+06	5530000	29828	50936	56737	834554	2180000	813055	2450000	2.79384e+06	2.45414e+06	42765	52412	38733	1.74882e+06	40995	47387	5430000	4.73104e+06	3.79644e+06
>TDP179|TDP179|GenScript	LWQPVSARINTTFD	LWQPVSARINTTFD	W.QPVSARINTTFD	XXLWQPVS	NA	2	0.87	21.49	1.7	385000	85400	230898	166000	213767	138000	267000	253000	305852	303157	243000	136000	317000	247000	342000	311231	358000	335636	435000	220432	198614	243000	310852	788000	364721	359000	393420	478988	272633	286852	355000	384527	486148	440435	366000	319474	311989
>TDP179|TDP179|GenScript	LWQPVSARINTTFD	LWQPVSARINTTFD	LWQPVSARINTTF.D	NA	NTTFDXXX	13	0.9	48.56	1.6	1330000	1.60495e+06	2.04444e+06	1.92084e+06	1.76541e+06	2.03851e+06	2.09104e+06	1.03055e+06	1.18848e+06	1.08159e+06	1.24084e+06	1.79584e+06	1.42326e+06	1.3069e+06	1.11031e+06	1.28321e+06	763000	650072	1330000	1.4748e+06	1.07042e+06	643645	729229	870574	963126	429000	465240	576993	1.98627e+06	988699	675151	509102	1.1013e+06	508195	59001	55641	323923
>TDP179|TDP179|GenScript	LWQPVSARINTTFD	LWQPVSARINTTFD	LWQPVSARINTTFD	NA	NA		0.58	5.6	1.9	256000000	2.7498e+08	2.63005e+08	2.9387e+08	2.60882e+08	189694366	2.97448e+08	268000000	295000000	2.93081e+08	2.27166e+08	3.02931e+08	2.5446e+08	1.32114e+08	1.20955e+08	2.59939e+08	223000000	216000000	3.43085e+08	1.91719e+08	1.9251e+08	1.38343e+08	144000000	4.77448e+06	2.03969e+08	157000000	140000000	164000000	352000000	1.77603e+08	1.69225e+08	94600000	265208014	139000000	170000000	307000000	146000000
>TDP18|TDP18|generation1	YLDSIRHQGPFWLL	YMDSIRHQGPFWML	Y.LDSIRHQGPFWLL	XXXYMDSI	NA	1	0.53	7.74	3.1	2770000	2.69219e+06	1.69444e+06	1.18498e+06	3.49462e+06	1.41787e+06	2.00513e+06	3.53351e+06	3.25995e+06	3.17901e+06	1.55705e+06	1.72803e+06	805711	1780000	2280000	1.50995e+06	2420000	2.4399e+06	2730000	889082	905838	1.04118e+06	2.30134e+06	3150000	1.41679e+06	2380000	2.84412e+06	2.68634e+06	700018	1.00007e+06	1.29972e+06	1.73559e+06	1.71674e+06	1.42017e+06	2410000	2.65639e+06	2.7937e+06
>TDP18|TDP18|generation1	YLDSIRHQGPFWLL	YMDSIRHQGPFWML	L.DSIRHQGPFWLL	XXYMDSIR	NA	2	0.57	16.17	2.2	6070000	537090	551486	356410	4.96224e+06	3.68071e+06	5.10048e+06	1.14543e+07	1.24304e+07	1.18276e+07	265530	354192	347431	4.84054e+06	3.8752e+06	3.32346e+06	7.5296e+06	7.86814e+06	9370000	349388	47944	197592	3.20473e+06	3.96261e+06	2.88976e+06	5500000	7.34744e+06	7.55522e+06	281069	318518	273039	3.76783e+06	3.30821e+06	2.45763e+06	6.47561e+06	8.30932e+06	7.14351e+06
>TDP18|TDP18|generation1	YLDSIRHQGPFWLL	YMDSIRHQGPFWML	D.SIRHQGPFWLL	XYMDSIRH	NA	3	1.16	60	1.5	7230000	8.02665e+06	8.05358e+06	7.73546e+06	7.40635e+06	5.76265e+06	6.85228e+06	5.75779e+06	5.99523e+06	5.32113e+06	5.87338e+06	6.34816e+06	5.3639e+06	5.83082e+06	5.62734e+06	5.61783e+06	4420000	4.99441e+06	5190000	5.62461e+06	6.43696e+06	5.17374e+06	5.08427e+06	7.47156e+06	5.73588e+06	5260000	5.21702e+06	5.28017e+06	7.42723e+06	5.28773e+06	4.42737e+06	4.43914e+06	6.36515e+06	5.05345e+06	5690000	7.31747e+06	3.84155e+06
>TDP18|TDP18|generation1	YLDSIRHQGPFWLL	YMDSIRHQGPFWML	S.IRHQGPFWLL	YMDSIRHQ	NA	4	0.58	17.19	1.4	422000	33187	27648.1	40700	370331	340000	480000	765352	735192	705914	60334	52509	23400	285000	220000	252013	492000	723310	556000	32700	58262	30400	196537	114000	173670	408000	415956	476990	59800	57496	35400	118474	193129	156885	596000	687783	380829
>TDP18|TDP18|generation1	YLDSIRHQGPFWLL	YMDSIRHQGPFWML	I.RHQGPFWLL	MDSIRHQG	NA	5	0.73	29.18	1.6	120000	102000	77517.9	52100	126208	46777	94300	161140	103839	123256	32700	45900	33200	67200	84700	80326.8	122000	166437	120000	69500	44008.2	40800	62671.2	59700	52971.6	146000	102812	154705	78200	44110.2	37600	81810.8	80046	70033.1	151000	216009	130745
>TDP18|TDP18|generation1	YLDSIRHQGPFWLL	YMDSIRHQGPFWML	R.HQGPFWLL	DSIRHQGP	NA	6	0.5	60	1.4	157000	30599	54703	38157	50513	37778	47399	221415	216062	194859	51102	31344	35617	59826	103828	72524.2	199000	197953	216000	55829	59960	50793	157877	118493	121556	293000	437997	456615	47985	46351	43291	55370	60040	29669	199781	278954	312781
>TDP18|TDP18|generation1	YLDSIRHQGPFWLL	YMDSIRHQGPFWML	YLDSIRHQGPFWLL	NA	NA		0.64	6.14	2.5	180000000	1.7579e+08	2.48283e+08	2.20161e+08	1.23684e+08	6.93077e+07	8.24764e+07	173000000	116000000	191000000	2.41474e+08	2.68404e+08	2.48235e+08	182000000	197000000	94300000	124000000	94000000	94600000	1.08848e+08	1.40385e+08	1.43371e+08	211000000	4.32144e+07	130736723	92100000	166000000	184000000	1.24071e+08	1.55405e+08	1.47483e+08	131000000	7.36761e+07	8.5963e+07	132000000	7.70346e+07	108000000
>TDP180|TDP180|GenScript	LDGYWDHKFELLTW	LDGYWDHKFEMLTW	D.GYWDHKFELLTW	XXLDGYWD	NA	2	0.81	17.17	2	3640000	5310000	4.97268e+06	5790000	3.96953e+06	2100000	2300000	2.85029e+06	3.06748e+06	3.12719e+06	4800000	5420000	4590000	4000000	3430000	2.16555e+06	1200000	1.7325e+06	1460000	1880000	4.06135e+06	3950000	2.95114e+06	4.1081e+06	3.16e+06	1850000	2.45513e+06	2.53626e+06	778000	3.43362e+06	3120000	2.50652e+06	822733	1.66076e+06	1610000	1.28888e+06	1.96355e+06
>TDP180|TDP180|GenScript	LDGYWDHKFELLTW	LDGYWDHKFEMLTW	G.YWDHKFELLTW	XLDGYWDH	NA	3	0.51	60	1.3	133000	52286	47686	30799	146549	126000	114000	300650	391699	393684	48105	40560	59792	49700	82300	50125	111000	121990	164000	38686	36134	31832	55814.9	48388	79826.5	124000	135353	175000	34438	31453	37484	43704.2	52029	31786	73100	216198	150126
>TDP180|TDP180|GenScript	LDGYWDHKFELLTW	LDGYWDHKFEMLTW	LDGYWDHKFELLTW	NA	NA		0.55	4.57	2	104000000	154000000	126000000	139000000	113000000	39500000	39800000	108000000	97600000	131000000	122000000	134000000	136000000	116000000	71400000	7.21815e+07	54300000	5.24262e+07	62100000	56900000	6.71601e+07	119000000	8.24264e+07	105000000	9.47056e+07	60600000	7.82982e+07	8.02317e+07	41600000	101000000	66400000	7.77505e+07	4.53403e+07	7.03026e+07	40700000	40900000	8.4424e+07
>TDP181|TDP181|GenScript	LNLKWTRVLFDGYQ	LNMKWTRVLFDGYQ	LNLKWTRVLFD.G	NA	VLFDGYQX	11	1.17	60	1.4	4970000	7340000	6.44757e+06	7240000	4.29716e+06	2400000	2740000	2.71851e+06	2.80324e+06	3.13787e+06	5150000	5300000	5050000	4560000	3770000	4.19841e+06	2490000	3.11267e+06	2670000	5050000	4.88538e+06	5060000	4.06341e+06	5650000	4.08658e+06	2690000	3.58582e+06	3.54176e+06	6860000	5.09905e+06	5070000	3.65416e+06	3.2883e+06	2.46311e+06	2220000	3.28822e+06	2.27223e+06
>TDP181|TDP181|GenScript	LNLKWTRVLFDGYQ	LNMKWTRVLFDGYQ	LNLKWTRVLFDGYQ	NA	NA		0.65	5.48	3	138000000	183000000	2.37513e+07	171000000	170000000	63200000	206000000	129000000	139000000	89400000	27000000	160000000	152000000	138000000	133000000	115000000	91400000	95300000	108000000	116000000	164000000	158000000	132000000	189000000	147000000	106000000	1.68324e+07	125000000	150000000	2.2474e+07	156000000	128000000	87500000	6.58012e+07	81900000	144000000	86700000
>TDP182|TDP182|GenScript	LQGISQEHYNAPDN	LQGISQEHYNAPDN	L.QGISQEHYNAPDN	XXXLQGIS	NA	1	0.44	60	1.5	131000	51760	40930	33239	37254.9	88818.2	92380.9	220898	235393	220346	34490	34907	47300	58070	56770	70360.3	167254	194575	262128	48335	51358	52725	60505	45800	46352	98900	121896	100463	38359	42703	45457	37570	54633	80186.8	238000	296970	399852
>TDP182|TDP182|GenScript	LQGISQEHYNAPDN	LQGISQEHYNAPDN	Q.GISQEHYNAPDN	XXLQGISQ	NA	2	0.31	60	2	20100	41942	35585	29492	30972	40743	21500	43838.5	43823.4	45822	56487	32114	37770	19200	32672	45956	23800	48392	38300	58837	34833	41080	30478	41065	10837.6	53523	39784	48779	46597	52121	43424	9861.5	49279	49689	58900	29101.9	46432.7
>TDP182|TDP182|GenScript	LQGISQEHYNAPDN	LQGISQEHYNAPDN	G.ISQEHYNAPDN	XLQGISQE	NA	3	0.71	3.15	1.7	77700	66100	68201.4	64900	66338.5	72100	84800	41269	48543.3	52511.9	66000	95300	89100	84900	70700	76526.6	69800	56977.4	46200	42752	83153.6	76700	95876	82200	66844	64100	56486.2	47609	74800	58336.5	65900	48283.8	59676.7	77852.5	47200	46969.6	47112.7
>TDP182|TDP182|GenScript	LQGISQEHYNAPDN	LQGISQEHYNAPDN	LQGISQEHYNAPDN	NA	NA		0.5	7.4	2.3	16900000	3.8397e+06	3.74475e+06	3.6905e+06	3.72923e+06	1.72522e+06	4.7218e+06	8820000	9.7989e+06	1.22158e+07	1.39087e+07	1.35169e+07	1.3165e+07	14500000	13000000	1.10642e+07	15700000	1.4758e+07	10000000	1.36835e+07	1.54623e+07	1.82579e+07	2.27265e+07	24000000	2.23367e+07	17100000	2.0887e+07	1.24479e+07	1.79463e+07	2.03941e+07	1.7871e+07	2.68106e+07	1.99202e+07	1.9969e+07	25600000	1.7898e+07	17846263
>TDP183|TDP183|GenScript	LHAEGVKNQDRLGN	LHAEGVKNQDRMGN	L.HAEGVKNQDRLGN	XXXLHAEG	NA	1	0.39	60	1.9	340000	53528	31039	40107	178905	293000	249000	573657	736703	704298	30995	52531	59880	212000	57917	154216	529000	499168	367000	33720	36322	42065	103233	171000	116463	319000	373837	318053	59046	49744	31610	176873	147798	169074	512000	412370	491761
>TDP183|TDP183|GenScript	LHAEGVKNQDRLGN	LHAEGVKNQDRMGN	LHAEGVKNQD.R	NA	KNQDRMGN	10	0.89	6.98	1.1	259000	262000	31646	261000	200927	397000	363000	183216	217183	135794	55784	261000	194000	246000	157000	179922	132000	175932	129000	277000	284117	304000	234418	352000	310567	215000	199622	171478	250000	283321	248000	251860	255385	288156	160000	142060	150977
>TDP183|TDP183|GenScript	LHAEGVKNQDRLGN	LHAEGVKNQDRMGN	LHAEGVKNQDRLG.N	NA	DRMGNXXX	13	0.52	1.93	0.7	419000	357000	420360	474000	370814	399000	376000	260840	343250	273539	436000	373000	403000	400000	351000	352314	270000	233281	192000	355000	375973	358000	513184	287000	365689	293000	285280	281453	285000	357306	349000	395291	349786	400105	258000	184986	248022
>TDP183|TDP183|GenScript	LHAEGVKNQDRLGN	LHAEGVKNQDRMGN	LHAEGVKNQDRLGN	NA	NA		0.47	2.42	2.5	312000000	257000000	305000000	279000000	341000000	276000000	283000000	322000000	331000000	323000000	278000000	262000000	250000000	282000000	282000000	276000000	327000000	212000000	190000000	245000000	284000000	287000000	299000000	340000000	276000000	278000000	327000000	208000000	243000000	258000000	216000000	318000000	249000000	232000000	245000000	234000000	252000000
>TDP184|TDP184|GenScript	LALYSFTPHILWDE	LAMYSFTPHILWDE	L.ALYSFTPHILWDE	XXXLAMYS	NA	1	0.53	60	2.4	637000	31654	41181	30328	318859	335000	473000	950848	1.32173e+06	1.25591e+06	54356	38822	51157	498000	571000	37912	506000	868707	501000	45582	9389.25	34700	326313	285000	44077	590000	873996	890464	57389	25579	40691	536532	42294	345060	1060000	710502	1.46906e+06
>TDP184|TDP184|GenScript	LALYSFTPHILWDE	LAMYSFTPHILWDE	A.LYSFTPHILWDE	XXLAMYSF	NA	2	0.48	60	2.6	281000	45510	48275	51917	268514	355000	363000	613116	860163	934541	52985	59135	46458	229000	205000	54692	240000	225424	250000	60389	52741	38866	90967.9	73300	45400	236000	270517	298928	56789	43561	47498	83656.3	41562	59901	249000	266479	260506
>TDP184|TDP184|GenScript	LALYSFTPHILWDE	LAMYSFTPHILWDE	LALYSFTPHIL.W	NA	PHILWDEX	11	0.89	6.99	1.9	361000	361000	289812	344000	373791	127000	176000	237849	286115	250984	396000	380000	443000	390000	387000	142177	224000	206921	257000	256000	382665	343000	389577	310000	359619	239000	303931	313483	246000	327199	307000	305478	222545	235998	191000	199427	256024
>TDP184|TDP184|GenScript	LALYSFTPHILWDE	LAMYSFTPHILWDE	LALYSFTPHILWDE	NA	NA		0.41	2.99	2.6	23700000	24400000	2.79373e+07	22800000	1.98757e+07	6880000	7420000	1.82544e+07	1.91674e+07	22100000	27000000	28900000	27500000	23300000	21000000	2.01967e+07	14100000	1.6385e+07	11600000	15700000	2.53003e+07	23800000	1.89421e+07	51800000	2.13355e+07	14000000	1.67957e+07	1.58413e+07	9980000	2.17667e+07	23600000	1.923e+07	1.42405e+07	1.77502e+07	14400000	7.69664e+06	1.74654e+07
>TDP185|TDP185|GenScript	LLNNFADPGLIQYL	LMNNFADPGMIQYL	L.LNNFADPGLIQYL	XXXLMNNF	NA	1	0.82	60	1.7	1070000	34595	41966	48329	634756	686000	440000	1.67553e+06	1.4222e+06	1.94224e+06	38870	51308	39069	657000	790000	575916	1360000	1.46485e+06	1520000	38991	57993	41519	427913	905000	451837	1050000	1.2188e+06	1.47483e+06	59135	36389	44078	879558	543736	748392	1600000	1.1724e+06	2.2279e+06
>TDP185|TDP185|GenScript	LLNNFADPGLIQYL	LMNNFADPGMIQYL	L.NNFADPGLIQYL	XXLMNNFA	NA	2	0.68	60	2.3	596000	16000	54594	41373	439869	512000	485000	932793	1.20995e+06	1.3223e+06	42203	41362	59149	449000	393000	301829	686000	798607	736000	45543	33244	47718	284183	148000	296990	681000	775146	961273	42093	44971	48418	345897	231913	237146	642000	460023	737303
>TDP185|TDP185|GenScript	LLNNFADPGLIQYL	LMNNFADPGMIQYL	N.NFADPGLIQYL	XLMNNFAD	NA	3	0.56	60	1.5	143000	48270	52582	51380	80224.5	117000	83800	275216	294376	327610	30241	55268	32302	77900	108000	47040	193000	216076	203000	51811	42587	46710	61952.8	85800	51606	159000	207980	218017	49192	51565	29924	73733.9	46863	59648.1	185000	134699	234129
>TDP185|TDP185|GenScript	LLNNFADPGLIQYL	LMNNFADPGMIQYL	D.PGLIQYL	NFADPGMI	NA	7	0.84	25.35	1.6	268000	38507	122832	84600	109647	68400	65200	114538	119301	133926	323000	261000	153000	369000	242000	260854	202000	211547	134000	238000	306040	358000	345451	548000	377972	184000	229957	117509	317000	355236	304000	481517	284533	294495	176000	246044	186150
>TDP185|TDP185|GenScript	LLNNFADPGLIQYL	LMNNFADPGMIQYL	LLNNFADPGLIQYL	NA	NA		1.26	50.49	1.8	149000000	130000000	112000000	115000000	124000000	69600000	62100000	128000000	124000000	149000000	140000000	138000000	167000000	154000000	152000000	142000000	131000000	141000000	133000000	116000000	148000000	171000000	129000000	97300000	150000000	121000000	131000000	132000000	101000000	133000000	150000000	132000000	117000000	130000000	113000000	85000000	137000000
>TDP186|TDP186|GenScript	LQSSWQTERHVYFA	MQSSWQTERHVYFA	L.QSSWQTERHVYFA	XXXMQSSW	NA	1	0.46	60	3.1	1540000	46375	36528	41603	967073	319000	579000	3.2141e+06	1.73097e+06	2.00204e+06	34633	55638	53819	791000	918000	975893	2150000	2.15561e+06	2430000	42076	59435	48881	633196	675000	558141	1870000	1.94003e+06	2.07083e+06	49603	45984	46931	1.05473e+06	969985	1.07781e+06	2480000	2.15107e+06	2.84884e+06
>TDP186|TDP186|GenScript	LQSSWQTERHVYFA	MQSSWQTERHVYFA	Q.SSWQTERHVYFA	XXMQSSWQ	NA	2	0.48	60	2.4	1630000	50052	39928	40805	795065	531000	517000	2.61634e+06	1.83316e+06	2.29297e+06	41308	48094	55514	1100000	1030000	1.08078e+06	2490000	2.56301e+06	197000	47603	37374	44805	1.07469e+06	944000	1.27064e+06	2890000	3.38854e+06	3.01803e+06	56814	52816	48563	1.14684e+06	931311	56617.8	2550000	2.39213e+06	3.03351e+06
>TDP186|TDP186|GenScript	LQSSWQTERHVYFA	MQSSWQTERHVYFA	S.SWQTERHVYFA	XMQSSWQT	NA	3	0.59	60	2	1660000	52988	50069	50205	981358	258000	437000	3.19752e+06	2.06805e+06	2.73594e+06	59628	43101	30428	987000	1080000	870114	2490000	2.50306e+06	2200000	33940	56774	45166	655295	898000	719445	1950000	2.3577e+06	2.57346e+06	56965	53622	41903	944432	977679	890945	2570000	2.4306e+06	2.70189e+06
>TDP186|TDP186|GenScript	LQSSWQTERHVYFA	MQSSWQTERHVYFA	W.QTERHVYFA	QSSWQTER	NA	5	0.58	60	1.6	667000	32722	57947	55649	237720	413000	523000	1.03325e+06	1.16591e+06	1.02343e+06	52147	47252	42273	277000	226000	178962	931000	1.01263e+06	763000	57247	33375	40300	238991	318000	384768	766000	951254	827267	50720	37511.7	48381	426590	354989	401806	1030000	879175	1.05826e+06
>TDP186|TDP186|GenScript	LQSSWQTERHVYFA	MQSSWQTERHVYFA	LQSSWQTERHVYFA	NA	NA		1.47	25.21	2.1	377000000	243000000	256000000	270000000	300000000	318000000	280000000	313000000	249000000	295000000	303000000	258000000	355000000	314000000	390000000	57400000	330000000	379000000	370000000	376000000	329000000	407000000	401000000	1060000000	364000000	459000000	382000000	371000000	354000000	352000000	405000000	423000000	376000000	493000000	237000000	342000000	468000000
>TDP187|TDP187|GenScript	LDQIYKLSNWFFEQ	MDQIYKLSNWFFEQ	L.DQIYKLSNWFFEQ	XXXMDQIY	NA	1	0.34	60	3.2	614000	155000	137654	193000	463969	508000	694000	1.32121e+06	1.56277e+06	1.68553e+06	39900	548000	109000	243000	401000	195676	436000	785921	613000	40328	31343	58563	172814	95400	115445	426000	544802	674232	5400	109037	35927	172255	32786	144024	591000	330655	723370
>TDP187|TDP187|GenScript	LDQIYKLSNWFFEQ	MDQIYKLSNWFFEQ	LDQIYKLSNWFFEQ	NA	NA		0.89	15.1	2	139000000	135000000	154835622	1.72307e+08	9.26612e+07	3.23815e+07	41500000	145000000	1.37223e+08	1.78123e+08	1.65537e+08	1.6249e+08	1.78329e+08	1.53086e+08	111000000	123000000	103000000	8.05246e+07	8.63713e+07	9.7578e+07	1.42416e+08	1.58101e+08	1.00872e+08	1.13763e+08	1.21646e+08	2.06358e+07	117000000	9.78567e+07	58800000	1.34065e+08	112000000	110000000	6.48279e+07	1.00556e+08	9.94663e+07	4.5838e+07	1.31861e+08
>TDP188|TDP188|GenScript	LLQATDEPRGHLYN	LLQATDEPRGHMYN	L.LQATDEPRGHLYN	XXXLLQAT	NA	1	0.32	60	2.2	45800	54892	48566	54408	41268	33682	54381	121486	77844.1	119290	31133	53858	54406	49045	58323	56696	76100	59183	67900	48468	57356	57222	41280	33019	41482	34000	43657.9	43634.4	54365	31413	40070	45653	50576	36345.6	89800	94080.6	135492
>TDP188|TDP188|GenScript	LLQATDEPRGHLYN	LLQATDEPRGHMYN	L.QATDEPRGHLYN	XXLLQATD	NA	2	0.41	60	1.6	260000	42302	42948	50822	100531	139000	237000	451928	469845	444745	51200	252000	233000	94400	102000	239237	325000	356193	374000	36672	157057	35348	233769	272000	77225.3	259000	293925	180274	35900	40547	50485	146555	66752.5	63642.9	358000	196939	366209
>TDP188|TDP188|GenScript	LLQATDEPRGHLYN	LLQATDEPRGHMYN	D.EPRGHLYN	QATDEPRG	NA	6	0.87	9.72	1.3	544000	678000	563705	606000	440243	619000	633000	268796	259798	258461	443000	500000	382000	601000	363000	333320	227000	246857	163000	646000	595100	557000	623650	392000	582915	403000	400893	361376	509000	649722	486000	550293	515181	518041	296000	283886	269346
>TDP188|TDP188|GenScript	LLQATDEPRGHLYN	LLQATDEPRGHMYN	LLQATDEPRGHL.Y	NA	RGHMYNXX	12	0.5	60	1.8	36800	34574	39282	49055	38404	31234.6	50735	66211.3	57600	54350.8	32794	38519	31293	46600	37400	40699.3	57900	56395.1	48500	52247	39692	38393	23992	44011	35828.7	31800	31296.2	32064.7	55092	53079	56431	24758.7	40656.4	49362.2	72600	44307.1	50294.5
>TDP188|TDP188|GenScript	LLQATDEPRGHLYN	LLQATDEPRGHMYN	LLQATDEPRGHLY.N	NA	GHMYNXXX	13	0.84	11.44	1.4	294000	180000	41547	178000	280315	156000	155000	179286	154528	187977	337000	231000	277000	274000	305000	310178	208000	191565	158000	229000	252209	271000	275805	35667	351461	196000	274088	259655	293000	288987	297000	315076	281687	377166	264000	212227	213642
>TDP188|TDP188|GenScript	LLQATDEPRGHLYN	LLQATDEPRGHMYN	LLQATDEPRGHLYN	NA	NA		1.03	12.66	2.1	550000000	424000000	4.68262e+08	4.01953e+08	476000000	4.32283e+08	4.46648e+08	564000000	556000000	428000000	573000000	527426632	5.63879e+08	578000000	531000000	495000000	404000000	404000000	461000000	4.69235e+08	5.75912e+08	530892445	445000000	130000000	536000000	613000000	659000000	585000000	4.17898e+08	563791220	5.63568e+08	608000000	373000000	390000000	515000000	528000000	431000000
>TDP189|TDP189|GenScript	PETGHWLLLHFQED	PETGHWLMMHFQED	W.LLLHFQED	TGHWLMMH	NA	6	0.69	6.89	1.5	779000	557000	904231	789000	686296	364000	31857	374693	398082	53620	911000	586000	630000	889000	839000	954966	576000	32087	952000	830000	615521	1130000	603233	34099	996898	732000	544973	558523	510000	54258	1240000	52391	1.24467e+06	1.21859e+06	521000	691395	492814
>TDP189|TDP189|GenScript	PETGHWLLLHFQED	PETGHWLMMHFQED	PETGHWLLLHFQE.D	NA	HFQEDXXX	13	0.39	4.24	1.4	795000	835000	1.27538e+06	384000	1.38141e+06	686000	351000	895480	47192	883723	964000	151000	772000	58911	1540000	1.33547e+06	33700	57046	730000	40304	38679	904000	989284	45347	850039	675000	663734	43545	2210000	1.36155e+06	44059	820270	55948	49948	514000	656861	998758
>TDP189|TDP189|GenScript	PETGHWLLLHFQED	PETGHWLMMHFQED	PETGHWLLLHFQED	NA	NA		0.71	8.22	2.2	260000000	279000000	231000000	2.33885e+08	280000000	197000000	216000000	264000000	269000000	270000000	246000000	250000000	216000000	231000000	254000000	227000000	194000000	238000000	280000000	240000000	2.24857e+08	202000000	189000000	176000000	178000000	180000000	170000000	143000000	323000000	2.27815e+08	186000000	172000000	197000000	221000000	175000000	243000000	189000000
>TDP19|TDP19|generation1	DLFPGQHRISDAEL	DMFPGQHRISDAEL	D.LFPGQHRISDAEL	XXXDMFPG	NA	1	1.24	34	1.5	8210000	5930000	6.88912e+06	6240000	7.10698e+06	6.23739e+06	6.72245e+06	5.22695e+06	5.75395e+06	4.89633e+06	6.52186e+06	6530000	7080000	5800000	7.00049e+06	6.88102e+06	7190000	6.40442e+06	5890000	6870000	6.0928e+06	6850000	7.54526e+06	3010000	7.18076e+06	6.95557e+06	7.28749e+06	7.34934e+06	6.86548e+06	7.08538e+06	7530000	7.5247e+06	7.68712e+06	8.00144e+06	7.53354e+06	7.06769e+06	6.5515e+06
>TDP19|TDP19|generation1	DLFPGQHRISDAEL	DMFPGQHRISDAEL	DLFPGQHRIS.D	NA	HRISDAEL	10	0.45	60	1.5	46400	74400	48276	47400	36404	46796	48700	43000.7	40993	28342.8	42095	32016	58921	40185	37135	45377	65200	38695.6	72700	43145	58778.5	73500	113354	35143	73403.2	57515	39136	106092	39190	45952	47168	132633	88124.2	51384	66100	81952.5	63584.5
>TDP19|TDP19|generation1	DLFPGQHRISDAEL	DMFPGQHRISDAEL	DLFPGQHRISD.A	NA	RISDAELX	11	1.36	20.14	1.4	12200000	1.03662e+07	9.26136e+06	8.88753e+06	8.67952e+06	9.95756e+06	1.0778e+07	7.7756e+06	6.76165e+06	5.69878e+06	9.39688e+06	7.59936e+06	9.45594e+06	9760000	9670000	11226744	9970000	8.88566e+06	8770000	1.17156e+07	1.08852e+07	9.78271e+06	1.20686e+07	10300000	1.17615e+07	11900000	1.09655e+07	1.38624e+07	1.08658e+07	1.25871e+07	1.13753e+07	12100000	1.17764e+07	1.15227e+07	11500000	9470000	9.27142e+06
>TDP19|TDP19|generation1	DLFPGQHRISDAEL	DMFPGQHRISDAEL	DLFPGQHRISDAEL	NA	NA		1.21	60	1.4	391000000	3.31446e+08	3.80976e+08	3.43048e+08	2.71452e+08	3.61115e+08	3.62719e+08	3.60979e+08	3.12129e+08	3.8422e+08	3.3481e+08	3.50612e+08	270118279	361309155	3.32455e+08	3.91599e+08	377000000	290000000	369000000	2.67994e+08	338548468	3.30096e+08	3.28536e+08	3.80533e+08	7.82722e+07	332000000	3.87242e+08	350000000	3.72185e+08	2.94036e+08	3.4067e+08	3.27913e+08	3.9946e+08	3.32234e+08	3.59861e+08	3.95169e+08	351000000
>TDP190|TDP190|GenScript	LWKSGDQRYYVLNE	MWKSGDQRYYVMNE	K.SGDQRYYVLNE	XMWKSGDQ	NA	3	0.43	60	2.3	71000	44457	32450	42591	31059	58352	46697	135952	68336.9	120505	40085	58184	55362	18000	39800	39155	130000	152000	100000	49007	46908	32430	32198.2	39600	20459.6	103000	134569	116438	46274	53299	40725	21822.6	26741.2	45070.4	127000	161312	132138
>TDP190|TDP190|GenScript	LWKSGDQRYYVLNE	MWKSGDQRYYVMNE	LWKSGDQRYYVLNE	NA	NA		1.12	46.01	3	290000000	155000000	158000000	181000000	153000000	195000000	174000000	183000000	158000000	176000000	208000000	145000000	231000000	203000000	291000000	325000000	247000000	296000000	306000000	278000000	200000000	199000000	310000000	288000000	244000000	364000000	276000000	288000000	252000000	221000000	321000000	336000000	304000000	406000000	308000000	273000000	371000000
>TDP191|TDP191|GenScript	PWKDLRQQYLNTGE	PWKDMRQQYLNTGE	W.KDLRQQYLNTGE	XXPWKDMR	NA	2	0.37	60	1.5	281000	183000	40785	34202	38797	56977	33661	58745	961386	37847	94001.8	296020	57547	57183	325517	79558.8	24863.5	219313	29570	266014	228573	94076.7	359538	373633	165506	400657	547335	600362	149082	229130	388000	407339	400814	300212	299559	242705	443824
>TDP191|TDP191|GenScript	PWKDLRQQYLNTGE	PWKDMRQQYLNTGE	D.LRQQYLNTGE	PWKDMRQQ	NA	4	1.35	34.83	1.1	2820000	2510000	2.57395e+06	2450000	2.18896e+06	2520000	2590000	1.8192e+06	1.9319e+06	1.7952e+06	2480000	2690000	2670000	2580000	2370000	2.79295e+06	1890000	1.70569e+06	1740000	2390000	2.52241e+06	2420000	2.53634e+06	2180000	2.4359e+06	2210000	2.24126e+06	2.19975e+06	2310000	2.6857e+06	2440000	2.79476e+06	2.29127e+06	2.28305e+06	1830000	1.61831e+06	1.80631e+06
>TDP191|TDP191|GenScript	PWKDLRQQYLNTGE	PWKDMRQQYLNTGE	PWKDLRQQYLNTGE	NA	NA		0.64	3.09	2.6	418000000	151000000	189000000	205000000	300000000	2.82414e+08	259000000	359000000	280000000	2.00373e+08	268000000	262000000	466000000	471000000	468000000	431724603	441000000	6.86501e+07	3.90048e+08	342000000	423000000	397000000	455000000	170000000	5.00072e+08	483000000	531000000	464000000	392000000	4.58757e+08	472000000	491000000	405000000	448000000	504000000	435000000	469000000
>TDP193|TDP193|GenScript	DAWAPLVIKKESSI	DAWAPMVIKKESSI	D.AWAPLVIKKESSI	XXXDAWAP	NA	1	0.87	16.94	1.7	3100000	2.91914e+06	3.10554e+06	2.94736e+06	2.03481e+06	3.26725e+06	2.89035e+06	1.65837e+06	2.00423e+06	1.57204e+06	2.50141e+06	1.88026e+06	2.28991e+06	2.07557e+06	2.78799e+06	4.33198e+06	3.05798e+06	3.28641e+06	3040000	3.21131e+06	1.89019e+06	2.07686e+06	2.6093e+06	1.53286e+06	1.9763e+06	2.38205e+06	1.39605e+06	1.85353e+06	3.87114e+06	2.18976e+06	2.32161e+06	2.35565e+06	3.80921e+06	3.53271e+06	2500000	1.22687e+06	1.61999e+06
>TDP193|TDP193|GenScript	DAWAPLVIKKESSI	DAWAPMVIKKESSI	A.WAPLVIKKESSI	XXDAWAPM	NA	2	0.58	6.33	2.2	1120000	684000	1.03465e+06	1140000	799003	787000	1140000	781352	823670	883842	713000	1220000	1160000	840000	849000	1.19561e+06	1060000	832457	1050000	1270000	639532	735000	648599	343000	572879	822000	771440	532967	1260000	558429	699000	542312	1.42716e+06	729461	710000	1.06452e+06	542702
>TDP193|TDP193|GenScript	DAWAPLVIKKESSI	DAWAPMVIKKESSI	W.APLVIKKESSI	XDAWAPMV	NA	3	0.65	3.76	1.2	2440000	2000000	2.02841e+06	2340000	1.67662e+06	2070000	1690000	1.23776e+06	1.5826e+06	1.53027e+06	1930000	1900000	1850000	2200000	1640000	2.45702e+06	1740000	1.46544e+06	1450000	2690000	2.23553e+06	2290000	2.20907e+06	127000	2.29671e+06	1730000	2.39614e+06	1.86409e+06	2360000	1.86834e+06	1920000	2.83303e+06	2.73496e+06	2.92914e+06	1450000	1.86509e+06	1.44214e+06
>TDP193|TDP193|GenScript	DAWAPLVIKKESSI	DAWAPMVIKKESSI	DAWAPLVIKKESSI	NA	NA		2.82	58.54	1.4	423000000	3.75446e+08	3.24635e+08	4.11006e+08	3.77522e+08	4.46315e+08	4.61766e+08	277000000	418000000	344000000	2.91327e+08	381619087	3.31887e+08	3.13711e+08	3.59425e+08	4.93908e+08	510000000	430000000	460000000	4.65579e+08	2.94817e+08	3.27684e+08	345000000	142000000	3.3562e+08	360000000	315000000	351000000	4.70274e+08	2.76005e+08	3.14813e+08	320000000	499000000	376000000	426000000	431000000	330000000
>TDP194|TDP194|GenScript	PQLIGHVKLFRFNW	PQMIGHVKLFRFNW	I.GHVKLFRFNW	PQMIGHVK	NA	4	0.68	60	1.4	468000	38544	56874	53658	264819	313000	331341	556447	649359	576987	45174	43672	52383	197000	150000	396673	965089	899367	858000	57888	52001	45963	123934	50323	46145	483798	345059	494283	30527	51257	47598	178089	385289	390687	840693	727960	490213
>TDP194|TDP194|GenScript	PQLIGHVKLFRFNW	PQMIGHVKLFRFNW	PQLIGHVK.L	NA	GHVKLFRF	8	0.4	60	0.8	67900	41760	33609	37890	35276	37290	60463	46275	53028.1	42064.7	31277	33935	42443	29797	30900	23472.6	145000	109073	111000	43757	48384	55190	58144	57825	80125.9	282000	319083	215214	32702	53526	47795	54706.3	60486	32312.9	38641	145616	153073
>TDP194|TDP194|GenScript	PQLIGHVKLFRFNW	PQMIGHVKLFRFNW	PQLIGHVKLF.R	NA	VKLFRFNW	10	0.43	60	1.5	243000	33716	53422	53506	298787	38503	733000	219671	315137	199778	42028	31731	40424	259000	45460	246844	236000	208058	700000	39335	38965	33521	984141	16200	667121	183000	244046	122825	34898	52761	36910	84599	96379.8	98163.5	217000	211975	220122
>TDP194|TDP194|GenScript	PQLIGHVKLFRFNW	PQMIGHVKLFRFNW	PQLIGHVKLFRFN.W	NA	FRFNWXXX	13	0.41	5.06	1.9	205000	114000	56850	270000	53181	47435	203000	152944	197456	260972	378000	54819	185000	184000	160000	55737	164000	43997	101000	383000	366350	199000	179738	50931	115437	249000	44432	95847.6	450000	245956	495000	184801	127774	162940	50256	186082	129046
>TDP194|TDP194|GenScript	PQLIGHVKLFRFNW	PQMIGHVKLFRFNW	PQLIGHVKLFRFNW	NA	NA		0.71	17.21	1.9	190000000	262000000	257000000	255000000	178000000	36200000	62500000	139000000	135000000	141000000	218000000	220000000	199000000	177000000	157000000	106000000	73900000	126000000	143000000	224000000	166000000	253000000	163000000	363000000	164000000	123000000	9.62353e+07	120000000	223000000	168000000	226000000	171000000	144000000	101000000	98700000	5.89663e+07	137000000
>TDP195|TDP195|GenScript	WGVLHDHESKYFLQ	WGVMHDHESKYFMQ	D.HESKYFLQ	VMHDHESK	NA	6	0.33	60	1.5	12900	57344	41648	56641	52253	51467	48278	43373	52882	33363	52224	58400	40907	56067	57635	36262	48494	51124	40273	42000	25604.3	13700	46897.7	101000	26577.6	29100	57728	59754	35056	42816	25200	50035.9	22479.9	32524.4	27100	9762.91	19193
>TDP195|TDP195|GenScript	WGVLHDHESKYFLQ	WGVMHDHESKYFMQ	WGVLHDHESK.Y	NA	HESKYFMQ	10	0.34	60	2.8	41800	55183	41171	53727	27436.4	19500	40117	74820.5	76964.7	67864.3	56418	58980	52970	51600	27800	10385.2	40300	80487.7	43400	46916	33537	29552	33801	42018	23264.1	54000	57570.5	50419	33052	34257	47263	47286.1	30714	48778	96700	86219.6	94779
>TDP195|TDP195|GenScript	WGVLHDHESKYFLQ	WGVMHDHESKYFMQ	WGVLHDHESKYF.L	NA	SKYFMQXX	12	0.39	60	1.5	370000	31952	55537	32400	45645	118000	33747	270679	196940	237986	54563	54700	46765	105000	241000	437013	653000	470197	448000	34885	43701	50297	210480	258000	225692	606000	857908	847928	41131	39571	38511	409757	272742	688153	576000	571193	708428
>TDP195|TDP195|GenScript	WGVLHDHESKYFLQ	WGVMHDHESKYFMQ	WGVLHDHESKYFLQ	NA	NA		1.07	24.35	1.9	372000000	306000000	322000000	336000000	145000000	352000000	320000000	288000000	254000000	242000000	260000000	194000000	251000000	237000000	339000000	384000000	433000000	467000000	386000000	407000000	235000000	358000000	308000000	471000000	306000000	368000000	300000000	365000000	244000000	291000000	294000000	394000000	479000000	419000000	501000000	479000000	408000000
>TDP196|TDP196|GenScript	WPLGLYASQKHWEE	WPMGMYASQKHWEE	P.LGLYASQKHWEE	XXWPMGMY	NA	2	0.57	16.16	2.9	10300000	241000	1.74091e+06	195000	7.18047e+06	3820000	4780000	17800000	1.64601e+07	18900000	296000	220000	215000	6550000	6120000	5.99767e+06	15700000	1.5832e+07	14900000	188000	145034	196000	4.40807e+06	3330000	5.06899e+06	11800000	1.31195e+07	1.3494e+07	72400	176831	206000	6.27502e+06	5.95766e+06	6.27586e+06	16100000	1.58348e+07	1.57392e+07
>TDP196|TDP196|GenScript	WPLGLYASQKHWEE	WPMGMYASQKHWEE	WPLGLYASQKHWEE	NA	NA		0.95	14.05	1.6	305000000	334000000	322000000	300000000	264000000	347000000	336000000	201000000	269000000	213000000	189000000	260000000	118000000	191000000	196000000	351000000	366000000	365000000	336000000	371000000	172000000	215000000	211000000	178000000	192000000	179000000	185000000	160000000	341000000	170000000	194000000	177000000	401000000	312000000	320000000	361000000	202000000
>TDP197|TDP197|GenScript	WEIRDLKNLAPAND	WEIRDMKNLAPAND	W.EIRDLKNLAPAND	XXXWEIRD	NA	1	0.59	5.79	1.8	523000	195196	211745	142974	381923	178845	281893	431952	222158	405718	327830	124172	270545	440000	519000	477024	425000	409382	413000	367854	346872	461290	548062	622707	521814	474000	532272	680325	369640	464825	523428	515508	599141	659622	476000	496428	423042
>TDP197|TDP197|GenScript	WEIRDLKNLAPAND	WEIRDMKNLAPAND	D.LKNLAPAND	EIRDMKNL	NA	5	1.34	24.52	1	2620000	2.22816e+06	2.45476e+06	2.17073e+06	1.9788e+06	2.28714e+06	2.18468e+06	1.71675e+06	1.70267e+06	1.49822e+06	2.27213e+06	2.21247e+06	2.11386e+06	2.39162e+06	2110000	2.09266e+06	1650000	1.48533e+06	1490000	2.76057e+06	2.70863e+06	2.25197e+06	2.39885e+06	2810000	2.52151e+06	2300000	2.23188e+06	1.96342e+06	2.43624e+06	2.50242e+06	2.30993e+06	2.93461e+06	2.14589e+06	2.29312e+06	1750000	1.59982e+06	1.69521e+06
>TDP197|TDP197|GenScript	WEIRDLKNLAPAND	WEIRDMKNLAPAND	WEIRDLKNLAPAN.D	NA	APANDXXX	13	0.75	14.08	2.1	3150000	3560000	4.47122e+06	3310000	3.23564e+06	3470000	3910000	1.36168e+06	1.8262e+06	1.76737e+06	1530000	2850000	2670000	1690000	2530000	4.23593e+06	2450000	2.3856e+06	2640000	3200000	1.84067e+06	1880000	2.23736e+06	2450000	2.11269e+06	2290000	1.8502e+06	1.5372e+06	3400000	1.98043e+06	36620	2.40013e+06	4.19863e+06	2.43053e+06	2310000	2.43591e+06	1.53246e+06
>TDP197|TDP197|GenScript	WEIRDLKNLAPAND	WEIRDMKNLAPAND	WEIRDLKNLAPAND	NA	NA		1.28	38.12	1	421000000	3.78157e+08	4.2968e+08	7.93441e+07	3.81579e+08	4.89254e+08	4.47491e+08	3.59582e+08	3.94053e+08	399000000	3.23595e+08	3.76917e+08	3.35319e+08	3.40891e+08	3.49641e+08	4.80795e+08	450000000	454000000	451000000	4.50413e+08	315924631	337506674	3.38989e+08	7.50924e+08	3.57289e+08	331000000	365000000	324000000	4.5021e+08	2.36948e+08	3.2682e+08	3.05397e+08	3.80833e+08	418000000	309000000	512000000	337000000
>TDP198|TDP198|GenScript	DELWVQLIKSKEDQ	DELWVQMIKSKEDQ	W.VQLIKSKEDQ	DELWVQMI	NA	4	0.96	7.21	1.6	524000	334000	392875	364000	369294	411000	361000	234140	208140	274860	399000	316000	403000	529000	472000	455105	298000	309166	293000	537000	502261	531000	605308	467000	617675	621000	424556	461659	383000	411664	539000	610766	639563	950348	335000	315043	281872
>TDP198|TDP198|GenScript	DELWVQLIKSKEDQ	DELWVQMIKSKEDQ	DELWVQLIKSKED.Q	NA	SKEDQXXX	13	0.65	8.9	3.1	714000	1350000	814201	1040000	753304	1160000	827000	518302	366783	462618	703000	830000	770374	415000	430000	515200	373000	371759	571000	790000	519523	455445	433693	561000	470158	313000	256563	290419	965000	467600	440000	353644	488000	447032	44375	377494	331113
>TDP198|TDP198|GenScript	DELWVQLIKSKEDQ	DELWVQMIKSKEDQ	DELWVQLIKSKEDQ	NA	NA		0.95	13.42	2.3	292000000	3.47617e+08	284000000	3.44193e+08	309000000	3.33754e+08	3.39321e+08	275000000	306000000	279000000	259000000	290000000	175000000	254000000	2.45332e+08	2.53294e+08	221000000	248000000	326000000	293000000	259000000	201000000	203000000	137000000	234000000	252000000	196000000	166000000	274000000	165000000	179000000	191000000	245000000	249000000	202000000	255000000	220000000
>TDP2|TDP2|generation1	LLDKLLNWPQRRGL	MLDKLMNWPQRRGM	L.LDKLLNWPQRRGL	XXXMLDKL	NA	1	0.77	60	1.5	2360000	33904	33083	56250	1.18431e+06	1400000	1180000	3.44075e+06	3.24041e+06	3.62812e+06	50780	54415	42595	966000	950000	1.26696e+06	4390000	4.80086e+06	4030000	38700	35053	44100	608828	796000	544842	2930000	2.11095e+06	3.09239e+06	47366	47666	31142	1.28144e+06	1.47958e+06	1.23856e+06	4120000	4.04759e+06	3.29549e+06
>TDP2|TDP2|generation1	LLDKLLNWPQRRGL	MLDKLMNWPQRRGM	L.DKLLNWPQRRGL	XXMLDKLM	NA	2	0.43	12.3	2.1	1970000	328036	426895	342420	1.13247e+06	1.19143e+06	1.08579e+06	2.74314e+06	2.94e+06	2.58939e+06	224153	336996	256871	877467	1.0118e+06	1.13427e+06	2720000	2.67353e+06	3200000	253017	250069	459757	836232	1.07142e+06	762286	2080000	2.01686e+06	2.75983e+06	516431	389115	261648	1.25956e+06	851049	883480	2740000	2.5304e+06	2.8207e+06
>TDP2|TDP2|generation1	LLDKLLNWPQRRGL	MLDKLMNWPQRRGM	D.KLLNWPQRRGL	XMLDKLMN	NA	3	0.89	8.18	2.1	1880000	1160000	1.4846e+06	1080000	1.72619e+06	1280000	1410000	1.58894e+06	1.20209e+06	1.22867e+06	1.65638e+06	57277	1.86664e+06	1760000	1610000	1.70694e+06	1450000	1.2831e+06	1310000	1.66612e+06	1.54763e+06	1.42885e+06	1.60166e+06	1250000	1.76841e+06	1.66445e+06	1.6084e+06	1.63065e+06	1.51409e+06	1.66021e+06	1540000	1.63178e+06	1.4632e+06	1.85868e+06	1.17388e+06	1.2846e+06	1.28066e+06
>TDP2|TDP2|generation1	LLDKLLNWPQRRGL	MLDKLMNWPQRRGM	LLDKLLNWPQR.R	NA	WPQRRGMX	11	0.33	60	2.9	46100	79100	44663.6	51323	36255	44785	79900	38144	55308.7	49119	51387	55531	49284	59057	107000	102997	110000	68285.7	90000	30552	54806.3	57668	30245	101000	59525	46959	63277.2	91810.4	57717	32100	49538	51754	58430	41898	69800	126792	59063
>TDP2|TDP2|generation1	LLDKLLNWPQRRGL	MLDKLMNWPQRRGM	LLDKLLNWPQRRGL	NA	NA		0.75	13.57	1.7	231000000	253000000	224000000	242000000	205000000	135000000	98300000	184000000	176000000	196000000	207000000	230000000	209000000	208000000	184000000	182000000	175000000	190000000	223000000	301000000	141000000	166000000	191000000	50700000	228000000	170000000	195000000	174000000	242000000	281000000	224000000	146000000	230000000	159000000	177000000	247000000	153000000
>TDP20|TDP20|generation1	QLKKTLVLYNEWNL	QMKKTLVMYNEWNL	QLKKTLVLYNEWNL	NA	NA		1.32	60	1.8	49300000	53000000	5.40923e+06	50300000	5.79448e+07	59500000	48800000	39700000	4.63795e+07	4.25625e+07	42600000	50600000	7620000	38000000	38300000	4.57031e+07	36900000	3.95319e+07	66600000	64600000	4.31252e+07	4500000	29100000	22500000	4.04188e+07	30100000	2.97727e+07	2.55361e+07	65100000	4.05056e+07	21500000	2.69552e+07	5.42784e+07	3.51609e+07	31100000	6.11264e+07	2.63854e+07
>TDP200|TDP200|GenScript	WHSVQPQEYEGDNN	WHSVQPQEYEGDNN	WHSVQPQEYEGD.N	NA	YEGDNNXX	12	0.5	2.73	0.9	879000	734000	736538	654000	870202	585754	675000	693075	739447	684417	896568	1090000	1090000	947000	891000	857934	536000	537420	457000	701882	747306	778049	814671	1130000	823356	534000	527576	513575	738143	702223	753646	728918	597642	661218	432000	300981	512829
>TDP200|TDP200|GenScript	WHSVQPQEYEGDNN	WHSVQPQEYEGDNN	WHSVQPQEYEGDNN	NA	NA		0.64	3.87	2.5	194000000	160000000	174000000	130000000	170000000	114000000	166000000	188000000	200000000	184000000	164000000	185000000	194000000	180000000	183000000	163000000	172000000	170000000	150000000	165000000	173000000	152000000	178000000	197000000	163000000	172000000	172000000	172000000	145000000	157000000	170000000	162000000	148000000	167000000	184000000	150000000	192000000
>TDP201|TDP201|GenScript	WDAGLFNYNQLRGF	WDAGLFNYNQMRGF	D.AGLFNYNQLRGF	XXWDAGLF	NA	2	1.04	11.32	1.5	1750000	1870000	2.00286e+06	1960000	1.81916e+06	2100000	2340000	1.18486e+06	1.2812e+06	1.2351e+06	1460000	1630000	1650000	1380000	1900000	1.12174e+06	746000	978033	1230000	1130000	1.24585e+06	1210000	1.34333e+06	1470000	1.68103e+06	1060000	1.13336e+06	1.236e+06	1670000	1.76975e+06	1420000	1.29307e+06	1.32221e+06	1.3328e+06	791000	1.21567e+06	870771
>TDP201|TDP201|GenScript	WDAGLFNYNQLRGF	WDAGLFNYNQMRGF	A.GLFNYNQLRGF	XWDAGLFN	NA	3	0.62	60	1.7	230000	41882	36972	46061	147043	131000	156000	443264	370447	342141	37161	43661	57730	110000	149000	93650.2	302000	361153	330000	50070	32549	34598	103878	171000	79779.9	238000	247513	331817	35285	36600	46834	116676	83620.9	113766	304000	423977	346803
>TDP201|TDP201|GenScript	WDAGLFNYNQLRGF	WDAGLFNYNQMRGF	WDAGLFNYNQLRGF	NA	NA		0.71	9.73	1.8	101000000	92200000	1.11099e+08	1.24917e+08	1.13337e+08	1.29908e+08	1.56498e+08	108000000	130000000	134000000	9.10143e+07	1.076e+08	9.87068e+07	95400000	100000000	7.63715e+07	51300000	7.40578e+07	71400000	2.67788e+07	6.76207e+07	7.22893e+07	7.07913e+07	95300000	8.27942e+07	68200000	6.63263e+07	7.19327e+07	2.85708e+07	7.15341e+07	6.46407e+07	73000000	3.79664e+07	7.03112e+07	55800000	4.97039e+07	7.40719e+07
>TDP202|TDP202|GenScript	DHNQIRYRWAETLW	DHNQIRYRWAETMW	DHNQIRYRWAETLW	NA	NA		0.96	32.85	1.9	188000000	182000000	194000000	216000000	126000000	238000000	246000000	89700000	164000000	126000000	90500000	155000000	119000000	67600000	125000000	278000000	243000000	186000000	237000000	244000000	6.46323e+07	110000000	109000000	3500000	8.87246e+07	120000000	8.73495e+07	106120292	255000000	6.93958e+07	96200000	95500000	291000000	192000000	177000000	256000000	98100000
>TDP203|TDP203|GenScript	WWYHYGPTVNKQLR	WWYHYGPTVNKQLR	W.WYHYGPTVNKQL.R	XXXWWYHY	NA	1	0.48	8.65	1.8	219000	66700	91866.4	58000	108262	33817	75600	372335	182915	235312	124000	96400	169000	136000	125769	129387	302000	278939	349053	147000	147711	104000	161535	112072	147010	189000	246718	90630.9	123000	117254	127000	105688	121550	113257	231000	341358	172801
>TDP203|TDP203|GenScript	WWYHYGPTVNKQLR	WWYHYGPTVNKQLR	W.YHYGPTVNKQLR	XXWWYHYG	NA	2	0.41	4.15	3.1	184000	113000	181174	116000	148226	144347	132000	161643	158780	130103	125620	92400	148290	334000	137992	41556	178000	144655	144665	94727	87433.2	220146	148481	256850	312401	186104	179185	209172	80901.9	85916.4	81902.6	109427	124136	47928	174378	164726	170357
>TDP203|TDP203|GenScript	WWYHYGPTVNKQLR	WWYHYGPTVNKQLR	WWYHYGPTVN.K	NA	PTVNKQLR	10	0.52	60	1.5	156000	56726	42004	59134	55312	76300	57300	109321	67786.6	104186	32029	40297	48590	34169	25100	136635	362000	356710	321000	39109	33707	56642	31932	29472	54572	232000	87577	191193	54639	56910	42224	86840.2	189255	190088	483000	426536	205840
>TDP203|TDP203|GenScript	WWYHYGPTVNKQLR	WWYHYGPTVNKQLR	WWYHYGPTVNKQL.R	NA	NKQLRXXX	13	0.54	14.83	3.1	44800000	9360000	8.989e+06	9260000	2.18121e+07	36200000	34200000	4.97683e+07	4.77075e+07	4.50456e+07	10200000	10300000	7400000	21400000	28000000	2.86417e+07	105000000	108000000	99900000	4380000	11200000	8640000	2.10615e+07	31100000	2.19982e+07	74100000	3.86156e+07	6.20278e+07	4220000	1.32412e+07	10700000	2.69824e+07	3.20604e+07	3.70581e+07	87000000	78600000	6.67352e+07
>TDP203|TDP203|GenScript	WWYHYGPTVNKQLR	WWYHYGPTVNKQLR	WWYHYGPTVNKQLR	NA	NA		0.55	2.69	2.2	381000000	229000000	217000000	219000000	206000000	253000000	161000000	340000000	182000000	178000000	425000000	253000000	445000000	420000000	451000000	308000000	293000000	343000000	289000000	474000000	506000000	504000000	357000000	300000000	426000000	346000000	395000000	426000000	320000000	486000000	468000000	313000000	408000000	511000000	259000000	277000000	421000000
>TDP204|TDP204|GenScript	WLDLSPTPFNIGYK	WMDLSPTPFNIGYK	W.LDLSPTPFNIGYK	XXXWMDLS	NA	1	0.67	25.76	1.5	860000	47190.4	69276.1	25731.5	591545	674296	754399	1.56768e+06	1.50785e+06	1.46624e+06	37704.6	42322.3	43687.8	490000	639000	351421	811000	1.25942e+06	948000	36440	25508.8	36556	361263	172000	352385	681000	895450	941545	46317.1	42400	29464	429544	420443	372000	1120000	1.50326e+06	1.23937e+06
>TDP204|TDP204|GenScript	WLDLSPTPFNIGYK	WMDLSPTPFNIGYK	L.DLSPTPFNIGYK	XXWMDLSP	NA	2	0.46	60	2.5	187000	31626	46719	59520	54526.2	44741	315	397549	337282	356759	41154	35381	49534	59500	84089.2	51669	307000	262552	344000	40618	37515	36769	79450.1	128000	32957.7	211000	218442	281909	51195	49026	57842	36523.9	106955	55485.5	350000	328238	327432
>TDP204|TDP204|GenScript	WLDLSPTPFNIGYK	WMDLSPTPFNIGYK	D.LSPTPFNIGYK	XWMDLSPT	NA	3	0.87	16.83	1.5	648000	697000	517261	750000	530243	478000	633000	360282	419126	444705	567000	417000	591000	558000	553000	817094	422000	562000	523000	608000	610665	462000	430538	420000	441730	470000	284849	286781	625000	379727	569000	465961	644819	735599	469000	480705	285518
>TDP204|TDP204|GenScript	WLDLSPTPFNIGYK	WMDLSPTPFNIGYK	WLDLSPTPFNIGY.K	NA	NIGYKXXX	13	0.53	60	2.8	769000	50444	38130	44023	483196	600000	866000	1.39442e+06	1.68461e+06	1.89656e+06	60356	58778	48959	612000	871000	414229	1070000	1.29086e+06	1200000	40693	42781	58678	322222	20600	346079	703000	820287	775205	33087	37924.6	10300	151274	180303	259083	683000	166960	897923
>TDP204|TDP204|GenScript	WLDLSPTPFNIGYK	WMDLSPTPFNIGYK	WLDLSPTPFNIGYK	NA	NA		0.78	36.67	2.3	266000000	2.95542e+08	3.10027e+08	3.34273e+08	3.42686e+08	3.4269e+08	7.37706e+06	3.08598e+08	3.13632e+08	3.37675e+08	316095801	3.70556e+08	3.00221e+08	2.62224e+08	283000000	189000000	161000000	210000000	208000000	1.09741e+08	2.91437e+08	276942366	185000000	2.43266e+08	2.31731e+07	145000000	188000000	184000000	1.48618e+08	1.7677e+08	1.63881e+08	2.36989e+08	1.21603e+08	1.81401e+08	198000000	162000000	163000000
>TDP205|TDP205|GenScript	DQVNLTEHRSDSEK	DQVNLTEHRSDSEK	D.QVNLTEHRSDSEK	XXXDQVNL	NA	1	0.61	4.06	1.6	995000	1330000	1.27573e+06	1070000	982863	1140000	1030000	703852	710083	681424	934000	918000	799000	993000	797000	732592	568000	532931	469000	747000	765336	790000	855867	1050000	806125	665000	666528	434858	747000	819981	720000	832058	718282	798916	544000	421868	576128
>TDP205|TDP205|GenScript	DQVNLTEHRSDSEK	DQVNLTEHRSDSEK	Q.VNLTEHRSDSEK	XXDQVNLT	NA	2	0.66	5.56	2.7	456000	538000	576482	269000	409497	735000	548000	349946	324081	365882	421000	546000	54300	459000	496000	361327	219000	299399	196000	292000	304073	233000	322543	200000	415697	388000	292344	251927	299000	404256	405000	462931	353471	580115	212000	230139	293044
>TDP205|TDP205|GenScript	DQVNLTEHRSDSEK	DQVNLTEHRSDSEK	DQVNLTEHRSD.S	NA	HRSDSEKX	11	1.04	8.72	1.2	2030000	2.04954e+06	2.00237e+06	2.27303e+06	1.83361e+06	2.05544e+06	1.88721e+06	1.26531e+06	1.3344e+06	1.29364e+06	1.91489e+06	2.05476e+06	1.80722e+06	1880000	1600000	1.54449e+06	1180000	1.20902e+06	1040000	1.7718e+06	1.84828e+06	1.73426e+06	1.84034e+06	2000000	1.76362e+06	1700000	1.48961e+06	1.53992e+06	1.69302e+06	1.87523e+06	1.74179e+06	2.02332e+06	1.44049e+06	1.7489e+06	1080000	1.11441e+06	1.13709e+06
>TDP205|TDP205|GenScript	DQVNLTEHRSDSEK	DQVNLTEHRSDSEK	DQVNLTEHRSDS.E	NA	RSDSEKXX	12	0.63	15.44	1.3	35000	23400	25134.6	19500	32970.8	35100	38400	34226.2	37289.7	33384.2	19400	23600	25300	55100	27400	39444.1	23900	36598.8	24100	22300	21530.1	24100	29647.7	37400	35611	35800	36762.1	19956.5	59277	35008	22200	35295	34947.2	47532.6	41700	30439.5	27198.8
>TDP205|TDP205|GenScript	DQVNLTEHRSDSEK	DQVNLTEHRSDSEK	DQVNLTEHRSDSE.K	NA	SDSEKXXX	13	0.38	60	1.8	43500	37273	39293	43703	42972.3	55100	50300	118407	106869	116453	30421	34731	44518	41000	31600	60165	79800	106499	73600	31671	40390	59423	31206	54272	40001	50500	52783.7	30639	40185	35623	40613	46290	45620	31368	15500	39638	56180.2
>TDP205|TDP205|GenScript	DQVNLTEHRSDSEK	DQVNLTEHRSDSEK	DQVNLTEHRSDSEK	NA	NA		0.5	2.75	2.5	290000000	322000000	306000000	123684678	2.65002e+08	3.23049e+08	2.9817e+08	2.66172e+08	2.95222e+08	2.85651e+08	2.35666e+08	2.65011e+08	226806400	2.85395e+08	2.29271e+08	218000000	2.75658e+08	261000000	2.00279e+08	2.34353e+08	2.48224e+08	2.30855e+08	2.41229e+08	113000000	2.54352e+08	268504804	269000000	271000000	2.18464e+08	254282661	2.21949e+08	2.42657e+08	218000087	2.31551e+08	2.52507e+08	177000000	252000000
>TDP206|TDP206|GenScript	DNQEPWTWYGVKFR	DNQEPWTWYGVKFR	N.QEPWTWYGVKFR	XXDNQEPW	NA	2	0.34	8.63	2.5	713000	310000	542252	46619	778396	605000	1070000	624127	508449	561895	592000	566000	1430000	400000	1750000	917089	1070000	255039	943551	690000	1.42329e+06	206000	41628	3.134e+06	41537	172000	1.57507e+06	43901	508000	40008	55567	48906	245909	49792	149000	823634	46440
>TDP206|TDP206|GenScript	DNQEPWTWYGVKFR	DNQEPWTWYGVKFR	W.TWYGVKFR	QEPWTWYG	NA	6	0.57	8.52	1.7	59500	70734.5	47835	59316	91170	19300	30100	49733	38900.7	54244.6	88655.2	58827	67300	122000	84853	88330.1	41800	58113.6	38118	70184.5	78903.8	48200	96620.6	59797	49028	35107	64781.9	55480	50380.8	105589	67700	45393.7	53185	46954	36700	54604.2	60318.1
>TDP206|TDP206|GenScript	DNQEPWTWYGVKFR	DNQEPWTWYGVKFR	W.YGVKFR	PWTWYGVK	NA	8	0.37	6.02	1.7	73500	66400	58154.6	63500	102003	30327	93900	60996.3	50772.3	41722.9	82600	60173	59800	56896	70900	89952.9	73900	35528.3	43700	49248	324021	137000	54873	51168	95979.4	24900	74588.4	64399.2	41976	37951	64500	46856.7	65196.7	65977.1	35200	63656.4	42182.9
>TDP206|TDP206|GenScript	DNQEPWTWYGVKFR	DNQEPWTWYGVKFR	DNQEPWTWYGVKF.R	NA	GVKFRXXX	13	0.49	13.43	3.4	6690000	815730	763838	1.04226e+06	5.7342e+06	5.93838e+06	6.19387e+06	1.28562e+07	1.45696e+07	1.59724e+07	2.77861e+06	2.07385e+06	2.81919e+06	6.36784e+06	5760000	3.91067e+06	4.52897e+06	7.36235e+06	6860000	1.42253e+06	2.82315e+06	2.6958e+06	4.12669e+06	6570000	3.61506e+06	6.50043e+06	6.99021e+06	7.3083e+06	560440	2.07355e+06	2.13279e+06	3.72583e+06	1.12598e+06	3.27649e+06	4620000	4.9779e+06	7.52354e+06
>TDP206|TDP206|GenScript	DNQEPWTWYGVKFR	DNQEPWTWYGVKFR	DNQEPWTWYGVKFR	NA	NA		0.46	4.65	3.1	333000000	376000000	393000000	408000000	381000000	456000000	456000000	312000000	329000000	319000000	278000000	366000000	253000000	288000000	240000000	293000000	286000000	252000000	360000000	439000000	297000000	197000000	170000000	466000000	271000000	169000000	214000000	148000000	419000000	275000000	12400000	136000000	285000000	180000000	194000000	403000000	133000000
>TDP207|TDP207|GenScript	PLTSNLQADWDFNR	PLTSNLQADWDFNR	PLTSNLQAD.W	NA	LQADWDFN	9	1.07	20.27	1.1	1450000	681000	644688	812000	964663	882000	825000	872482	851370	951295	1490000	1460000	1390000	1560000	1150000	1.19225e+06	773000	867662	771000	1180000	1.66386e+06	1640000	1.75306e+06	637000	1.62739e+06	1330000	1.27644e+06	1.12549e+06	1490000	1.56646e+06	1260000	1.9098e+06	1.43543e+06	1.37661e+06	964000	879463	922362
>TDP208|TDP208|GenScript	NLRPFKHDVQVLLE	NMRPFKHDVQVMLE	N.LRPFKHDVQVLLE	XXXNMRPF	NA	1	0.88	22.41	1.2	473000	391000	49962	262000	388596	44061	528000	340258	413614	340085	361000	356000	390000	247000	388000	436881	386000	409868	357000	346000	298936	315000	347768	259000	295132	487000	402806	440438	389000	317766	337000	541630	486372	385168	456000	455188	442206
>TDP208|TDP208|GenScript	NLRPFKHDVQVLLE	NMRPFKHDVQVMLE	L.RPFKHDVQVLLE	XXNMRPFK	NA	2	0.37	60	1.6	144000	46217	39944	33002	33161	40822	40748	259423	306368	281841	60269	51539	35364	33363	97500	58799	271000	349237	265000	37912	41796	40189	51226	45184	46015	181000	304688	48018	41840	60040	49940	50417	47941	39702	316000	216133	157062
>TDP208|TDP208|GenScript	NLRPFKHDVQVLLE	NMRPFKHDVQVMLE	NLRPFKHD.V	NA	FKHDVQVM	8	0.56	4.95	2.3	1310000	1570000	1.71618e+06	1540000	1.14191e+06	1390000	3960000	796970	549492	684850	1160000	1070000	126000	1400000	915000	1.09297e+06	670000	520450	493000	1190000	1.09961e+06	1160000	887685	580000	1.15633e+06	842000	853610	799551	1150000	1.05855e+06	1080000	1.06688e+06	947234	885816	637000	500000	548970
>TDP208|TDP208|GenScript	NLRPFKHDVQVLLE	NMRPFKHDVQVMLE	NLRPFKHDVQVLLE	NA	NA		1.08	47.06	2.2	347000000	323000000	224000000	360000000	294000000	177000000	319000000	308000000	322000000	234000000	311000000	312000000	322000000	286000000	295000000	324000000	326000000	237000000	313000000	317000000	312000000	311000000	272000000	245000000	342000000	317000000	308000000	332000000	312000000	348000000	325000000	300000000	356000000	325000000	350000000	338000000	342000000
>TDP209|TDP209|GenScript	DWFNAGRGHELNLQ	DWFNAGRGHEMNLQ	W.FNAGRGHELNLQ	XXDWFNAG	NA	2	1.05	13.93	1.2	1620000	1250000	1.37722e+06	884000	1.3559e+06	1110000	1070000	1.01625e+06	722453	725417	1170000	961000	1080000	1300000	1170000	1.38058e+06	1230000	856737	1330000	1420000	1.31389e+06	1550000	1.66803e+06	1050000	1.68388e+06	1840000	1.54315e+06	1.76102e+06	1400000	1.28199e+06	1630000	1.68815e+06	1.99597e+06	1.95496e+06	1140000	1.11732e+06	1.10235e+06
>TDP209|TDP209|GenScript	DWFNAGRGHELNLQ	DWFNAGRGHEMNLQ	DWFNAGRGHELNLQ	NA	NA		1.13	60	2.3	371000000	289000000	332000000	320000000	272000000	350000000	363000000	260000000	310000000	265000000	249000000	275000000	260000000	251000000	278000000	413000000	440000000	434000000	404000000	376000000	258000000	276000000	265000000	455000000	259000000	325000000	271000000	311000000	377000000	252000000	254000000	267000000	411000000	414000000	407000000	441000000	307000000
>TDP21|TDP21|generation1	PLEPHSKVNFQQHI	PMEPHSKVNFQQHI	P.LEPHSKVNFQQHI	XXXPMEPH	NA	1	0.68	5.93	1.5	3380000	2680000	2.76785e+06	3060000	3.17804e+06	2660000	3190000	3.01717e+06	2.64658e+06	2.25667e+06	2550000	2490000	2440000	3080000	2490000	2.21856e+06	2920000	2.64627e+06	2240000	2280000	2.35812e+06	2650000	2.73748e+06	2890000	2.40009e+06	3100000	2.83683e+06	2.96975e+06	2720000	2.68861e+06	2730000	2.90525e+06	2.76274e+06	2.68329e+06	2950000	2.42568e+06	2.52009e+06
>TDP21|TDP21|generation1	PLEPHSKVNFQQHI	PMEPHSKVNFQQHI	L.EPHSKVNFQQHI	XXPMEPHS	NA	2	0.69	8.15	1.6	553000	374000	451226	461000	509719	523492	516000	375683	578122	437218	406000	401000	417000	331000	343210	340403	466000	373394	322000	363000	440555	326000	458362	159000	422667	495000	480521	429387	371000	494959	379000	568040	468002	495381	478000	385031	448366
>TDP21|TDP21|generation1	PLEPHSKVNFQQHI	PMEPHSKVNFQQHI	E.PHSKVNFQQHI	XPMEPHSK	NA	3	0.4	60	1.8	95600	160267	166014	151561	167000	143320	169094	69304.8	81584.6	78321.2	89843.7	94049.6	115000	126000	57593.4	52848.3	73200	37676.1	32400	109723	68202.6	81600	147464	126759	116166	58342	53434	55359	59860	89303.8	78620.6	69088.5	63267.5	62495	40500	34142	59753
>TDP21|TDP21|generation1	PLEPHSKVNFQQHI	PMEPHSKVNFQQHI	P.HSKVNFQQHI	PMEPHSKV	NA	4	0.64	12.24	1.6	78700	43000	95490.3	89800	81705.5	100000	97500	88097.9	84228.4	91038.9	97200	118000	51992	86400	54200	37368	54500	75834.9	97700	66300	49973.7	88300	58213.4	114000	95995.1	69000	61795.2	57115.8	72700	43921.4	42540	50027.2	76838.8	26964	56886	43210.5	44994
>TDP21|TDP21|generation1	PLEPHSKVNFQQHI	PMEPHSKVNFQQHI	H.SKVNFQQHI	MEPHSKVN	NA	5	0.91	8.3	1.6	825000	879000	1.05869e+06	844000	896521	653000	744000	728230	529124	593188	581000	805000	781000	742000	658000	531110	515000	428299	330000	696000	676769	735000	841156	476000	701952	497000	560678	630712	210000	844828	649000	760497	696650	638821	397000	379970	401622
>TDP21|TDP21|generation1	PLEPHSKVNFQQHI	PMEPHSKVNFQQHI	PLEPHSKVNF.Q	NA	KVNFQQHI	10	1.1	37.8	1.1	906000	959000	878695	759000	685454	808000	811000	609129	534242	573911	732000	719000	660000	842000	706000	645276	594000	611682	536000	743000	654733	793000	926914	203000	843685	785000	720263	764263	690000	842635	759000	799011	759928	671090	643000	591233	642628
>TDP21|TDP21|generation1	PLEPHSKVNFQQHI	PMEPHSKVNFQQHI	PLEPHSKVNFQQ.H	NA	NFQQHIXX	12	0.65	11.72	1.4	183000	39012	242750	199000	108961	49508	60540	126245	55146	140154	188000	159000	198000	242000	208000	89611.6	152000	110531	81200	228000	223601	181000	219220	281000	31323	147000	185498	141080	40394	269819	187000	271873	252856	192616	179000	180767	91428.4
>TDP21|TDP21|generation1	PLEPHSKVNFQQHI	PMEPHSKVNFQQHI	PLEPHSKVNFQQH.I	NA	FQQHIXXX	13	0.68	4.45	1.5	614000	681000	647493	546000	506672	388000	318000	505967	509017	452263	700000	630000	672000	342000	370000	848787	364000	205844	178000	569000	633571	508000	604321	623000	646983	458000	484136	404531	550000	644329	618000	658195	578545	574892	392000	144450	153980
>TDP21|TDP21|generation1	PLEPHSKVNFQQHI	PMEPHSKVNFQQHI	PLEPHSKVNFQQHI	NA	NA		0.66	2.75	1.6	621000000	540000000	362000000	444000000	505000000	550000000	558000000	598000000	585000000	622000000	579000000	568000000	454000000	637000000	540000000	470000000	586000000	583000000	506000000	492000000	570000000	573000000	605000000	980000000	601000000	639000000	674000000	610000000	498000000	597000000	567000000	613000000	566000000	566000000	661000000	575000000	659000000
>TDP211|TDP211|GenScript	NPTSTYDAQRWKNI	NPTSTYDAQRWKNI	N.PTSTYDAQRWKNI	XXXNPTST	NA	1	0.7	4.18	2	8030000	4980000	6.10765e+06	5920000	6.98895e+06	4790000	5800000	5810000	6.00066e+06	5.31773e+06	7200000	7090000	6990000	7440000	7050000	6.57268e+06	6540000	6.17309e+06	5950000	7370000	6.35388e+06	6960000	7.08414e+06	7650000	7.63297e+06	7480000	6.59977e+06	7.07099e+06	7120000	7.0218e+06	6070000	7.43211e+06	5.7198e+06	7.58181e+06	6920000	6.03859e+06	6.31164e+06
>TDP211|TDP211|GenScript	NPTSTYDAQRWKNI	NPTSTYDAQRWKNI	P.TSTYDAQRWKNI	XXNPTSTY	NA	2	0.69	34.14	2	16500000	1200000	1.28656e+06	1130000	1.21082e+07	7860000	10100000	2.84197e+07	2.77456e+07	2.59512e+07	1480000	1620000	1680000	11300000	10600000	1.00779e+07	30200000	2.72376e+07	25000000	1430000	1.90521e+06	1430000	8.2616e+06	8200000	7.83864e+06	21500000	2.22215e+07	2.27003e+07	1280000	1830000	1800000	11000000	1.00273e+07	1.06391e+07	30400000	2.75025e+07	2.36365e+07
>TDP211|TDP211|GenScript	NPTSTYDAQRWKNI	NPTSTYDAQRWKNI	S.TYDAQRWKNI	NPTSTYDA	NA	4	0.51	14.22	2.3	1380000	58199	121385	57764	1.54563e+06	40371	52564	147851	896840	134446	76640.3	1.11929e+06	408862	1.63851e+06	1650000	61839.9	760000	2.2906e+06	633000	5.08235e+06	1.26744e+07	1.51591e+06	1.92543e+06	196000	932998	1640000	1.35824e+06	135176	732585	486219	563049	590264	581347	620867	889000	303408	128597
>TDP211|TDP211|GenScript	NPTSTYDAQRWKNI	NPTSTYDAQRWKNI	D.AQRWKNI	STYDAQRW	NA	7	0.82	15.98	1.3	148000	312000	190257	184000	171776	210000	150000	105861	87825.7	69833.2	137881	113156	48061	159000	115000	128341	92700	107293	77400	170000	121199	114000	147848	163000	165297	137000	68068.9	84255.6	115000	189292	106000	160132	99897	46506	55370.4	69879.3	61791.4
>TDP211|TDP211|GenScript	NPTSTYDAQRWKNI	NPTSTYDAQRWKNI	NPTSTYDAQRWKNI	NA	NA		1.18	41.05	1.6	481000000	324000000	326000000	284000000	471000000	311000000	322000000	488000000	388000000	464000000	491000000	405000000	501000000	514000000	482000000	428000000	453000000	453000000	393000000	444000000	422000000	482000000	500000000	440000000	376000000	473000000	527000000	452000000	403000000	515000000	451000000	461000000	422000000	441000000	498000000	353000000	507000000
>TDP212|TDP212|GenScript	NWKILYIRFNPFLA	NWKIMYIRFNPFLA	K.ILYIRFNPFLA	XNWKIMYI	NA	3	0.71	32.71	1.4	151000	218000	239103	241000	94355.1	25100	29500	82551	85346.2	90642.9	268000	261000	322000	162000	123000	171209	84200	74303.8	86900	202091	190191	224254	60105.4	89200	80340.8	25800	28076	39112.2	176402	206170	233680	95659.8	76744.5	55755.1	33600	45996	52275.4
>TDP212|TDP212|GenScript	NWKILYIRFNPFLA	NWKIMYIRFNPFLA	NWKILYIRFNPFLA	NA	NA		0.67	11.45	2.3	32600000	39000000	4.27988e+07	28800000	2.10971e+07	4790000	4810000	2.87023e+07	2.55883e+07	21258176	43800000	38400000	41700000	42300000	30800000	3.48908e+07	23300000	2.29809e+07	22500000	26000000	1.9489e+07	39900000	23200000	36300000	2.22551e+07	16900000	1.2961e+07	9.46724e+06	17600000	2.40921e+07	34600000	28100000	2.50315e+07	3.58669e+07	14000000	1.09307e+07	3.14514e+07
>TDP213|TDP213|GenScript	QLELHEPLYGVNIE	QLEMHEPLYGVNIE	QLELHEPLYGVNIE	NA	NA		1.09	60	1.1	160000000	168000000	127000000	186000000	157000000	177000000	135000000	147000000	148000000	151000000	143000000	173000000	145000000	144000000	156000000	116000000	92200000	117000000	168000000	126000000	150000000	114000000	128000000	45200000	157000000	123000000	134000000	128000000	159000000	125000000	124000000	110000000	106000000	90600000	109000000	158000000	115000000
>TDP214|TDP214|GenScript	NEIDGWTYWPEAVN	NEIDGWTYWPEAVN	NEIDGWTYWPEAVN	NA	NA		0.89	16.43	2.9	49000000	47900000	5.49273e+07	60600000	4.97202e+07	66500000	8670000	4.94605e+07	6.23504e+07	59700000	54500000	59700000	50200000	50500000	48300000	2.51013e+07	22100000	2.3748e+07	19000000	18000000	4.55188e+07	43100000	4.46087e+07	36300000	4.48723e+07	29400000	4.07067e+07	2.98447e+07	20500000	4.3557e+07	37600000	4.04293e+07	1.42423e+07	2.09588e+07	28400000	3.15928e+07	4.05809e+07
>TDP215|TDP215|GenScript	NDNTIVYGFLPEIW	NDNTIVYGFLPEIW	NDNTIVYGFLPEIW	NA	NA		1.85	29.46	1.1	26400000	12000000	1.92301e+07	22500000	2.70422e+07	30400000	29300000	1.19663e+07	1.23625e+07	1.00707e+07	14300000	11000000	15300000	14900000	22500000	2.92574e+07	21400000	2.60435e+07	27900000	30600000	3.38917e+07	34200000	3.42009e+07	6250000	2.87562e+07	29300000	28797843	3.05626e+07	28600000	22200000	23400000	30000000	2.08601e+07	2.0106e+07	24100000	1.29643e+07	1.64744e+07
>TDP216|TDP216|GenScript	QAVRPNGLYWHYLL	QAVRPNGMYWHYLM	A.VRPNGLYWHYLL	XXQAVRPN	NA	2	0.56	60	2.3	1930000	59516	63008	45957	1.45423e+06	1.89555e+06	2000000	3.08187e+06	3.47007e+06	3.0107e+06	44513	54763	59632	757000	741000	1.04132e+06	2120000	2.9669e+06	4290000	30470	48881	35362	195947	7030000	600225	1580000	2.1055e+06	1.63747e+06	42367	58518	34504	650906	1.095e+06	828422	2190000	4.06641e+06	1.47217e+06
>TDP216|TDP216|GenScript	QAVRPNGLYWHYLL	QAVRPNGMYWHYLM	V.RPNGLYWHYLL	XQAVRPNG	NA	3	0.67	60	1.7	1380000	60045	54698	55391	1.26478e+06	1250000	1490000	2.38097e+06	2.40447e+06	2.25962e+06	43029	55738	48063	803000	673000	997753	1890000	2.01775e+06	3120000	52293	30908	59474	359257	223000	389200	1090000	1.13322e+06	1.08965e+06	46806	57266	59692	466415	862775	492066	1470000	2.75361e+06	1.14328e+06
>TDP216|TDP216|GenScript	QAVRPNGLYWHYLL	QAVRPNGMYWHYLM	QAVRPNGLYWHYLL	NA	NA		1.05	28.43	2.3	105000000	132000000	145000000	135000000	123000000	91000000	117000000	73500000	6.37734e+07	6.08117e+07	105000000	116000000	93700000	93400000	86500000	6.7449e+07	63800000	6.41199e+07	81200000	131000000	98700000	62400000	83800000	176000000	9.38868e+07	53300000	8.00336e+07	6.11306e+07	148000000	107000000	78600000	4.71586e+07	7.98031e+07	6.40736e+07	37500000	92100000	3.44701e+07
>TDP217|TDP217|GenScript	QWYAFRSTLVTNIY	QWYAFRSTMVTNIY	Q.WYAFRSTLVTNIY	XXXQWYAF	NA	1	0.46	60	1.9	123000	264000	414972	486000	229571	165000	301000	145737	124179	124467	191000	177000	287000	60200	156000	38719	58133	54855.9	48200	43850	28258.8	48400	51697.1	55700	42729.3	52270	46605	56854	33200	50341	27700	36979	57830	30791	34696	31999	32325
>TDP217|TDP217|GenScript	QWYAFRSTLVTNIY	QWYAFRSTMVTNIY	QWYAFRSTLVTNIY	NA	NA		0.98	32.2	2.2	7140000	8230000	1.29134e+07	13100000	7.13471e+06	9510000	10200000	5.68005e+06	5.8522e+06	6.40384e+06	7610000	8950000	7300000	5950000	6570000	4.83445e+06	2920000	2.86265e+06	4520000	2350000	4.85539e+06	32028	3.77903e+06	49593	4.19674e+06	2990000	2.97335e+06	4.62139e+06	1840000	5.00332e+06	6650000	4.1348e+06	2.60288e+06	2.04331e+06	2290000	2.99975e+06	4.00516e+06
>TDP218|TDP218|GenScript	NNFVKAGKSWQDIP	NNFVKAGKSWQDIP	N.NFVKAGKSWQDIP	XXXNNFVK	NA	1	1.08	9.91	2.8	28600000	18700000	1.78178e+07	14500000	2.09545e+07	20400000	18700000	1.8765e+07	1.79576e+07	1.70948e+07	20700000	18400000	24300000	20500000	27300000	2.73293e+07	27700000	2.54748e+07	21800000	29200000	1.80947e+07	28700000	3.04965e+07	18300000	2.95784e+07	29800000	2.75393e+07	2.84718e+07	27100000	2.50285e+07	23700000	3.06459e+07	3.00463e+07	3.09172e+07	29500000	2.53144e+07	27000000
>TDP218|TDP218|GenScript	NNFVKAGKSWQDIP	NNFVKAGKSWQDIP	N.NFVKAGKSWQD.I	XXXNNFVK	NA	1	0.61	5.77	1.6	60300	75100	46520.5	61600	63097	43731	54419	52935.1	32138	62070.1	65100	48100	55200	77000	54600	51029.2	35800	51807	23600	35100	28563.5	96700	92145.3	121000	82650	36800	59251.7	63927.7	43931	67225	84300	71902	64869.6	80473.8	41400	30352.7	55824.4
>TDP218|TDP218|GenScript	NNFVKAGKSWQDIP	NNFVKAGKSWQDIP	NNFVKAGKSWQD.I	NA	SWQDIPXX	12	0.98	8.78	1.2	1790000	2220000	1.64282e+06	1670000	1.43427e+06	1740000	1600000	1.15275e+06	1.00166e+06	1.02864e+06	1610000	1640000	1460000	1720000	1420000	1.34695e+06	1070000	999540	951000	1550000	1.66437e+06	1590000	1.59886e+06	1750000	1.60162e+06	1290000	1.27535e+06	1.31504e+06	145000	1.64615e+06	1670000	1.71515e+06	1.43961e+06	1.85509e+06	1010000	957613	1.13007e+06
>TDP218|TDP218|GenScript	NNFVKAGKSWQDIP	NNFVKAGKSWQDIP	NNFVKAGKSWQDIP	NA	NA		1.12	45.14	2.1	282000000	190000000	193000000	180000000	221000000	244000000	215000000	227000000	209000000	213000000	206000000	193000000	241000000	220000000	293000000	262000000	299000000	243000000	256000000	275000000	228000000	291000000	298000000	697000000	296000000	169000000	146000000	290000000	250000000	262000000	299000000	304000000	279000000	309000000	312000000	287000000	320000000
>TDP219|TDP219|GenScript	HNLFRLQDEQATVG	HNLFRLQDEQATVG	N.LFRLQDEQATVG	XXHNLFRL	NA	2	0.62	19.51	1.5	480000	53200	35066	97600	117538	140000	30574	124549	43703	147881	39914	162000	47244	46056	173000	368326	431000	353505	281000	179000	39395	148000	703475	247000	442302	1440000	1.66734e+06	1.73408e+06	40098	52309	239000	517161	420051	459756	825000	769047	900390
>TDP219|TDP219|GenScript	HNLFRLQDEQATVG	HNLFRLQDEQATVG	HNLFRLQDEQATVG	NA	NA		1.26	32.72	1.9	431000000	354000000	385000000	356000000	384000000	450000000	431000000	336000000	367000000	349000000	298000000	343000000	349000000	322000000	382000000	355000000	397000000	399000000	385000000	377000000	333000000	431000000	432000000	226000000	409000000	440000000	412000000	444000000	355000000	365000000	420000000	444000000	392000000	431000000	444000000	398000000	462000000
>TDP22|TDP22|generation1	HLIALYWGRDTLFI	HMIALYWGRDTMFI	L.IALYWGRDTLFI	XXHMIALY	NA	2	1.05	60	1.2	1760000	2760000	3.33401e+06	1950000	1.20557e+06	298000	193000	1.02505e+06	1.21985e+06	1.35504e+06	2130000	2480000	2250000	2450000	1690000	1.49051e+06	726000	794955	739000	1250000	1.8878e+06	2220000	1.2195e+06	410000	1.59543e+06	726000	946898	758198	869000	2.20181e+06	2430000	1.55135e+06	1.09689e+06	1.48052e+06	627000	375107	1.00541e+06
>TDP22|TDP22|generation1	HLIALYWGRDTLFI	HMIALYWGRDTMFI	I.ALYWGRDTLFI	XHMIALYW	NA	3	0.33	60	2.1	105000	50053	54660	55090	55422.8	89900	151000	280412	311828	314012	49755	41429	45018	31818	59629	34082	88200	128699	187000	40231	57224	52874	34947	45108	56551	86000	30414	117135	58861	44737	43637	29722	45691	45378	42371	192696	260885
>TDP22|TDP22|generation1	HLIALYWGRDTLFI	HMIALYWGRDTMFI	A.LYWGRDTLFI	HMIALYWG	NA	4	0.41	60	2.8	65800	34344	51462	60416	79154	46900	81000	162779	204316	173318	53024	56730	35294	38000	54000	31914.3	92400	102103	73900	33023	53191	49797	16438.7	12100	14131.1	37100	56036.2	90245.6	49170	45536	42578	27990	37520	42089	56700	67524.5	64067.8
>TDP22|TDP22|generation1	HLIALYWGRDTLFI	HMIALYWGRDTMFI	HLIALYWGRDTLFI	NA	NA		0.54	13.82	2.1	5330000	4.34245e+06	1.15632e+06	1340000	52037	184000	793277	4.36504e+06	4.04805e+06	6.80696e+06	6150000	13000000	4080000	7350000	3.57181e+06	2.32548e+06	2890000	5.18611e+06	1.39858e+06	4.54647e+06	1.89299e+06	8720000	4.49162e+06	2.77635e+06	3.7235e+06	1180000	1.13105e+06	1.53276e+06	2.25368e+06	8.99284e+06	6300000	5.62966e+06	4.55289e+06	7.95913e+06	1460000	3.17941e+06	9.05424e+06
>TDP220|TDP220|GenScript	HEQEYFRLIRWAVL	HEQEYFRMIRWAVL	HEQEYFR.L	NA	EYFRMIRW	7	0.42	60	1.2	93800	42822	37906	38819	51169	35686	27487.8	162501	87739.5	124921	39699	55667	54457	19663.6	46668	60658	122000	129734	139000	38313	35138	58709	38714	40577	33605	154000	113496	153205	29700	45547	51160	46183	45570	30192	198000	461416	160770
>TDP220|TDP220|GenScript	HEQEYFRLIRWAVL	HEQEYFRMIRWAVL	HEQEYFRLIRWAVL	NA	NA		0.45	3.9	2.7	294000000	380000000	379000000	447000000	244000000	154000000	174000000	280000000	229000000	296000000	288000000	336000000	310000000	260000000	261000000	205000000	181000000	201000000	182000000	198000000	252000000	299000000	222000000	680000000	235000000	214000000	180000000	257000000	225000000	290000000	270000000	264000000	196000000	196000000	193000000	221000000	280000000
>TDP221|TDP221|GenScript	QQWGSHFLIELHVI	QQWGSHFMIEMHVI	QQWGSHFLIELHVI	NA	NA		0.71	60	1.1	2530000	1220000	54565	5050000	3.43486e+06	45151	46678	1.70769e+06	1.1382e+06	3.6216e+06	1820000	9270000	11700000	2760000	2640000	1.41317e+06	4210000	1.29288e+06	5080000	607000	854986	1680000	36223	302000	38597	57516	54688	60037	59927	1.55086e+06	1270000	722167	34644	1.65574e+06	41568	880482	1.66985e+06
>TDP222|TDP222|GenScript	QNALDASHQTHVLL	QNALDASHQTHVLL	Q.NALDASHQTHVLL	XXXQNALD	NA	1	0.7	12.46	1.7	3050000	2870000	2.86212e+06	3450000	3.20973e+06	3150000	3510000	1.87382e+06	2.31196e+06	1.62467e+06	857000	1830000	1910000	3800000	2940000	3.0288e+06	830000	2.40189e+06	2880000	3220000	1.33111e+06	1150000	915046	220000	2.39926e+06	1350000	2.48489e+06	2.72742e+06	300000	9.78928e+06	3370000	647881	1.75781e+06	2.78554e+06	2580000	2.16407e+06	2.51306e+06
>TDP222|TDP222|GenScript	QNALDASHQTHVLL	QNALDASHQTHVLL	D.ASHQTHVLL	NALDASHQ	NA	5	0.74	7.34	1.4	267000	341000	269533	274000	370453	403000	174000	79617.8	189541	176760	182000	283000	235000	221000	265000	299211	199000	142378	186000	236000	209286	171000	297511	196000	259475	142000	226186	159311	318000	282404	209000	294880	229637	135393	80700	120674	154823
>TDP222|TDP222|GenScript	QNALDASHQTHVLL	QNALDASHQTHVLL	QNALDASHQTHVLL	NA	NA		1.34	29.3	2.1	50000000	39900000	4.20068e+07	40600000	3.93218e+07	51000000	45200000	33000000	3.56027e+07	3.35274e+07	34500000	36300000	34500000	33500000	42900000	4.22998e+07	43700000	39300000	38000000	46000000	4.18719e+07	45500000	5.10618e+07	37800000	4.6252e+07	50900000	4.83514e+07	4.82823e+07	43200000	4.23863e+07	47500000	4.884e+07	4.89819e+07	4.57507e+07	46800000	4.14191e+07	4.21155e+07
>TDP223|TDP223|GenScript	VYHKWDTQDPNLDH	VYHKWDTQDPNLDH	V.YHKWDTQDPNLDH	XXXVYHKW	NA	1	0.34	6.54	1.4	816000	388000	372257	345000	688084	686000	741000	1.02405e+06	1.08717e+06	1.10663e+06	329000	300000	312000	646000	633000	604795	878000	742361	695000	257000	257783	290000	491319	814000	520103	617000	640824	714853	206000	277784	261000	520237	546592	554692	821000	873036	875605
>TDP223|TDP223|GenScript	VYHKWDTQDPNLDH	VYHKWDTQDPNLDH	K.WDTQDPNLDH	VYHKWDTQ	NA	4	0.34	60	1.2	17500	35761	18445.7	12400	30283.7	36456	54065	26489.3	48835.5	30342.5	28600	60300	46000	25400	36900	33253.4	51527	28341.3	27500	24100	19106.1	59886	58664	51803	35006	33207	48641	48629	47934	45056	55020	42688	37030	36025	44133	29483	34001
>TDP223|TDP223|GenScript	VYHKWDTQDPNLDH	VYHKWDTQDPNLDH	W.DTQDPNLDH	YHKWDTQD	NA	5	0.78	3.75	1.5	144000	114000	136659	125000	90059.1	126000	113000	84329.9	82818.6	87909.6	111000	141000	96000	134000	102000	102207	91900	86752.1	89400	148000	185845	152000	153933	30483	172426	132000	104656	135315	123000	132095	115000	125520	160277	150972	82400	74526.5	78413.9
>TDP223|TDP223|GenScript	VYHKWDTQDPNLDH	VYHKWDTQDPNLDH	D.TQDPNLDH	HKWDTQDP	NA	6	0.98	10.26	1.2	594000	494000	437078	563000	344953	601750	514916	313219	328192	293833	439000	472000	273000	440000	317000	237953	283000	298096	195459	757000	726502	670000	538571	721539	775583	634000	413525	607199	664000	705074	612000	738894	584474	643000	359000	431464	382272
>TDP223|TDP223|GenScript	VYHKWDTQDPNLDH	VYHKWDTQDPNLDH	VYHKWD.T	NA	HKWDTQDP	6	0.57	2.78	1.6	284000	39700	296104	398000	240773	210000	318000	276736	204377	148084	314000	208000	146000	234000	180000	182227	119000	122019	120000	290000	251561	262000	293267	523000	386168	251000	280411	242007	290000	313810	356000	335814	198147	253191	187000	117443	141358
>TDP223|TDP223|GenScript	VYHKWDTQDPNLDH	VYHKWDTQDPNLDH	VYHKWDTQD.P	NA	DTQDPNLD	9	0.75	6.82	2.3	14900000	11200000	1.34839e+07	12400000	1.22734e+07	15700000	14200000	9.97421e+06	8.19627e+06	8.3127e+06	9200000	10300000	9570000	11100000	10100000	9.5948e+06	14400000	1.41171e+07	8080000	12000000	1.22441e+07	16900000	1.16373e+07	11800000	19600000	11000000	1.16405e+07	1.02684e+07	10500000	20100000	19100000	1.23121e+07	1.06107e+07	1.08428e+07	10100000	8.57365e+06	1.50319e+07
>TDP223|TDP223|GenScript	VYHKWDTQDPNLDH	VYHKWDTQDPNLDH	D.PNLDH	DTQDPNLD	NA	9	0.8	27.31	1.2	2040000	1150000	1.17642e+06	1590000	1.17332e+06	1000000	1200000	641525	473878	1.03784e+06	577000	441000	871000	1100000	764000	463223	1020000	652005	323000	3340000	3.06598e+06	2350000	2.05348e+06	3540000	3.26792e+06	2570000	2.13724e+06	2.65915e+06	3190000	3.16012e+06	2790000	3.67668e+06	2.75383e+06	2.45064e+06	1740000	1.66149e+06	1.54665e+06
>TDP223|TDP223|GenScript	VYHKWDTQDPNLDH	VYHKWDTQDPNLDH	VYHKWDTQDPNLD.H	NA	PNLDHXXX	13	0.55	2.56	2.9	3350000	2530000	3.04721e+06	3260000	1.7993e+06	3320000	2780000	2.19014e+06	2.75894e+06	2.1996e+06	2760000	2200000	3100000	3070000	2760000	2.77062e+06	1990000	2.00149e+06	3530000	2470000	2.77525e+06	2720000	2.90473e+06	2610000	2.81543e+06	2470000	2.2954e+06	2.4793e+06	2500000	2.50229e+06	2570000	5.5216e+06	2.99825e+06	2.98937e+06	2110000	1.85858e+06	2.24316e+06
>TDP223|TDP223|GenScript	VYHKWDTQDPNLDH	VYHKWDTQDPNLDH	VYHKWDTQDPNLDH	NA	NA		0.68	5.06	2.1	361000000	304000000	327000000	318000000	334000000	384000000	371000000	304000000	362000000	352000000	348000000	357000000	334000000	364000000	337000000	273000000	339000000	272000000	258000000	240000000	354000000	315000000	259000000	261000000	335000000	359000000	355000000	348000000	276000000	315000000	305000000	361000000	307000000	298000000	325000000	262000000	266000000
>TDP224|TDP224|GenScript	QDRNTKNLGLVIEG	QDRNTKNLGMVIEG	Q.DRNTKNLGLVIEG	XXXQDRNT	NA	1	0.54	60	1.1	215000	53272	53702	40440	136015	205000	181000	217358	362900	326391	32040	56180	57046	36224	84300	50985	347000	349724	364000	38100	34495	41619	160411	55511	58691	428000	136765	175352	46611	55200	44173	191180	290931	199751	366000	262938	335544
>TDP224|TDP224|GenScript	QDRNTKNLGLVIEG	QDRNTKNLGMVIEG	D.RNTKNLGLVIEG	XXQDRNTK	NA	2	1.01	8.44	1.4	2630000	2840000	3.16973e+06	2620000	2.58488e+06	2680000	2780000	1.3567e+06	1.88446e+06	1.41939e+06	2420000	2050000	905000	2010000	2140000	2.35851e+06	1610000	1.60193e+06	1610000	2530000	2.37924e+06	2690000	2.64152e+06	3050000	2.29558e+06	2320000	1.79726e+06	2.02373e+06	2380000	2.34354e+06	2410000	2.92684e+06	465029	2.90654e+06	1850000	1.52624e+06	1.87058e+06
>TDP224|TDP224|GenScript	QDRNTKNLGLVIEG	QDRNTKNLGMVIEG	QDRNTKNLGLVIEG	NA	NA		2.03	34.84	1.6	334000000	303000000	313000000	299000000	273000000	334000000	316000000	245000000	268000000	251000000	217000000	258000000	259000000	229000000	313000000	318000000	300000000	299000000	303000000	307000000	203000000	330000000	340000000	579000000	284000000	364000000	325000000	319000000	306000000	277000000	316000000	347000000	301000000	361000000	327000000	284000000	365000000
>TDP225|TDP225|GenScript	HLDWPQKPRIGHEL	HLDWPQKPRIGHEM	L.DWPQKPRIGHEL	XXHLDWPQ	NA	2	0.82	10.67	1.4	467000	190000	373733	262000	876770	336000	444000	470126	330432	361412	348000	217000	489000	452000	301000	504384	35518	365759	327000	306000	404920	339000	414229	126000	521872	377000	444553	590031	330000	364968	313000	446960	401713	462551	461000	37851	455326
>TDP225|TDP225|GenScript	HLDWPQKPRIGHEL	HLDWPQKPRIGHEM	D.WPQKPRIGHEL	XHLDWPQK	NA	3	0.7	3.64	1.7	4330000	3880000	3.99804e+06	3870000	4.05911e+06	3570000	3850000	2.79099e+06	3.11505e+06	2.85941e+06	4310000	3920000	3790000	3630000	3600000	3.86677e+06	3020000	3.09183e+06	2590000	3910000	3.6645e+06	4080000	4.00261e+06	3830000	3.79838e+06	3380000	3.54321e+06	2.82775e+06	3740000	3.87643e+06	4150000	3.14449e+06	3.90249e+06	3.72022e+06	2540000	2.89261e+06	2.65542e+06
>TDP225|TDP225|GenScript	HLDWPQKPRIGHEL	HLDWPQKPRIGHEM	W.PQKPRIGHEL	HLDWPQKP	NA	4	0.84	6.28	1.6	234000	245000	314494	248000	190356	187000	168000	109305	108353	82777.9	225000	167000	224000	265000	215000	282141	125000	114991	218000	220000	245127	265000	190970	214000	326855	226000	149882	201998	229000	201805	264000	203564	168063	140677	156000	130255	111153
>TDP225|TDP225|GenScript	HLDWPQKPRIGHEL	HLDWPQKPRIGHEM	HLDWPQKPRIGHEL	NA	NA		0.76	4.56	2.3	551000000	422000000	414000000	380000000	520000000	417000000	331000000	526000000	469000000	484000000	522000000	415000000	546000000	567000000	578000000	409000000	556000000	591000000	498000000	192000000	517000000	582000000	606000000	707000000	604000000	209000000	691000000	611000000	321000000	612000000	541000000	511000000	596000000	587000000	522000000	239000000	665000000
>TDP226|TDP226|GenScript	FSLSKLNPVSQVLH	FSLSKMNPVSQVLH	F.SLSKLNPVSQVLH	XXXFSLSK	NA	1	0.73	60	1.3	2230000	47869	52397	36370	1.30839e+06	1.42809e+06	1.5076e+06	3.26882e+06	4.31695e+06	4.31019e+06	47423	48235	54448	1.14901e+06	943704	1.15875e+06	3510000	3.76283e+06	3.83513e+06	44328	40467	37141	654956	529918	589784	2230000	2.17779e+06	2.40023e+06	37179	54503	32692	995734	1.23819e+06	1.17457e+06	3440000	3.67585e+06	3.51525e+06
>TDP226|TDP226|GenScript	FSLSKLNPVSQVLH	FSLSKMNPVSQVLH	FSLSKLNPVS.Q	NA	NPVSQVLH	10	0.33	60	1	144000	45247	42803	39643	37038	59885	42069	189831	36498	256751	38886	40004	29553	55041	54177	43309	260000	59318	318687	48950	46819	53323	34975	48807	37974	305000	310007	404584	47018	55585	43103	31401	53334	54335	380000	390853	328779
>TDP226|TDP226|GenScript	FSLSKLNPVSQVLH	FSLSKMNPVSQVLH	FSLSKLNPVSQVLH	NA	NA		0.74	9.23	1.6	509000000	457000000	433000000	530000000	483000000	522000000	401000000	509000000	365000000	478000000	422000000	488000000	456000000	475000000	511000000	387000000	402000000	344000000	471000000	426000000	526000000	440000000	475000000	429000000	405000000	314000000	457000000	534000000	462000000	556000000	548000000	448000000	446000000	392000000	454000000	446000000	511000000
>TDP227|TDP227|GenScript	QHSHDSWKAETIEP	QHSHDSWKAETIEP	Q.HSHDSWKAETIEP	XXXQHSHD	NA	1	0.44	2.6	2	2840000	2520000	3.04582e+06	2480000	3.13011e+06	2440000	2500000	2.15582e+06	2.29574e+06	2.17124e+06	2690000	2740000	2540000	2490000	2520000	2.29438e+06	2080000	1.99308e+06	1610000	2330000	2.61125e+06	108000	2.28696e+06	4350000	2.27241e+06	2070000	2.14209e+06	2.03976e+06	2300000	2.28354e+06	2270000	2.36913e+06	2.23293e+06	2.44166e+06	1940000	1.59165e+06	1.9142e+06
>TDP227|TDP227|GenScript	QHSHDSWKAETIEP	QHSHDSWKAETIEP	D.SWKAETIEP	HSHDSWKA	NA	5	0.83	9.14	1.4	725000	605000	411944	411000	437353	338000	384000	459799	264714	414416	958000	686000	633000	677000	1100000	604679	364000	640994	407000	912000	616870	566000	996891	567000	655573	432000	500634	461361	569000	561219	637000	952989	883144	609464	433000	342723	565807
>TDP227|TDP227|GenScript	QHSHDSWKAETIEP	QHSHDSWKAETIEP	W.KAETIEP	HDSWKAET	NA	7	0.93	6.23	0.9	359000	348000	279644	289000	261787	295000	298000	140499	167301	196020	236000	280000	255000	299000	303000	57452	207000	199666	234000	342000	426662	390000	434895	268000	477098	367000	331628	334480	318000	389958	410000	429183	390816	393485	291000	206114	182259
>TDP228|TDP228|GenScript	RTQKEYQFVTYKLD	RTQKEYQFVTYKMD	R.TQKEYQFVTYKLD	XXXRTQKE	NA	1	0.45	60	2.7	748000	48172	60327	30108	202847	414000	487000	926949	1.08013e+06	1.03038e+06	56833	60689	47363	76200	53408	404770	1360000	1.27178e+06	1310000	47897	50546	33681	190158	1200000	42526	922000	1.03612e+06	671656	57538	56663	53851	328626	460834	442819	1140000	1.35166e+06	1.37906e+06
>TDP228|TDP228|GenScript	RTQKEYQFVTYKLD	RTQKEYQFVTYKMD	RTQKEYQFVTYKL.D	NA	TYKMDXXX	13	0.73	4.39	1.4	5070000	2810000	2.40257e+06	3520000	4.52062e+06	3260000	2880000	3.03461e+06	2.58814e+06	2.99085e+06	3520000	2820000	5240000	3940000	5090000	5.51742e+06	4170000	4.25893e+06	3420000	5410000	4.33593e+06	4780000	5.42301e+06	2450000	4.93563e+06	4220000	4.4163e+06	4.9279e+06	4930000	4.8521e+06	4290000	5.33297e+06	5.74293e+06	5.36751e+06	4310000	3.7542e+06	4.01346e+06
>TDP228|TDP228|GenScript	RTQKEYQFVTYKLD	RTQKEYQFVTYKMD	RTQKEYQFVTYKLD	NA	NA		2.39	25.08	1.3	484000000	295000000	318000000	315000000	425000000	350000000	325000000	471000000	256000000	397000000	362000000	347000000	534000000	506000000	368000000	468000000	493000000	356000000	473000000	464000000	480000000	494000000	507000000	99800000	538000000	558000000	537000000	525000000	422000000	519000000	485000000	530000000	463000000	382000000	542000000	465000000	540000000
>TDP229|TDP229|GenScript	ADARKYWNVHGTHQ	ADARKYWNVHGTHQ	A.DARKYWNVHGTHQ	XXXADARK	NA	1	0.49	9.8	1.9	2910000	1170000	116448	1270000	1.2016e+06	1460000	2140000	4.03675e+06	4.30162e+06	4.70862e+06	1840000	1610000	1.77502e+06	959000	1900000	1.65141e+06	3480000	2.40311e+06	2470000	973000	1.38157e+06	1340000	2.50459e+06	2270000	160409	2730000	3.00801e+06	2.65787e+06	1210000	57818.8	1580000	2.64648e+06	2.18393e+06	2.01331e+06	3350000	2.58911e+06	3.11913e+06
>TDP229|TDP229|GenScript	ADARKYWNVHGTHQ	ADARKYWNVHGTHQ	D.ARKYWNVHGTHQ	XXADARKY	NA	2	0.72	10.31	1.5	6450000	8580000	7.01237e+06	6880000	6.91825e+06	7.32784e+06	7080000	4.82155e+06	4.63483e+06	4.19783e+06	5.97609e+06	5520000	5330000	5930000	4.72996e+06	4.42602e+06	4.71375e+06	4.10126e+06	3500000	5170000	4.96062e+06	4720000	5.0332e+06	6090000	4.68508e+06	4.82292e+06	4.5905e+06	4.92745e+06	4870000	5.16622e+06	5100000	5.40222e+06	4.71225e+06	5.24902e+06	4.05325e+06	3.70639e+06	3.76428e+06
>TDP229|TDP229|GenScript	ADARKYWNVHGTHQ	ADARKYWNVHGTHQ	ADARKYWNVHGTHQ	NA	NA		0.81	16.49	1.5	294000000	349000000	304000000	264000000	337000000	255000000	114000000	328000000	317000000	325000000	297000000	279000000	277000000	311000000	280000000	245000000	216000000	94100000	239000000	232000000	278000000	239000000	283000000	138000000	9.63614e+07	273000000	310000000	276000000	153000000	195000000	221000000	216000000	246000000	253000000	293000000	156000000	294000000
>TDP23|TDP23|generation1	LGNNGSLEQDVWIA	MGNNGSLEQDVWIA	LGNNGSLEQDVWIA	NA	NA		0.91	12.73	2.5	54100000	46900000	5.49183e+07	72700000	5.09571e+07	68300000	76700000	53600000	5.22327e+07	53200000	39500000	54100000	48300000	46600000	53800000	3.54339e+07	25900000	2.95199e+07	46400000	27900000	5.04458e+07	38200000	3.86669e+07	6130000	4.39598e+07	38700000	3.53869e+07	3.01677e+07	48200000	4.69818e+07	33300000	34600000	3.46247e+07	3.63288e+07	29800000	5.44031e+07	3.51681e+07
>TDP230|TDP230|GenScript	AHLFNALTWPSGHN	AHLFNAMTWPSGHN	A.HLFNALTWPSGHN	XXXAHLFN	NA	1	0.53	60	2.1	1630000	45914	45810	45951	898319	1070000	1370000	3.02986e+06	3.72946e+06	2.95971e+06	41749	37656	38843	467000	490000	981096	3090000	2.69631e+06	3250000	59004	30340	55753	192942	390000	133311	936000	1.24049e+06	1.27087e+06	40647	55908	43953	581967	822646	49529	2280000	2.35849e+06	2.07139e+06
>TDP230|TDP230|GenScript	AHLFNALTWPSGHN	AHLFNAMTWPSGHN	H.LFNALTWPSGHN	XXAHLFNA	NA	2	0.7	60	1.6	971000	58255	36821	47051	42972	57980	102209	468703	475743	346527	37856	59312	57434	262000	297683	223815	939974	997490	1170000	60226	38231	49695	947491	824713	906011	3.44132e+06	2.34606e+06	3.0945e+06	56606	59794	39585	581903	760226	660175	1870000	2.56141e+06	1.71818e+06
>TDP230|TDP230|GenScript	AHLFNALTWPSGHN	AHLFNAMTWPSGHN	AHLFNALTWPSG.H	NA	WPSGHNXX	12	0.33	60	2.1	17100	31577	21621	32943	38476	29540	39800	36571.6	43599	40268.5	43793	46418	34239	38900	38206.4	48888	24500	32230.4	27300	48577	31330	36148	21283.1	55593	52841	30459	18987.6	13827.2	48663	31133	34302	50359	42927	51909	40824	39107.4	50023
>TDP230|TDP230|GenScript	AHLFNALTWPSGHN	AHLFNAMTWPSGHN	AHLFNALTWPSGH.N	NA	PSGHNXXX	13	0.72	10.44	1.8	104000	149000	116742	76300	101154	138000	138000	64698.2	54233.3	44771.8	114000	95000	87500	94600	78200	137900	71800	66400	81700	130000	53611.7	82600	90814.8	98500	69562.5	64700	47687.8	38288.1	178000	41153.2	42200	79863.5	163599	113138	69200	98169.9	9058.55
>TDP230|TDP230|GenScript	AHLFNALTWPSGHN	AHLFNAMTWPSGHN	AHLFNALTWPSGHN	NA	NA		1.03	12.55	1.5	356000000	299000000	323000000	307000000	312000000	322000000	367000000	210000000	327000000	275000000	259000000	314000000	222000000	264000000	297000000	376000000	390000000	324000000	362000000	369000000	283000000	284000000	257000000	359000000	292000000	282000000	262000000	288000000	416000000	264000000	283000000	275000000	392000000	313000000	340000000	353000000	284000000
>TDP231|TDP231|GenScript	HDFGVWKAILSQPP	HDFGVWKAILSQPP	H.DFGVWKAILSQPP	XXXHDFGV	NA	1	0.34	60	2.2	238000	47800	62770.3	40100	165070	218000	234000	466398	545349	572408	33000	34000	46114	172000	152000	108640	222000	311662	310000	13500	22446.5	10100	105573	105000	99390	156000	229771	262576	57824	33018	48337	109551	90050.9	115905	300000	212439	299017
>TDP231|TDP231|GenScript	HDFGVWKAILSQPP	HDFGVWKAILSQPP	D.FGVWKAILSQPP	XXHDFGVW	NA	2	1.17	52.15	1.5	4260000	4570000	4.83071e+06	4700000	4.83791e+06	4700000	5620000	3.49764e+06	3.69764e+06	2.5286e+06	3860000	5080000	3640000	3960000	3880000	3.13279e+06	2090000	2.16788e+06	2720000	2880000	4.24085e+06	3490000	3.58261e+06	2390000	3.97242e+06	2480000	2.94945e+06	3.011e+06	4140000	3.05315e+06	2970000	2.54691e+06	2.46825e+06	2.16963e+06	1920000	3.65608e+06	2.08252e+06
>TDP231|TDP231|GenScript	HDFGVWKAILSQPP	HDFGVWKAILSQPP	W.KAILSQPP	FGVWKAIL	NA	6	0.91	6.51	1.1	196000	172000	33871	144000	179653	187000	181000	137054	102991	130542	183000	134000	206000	209000	213000	207153	148000	100475	143000	164000	192008	173000	170216	60214	199145	135000	167356	185673	189000	163443	190000	224278	211551	229999	113000	117555	110938
>TDP231|TDP231|GenScript	HDFGVWKAILSQPP	HDFGVWKAILSQPP	HDFGVWKAILSQP.P	NA	LSQPPXXX	13	0.35	60	2.2	51300	92200	171176	101000	59597	31734	48400	60282	92947.6	51897	130000	111000	57010	33283	94500	38616	55507	56110	45746	81800	125670	90100	91965.2	15300	47033	67900	89799.3	37491	149000	33506	83100	37464	39879	43257	31621	58258	29746
>TDP232|TDP232|GenScript	HWAFRSRYHGPLAH	HWAFRSRYHGPLAH	H.WAFRSRYHGPLAH	XXXHWAFR	NA	1	0.46	60	1.3	1700000	37786	52281	59545	1.15684e+06	541000	719000	3.10504e+06	3.5625e+06	3.03652e+06	38775	46883	58102	865000	952000	687136	2570000	2.29217e+06	2070000	19000	33253	49628	500045	776000	565430	1640000	2.06123e+06	1.89815e+06	45324	35045	58443	991335	1.034e+06	1.12569e+06	2640000	2.19282e+06	2.35043e+06
>TDP232|TDP232|GenScript	HWAFRSRYHGPLAH	HWAFRSRYHGPLAH	W.AFRSRYHGPLAH	XXHWAFRS	NA	2	0.59	14.28	1.6	2140000	802000	637092	627000	1.34045e+06	1480000	1230000	2.4008e+06	1.99858e+06	2.15326e+06	253000	491000	485000	1500000	1300000	1.31689e+06	2400000	2.2243e+06	1990000	461000	492447	516000	1.71627e+06	2540000	1.66422e+06	3890000	3.81804e+06	3.95014e+06	386000	465748	455000	1.64247e+06	1.33089e+06	1.44255e+06	2770000	2.38531e+06	2.76596e+06
>TDP232|TDP232|GenScript	HWAFRSRYHGPLAH	HWAFRSRYHGPLAH	A.FRSRYHGPLAH	XHWAFRSR	NA	3	0.69	60	1.3	2470000	54264	42089	56030	1.60441e+06	1560000	1520000	5.17959e+06	4.68125e+06	4.8661e+06	54188	51677	33119	1440000	1130000	1.1044e+06	3780000	3.55393e+06	3230000	52035	49418	57164	884965	1250000	785903	2840000	3.09749e+06	2.88761e+06	38868	33149	35356	1.28472e+06	1.1949e+06	1.25125e+06	3710000	3.3058e+06	3.6436e+06
>TDP232|TDP232|GenScript	HWAFRSRYHGPLAH	HWAFRSRYHGPLAH	R.SRYHGPLAH	WAFRSRYH	NA	5	0.54	60	1.2	569000	57733	38406	29837	202330	214000	286000	1.01737e+06	638539	919153	34768	47620	45287	229000	211000	160413	808000	743642	665000	32095	42061	56780	196035	249000	196002	874000	858886	832175	40128	57310	46233	270968	132458	155744	951000	1.26266e+06	796841
>TDP232|TDP232|GenScript	HWAFRSRYHGPLAH	HWAFRSRYHGPLAH	HWAFRSRYHGPLAH	NA	NA		1.16	60	1.7	342000000	339000000	334000000	310000000	340000000	322000000	347000000	354000000	293000000	302000000	365000000	247000000	243000000	379000000	313000000	264000000	299000000	219000000	241000000	316000000	337000000	320000000	328000000	119000000	280000000	307000000	307000000	289000000	226000000	322000000	323000000	335000000	316000000	341000000	245000000	248000000	229000000
>TDP233|TDP233|GenScript	HPTKSFGDILELLY	HPTKSFGDIMEMLY	P.TKSFGDILELLY	XXHPTKSF	NA	2	0.53	3.19	2	50600000	4.70903e+07	3.978e+07	3.95429e+07	4.60396e+07	2.0137e+07	2.01952e+07	4.36936e+07	4.37e+07	4.52761e+07	4.76797e+07	4.47132e+07	4.82454e+07	48600000	47500000	3.38219e+07	41100000	4.19035e+07	45200000	4.02273e+07	4.81127e+07	4.85124e+07	3.83265e+07	6640000	4.36887e+07	34900000	4.29708e+07	4.45452e+07	2.81344e+07	4.41741e+07	4.454e+07	3.99572e+07	3.58216e+07	4.26005e+07	39200000	2.41237e+07	4.57018e+07
>TDP233|TDP233|GenScript	HPTKSFGDILELLY	HPTKSFGDIMEMLY	P.TKSFGDILELL.Y	XXHPTKSF	NA	2	0.33	60	1.6	31000	187564	42489	49643	53503	56775	41998	4710.53	16832.3	60206	41398	58794	56147	22000	117000	29491	88300	39799.5	31800	40949	45995	33132	19818.7	41616	46517	54100	71555	94140.9	29710	44040	40536	55398	54550	34049	38900	29785	26249.1
>TDP233|TDP233|GenScript	HPTKSFGDILELLY	HPTKSFGDIMEMLY	T.KSFGDILELLY	XHPTKSFG	NA	3	0.4	60	2.3	67000	50709	42315	44414	34981.8	35274	55269	186288	157158	152726	58754	58773	38197	32000	39816	31140	152000	143169	117000	60483	30113	53012	34941.9	46142	41290	59800	76643.9	99970.7	44716	37944	33152	48312	15264.6	51393	104000	52670.8	73154.2
>TDP233|TDP233|GenScript	HPTKSFGDILELLY	HPTKSFGDIMEMLY	HPTKSFGDILELLY	NA	NA		0.54	3.94	2.8	218000000	178000000	231000000	238000000	205000000	29500000	39700000	207000000	195000000	202000000	238000000	239000000	232000000	241000000	202000000	174000000	119000000	188000000	194000000	197000000	230000000	255000000	202000000	233000000	215000000	1.79513e+08	204000000	201000000	148000000	246000000	155000000	221000000	148000000	191000000	1.78373e+08	108000000	167000000
>TDP234|TDP234|GenScript	ADIVANFTGHGYHQ	ADIVANFTGHGYHQ	A.DIVANFTGHGYHQ	XXXADIVA	NA	1	0.46	60	1.1	674000	58866	32513	38591	258041	359000	431000	958339	1.23255e+06	1.08076e+06	56747	35823	41487	321000	475000	258382	885000	1.07021e+06	1020000	35873	44785	51801	204336	46489	237333	563000	780393	922654	46884	57458	50334	59624	267840	366691	1120000	1.01907e+06	1.27408e+06
>TDP234|TDP234|GenScript	ADIVANFTGHGYHQ	ADIVANFTGHGYHQ	D.IVANFTGHGYHQ	XXADIVAN	NA	2	0.71	2.67	1.2	4510000	3960000	3.67917e+06	3980000	3.15134e+06	4220000	4050000	2.78186e+06	3.09696e+06	2.92093e+06	3870000	4010000	3370000	3760000	3700000	4.06996e+06	2790000	3.15276e+06	2880000	4090000	3.92095e+06	3980000	4.05207e+06	7590000	4.51961e+06	3880000	3.85046e+06	3.4339e+06	4060000	4.07342e+06	3670000	4.2152e+06	3.79499e+06	3.97701e+06	3560000	3.11685e+06	3.236e+06
>TDP234|TDP234|GenScript	ADIVANFTGHGYHQ	ADIVANFTGHGYHQ	I.VANFTGHGYHQ	XADIVANF	NA	3	0.66	7.17	2.8	697000	456000	928507	59455	621234	634000	654000	326859	484287	290551	647000	730000	986000	729000	685000	909386	442000	440912	374000	492000	34974	342000	810066	59400	594506	377000	670182	539975	587000	624928	522000	900579	775901	653994	528000	398026	590443
>TDP234|TDP234|GenScript	ADIVANFTGHGYHQ	ADIVANFTGHGYHQ	ADIVANFTGHGYHQ	NA	NA		1.17	20.72	2	515000000	367000000	327000000	387000000	490000000	426000000	452000000	489000000	447000000	433000000	460000000	428000000	520000000	478000000	487000000	462000000	496000000	495000000	475000000	329000000	494000000	513000000	554000000	594000000	572000000	538000000	609000000	482000000	439000000	523000000	360000000	554000000	431000000	366000000	575000000	485000000	440000000
>TDP235|TDP235|GenScript	ALETGTIFLPVRHD	ALETGTIFLPVRHD	A.LETGTIFLPVRHD	XXXALETG	NA	1	0.62	2.67	1.1	3070000	2880000	2.2346e+06	2590000	2.523e+06	2530000	2690000	1.94964e+06	2.34567e+06	1.88429e+06	2180000	1970000	1970000	2330000	2320000	2.02777e+06	2140000	2.30135e+06	2120000	2490000	2.15992e+06	2220000	2.525e+06	47000000	2.59557e+06	2270000	2.30339e+06	2.12368e+06	2490000	2.34754e+06	2080000	2.20893e+06	2.69994e+06	2.46546e+06	2110000	1.88803e+06	1.96691e+06
>TDP235|TDP235|GenScript	ALETGTIFLPVRHD	ALETGTIFLPVRHD	L.ETGTIFLPVRHD	XXALETGT	NA	2	0.39	1.91	3.3	1480000	1060000	1.51631e+06	1250000	1.311e+06	1630000	1290000	964729	1.12817e+06	1.14055e+06	1380000	1550000	1430000	1240000	1250000	1.2548e+06	970000	800509	1030000	994000	1.03147e+06	953000	955028	1920000	1.5451e+06	1240000	1.08178e+06	1.51249e+06	1170000	1.10104e+06	1110000	1.12912e+06	1.11269e+06	1.03744e+06	897000	878525	1.22093e+06
>TDP235|TDP235|GenScript	ALETGTIFLPVRHD	ALETGTIFLPVRHD	G.TIFLPVRHD	LETGTIFL	NA	5	0.31	60	1.8	9920	14700	56100	40714	53150	41873	35619	57722	38706	48925	55937	13700	46529	48701	31678	50686	23300	9509.56	55812	23200	31764	48999	33015.5	37702	48472	19900	26011.5	56562	20300	24815.8	24700	49417	25304.7	37192	28100	56971	18440.7
>TDP235|TDP235|GenScript	ALETGTIFLPVRHD	ALETGTIFLPVRHD	ALETGTIFLPVRH.D	NA	PVRHDXXX	13	0.95	4.12	1.5	3820000	3160000	3.27321e+06	3940000	3.54473e+06	2960000	3240000	2.30939e+06	2.506e+06	2.33122e+06	3080000	3200000	3040000	3580000	3240000	3.94943e+06	2860000	2.18359e+06	2690000	3890000	3.58933e+06	2850000	3.78569e+06	1970000	3.61108e+06	3080000	2.68105e+06	3.00357e+06	3370000	3.4068e+06	3630000	3.13735e+06	3.55762e+06	3.56754e+06	2800000	2370000	2.39074e+06
>TDP235|TDP235|GenScript	ALETGTIFLPVRHD	ALETGTIFLPVRHD	ALETGTIFLPVRHD	NA	NA		1.08	32.17	2.1	702000000	571000000	606000000	563000000	668000000	658000000	656000000	648000000	704000000	617000000	605000000	628000000	605000000	599000000	619000000	581000000	681000000	609000000	635000000	566000000	670000000	608000000	661000000	505000000	742000000	624000000	632000000	571000000	635000000	655000000	629000000	591000000	536000000	565000000	572000000	576000000	734000000
>TDP236|TDP236|GenScript	AWHANENYPYQSKL	AWHANENYPYQSKL	W.HANENYPYQSKL	XXAWHANE	NA	2	0.67	26	1.6	581000	155000	144560	100000	345409	235000	285000	560842	491164	518869	101000	99900	142000	368000	305000	319799	617000	650924	564000	56100	46880.6	64100	573674	587000	553706	1290000	1.30681e+06	1.25431e+06	71500	58081	48800	425385	324858	368882	860000	704180	794391
>TDP236|TDP236|GenScript	AWHANENYPYQSKL	AWHANENYPYQSKL	AWHANENYPYQSKL	NA	NA		0.76	9.82	3.6	295000000	176000000	176000000	25100000	362000000	9570000	86500000	229000000	253000000	314000000	342000000	244000000	294000000	318000000	58400000	248000000	346000000	309000000	4.70787e+07	293000000	350000000	352000000	344000000	1180000000	3.14269e+07	365000000	372000000	3.64509e+08	297000000	360000000	71800000	363000000	293000000	319000000	329000000	333000000	313000000
>TDP237|TDP237|GenScript	ANLQILDPDNFKRE	ANMQILDPDNFKRE	D.PDNFKRE	QILDPDNF	NA	7	1.2	60	1	3350000	2290000	1.58438e+06	3400000	1.6982e+06	4390000	3220000	2.59836e+06	1.97583e+06	2.31973e+06	2000000	1950000	1370000	1460000	1200000	1.24206e+06	2160000	1.74556e+06	1060000	3100000	3.53179e+06	3280000	4.24156e+06	3060000	3.86277e+06	3210000	4.02976e+06	2.95625e+06	3490000	3.85086e+06	2900000	3.86112e+06	3.20129e+06	4.30086e+06	3050000	2.81785e+06	2.68656e+06
>TDP237|TDP237|GenScript	ANLQILDPDNFKRE	ANMQILDPDNFKRE	ANLQILD.P	NA	QILDPDNF	7	0.96	26.56	1.5	1060000	596000	409444	345000	227691	571000	196000	446771	486546	538819	790000	746000	600000	985000	712000	1.10101e+06	1080000	728048	694000	1020000	1.20739e+06	1080000	1.13724e+06	1520000	903702	878000	908947	344017	2040000	1.11017e+06	761000	1.32685e+06	1.55101e+06	1.53111e+06	1010000	976656	645536
>TDP237|TDP237|GenScript	ANLQILDPDNFKRE	ANMQILDPDNFKRE	ANLQILDPDNFKRE	NA	NA		0.57	2.19	2.9	420000000	359000000	364000000	342000000	384000000	450000000	409000000	379000000	386000000	405000000	338000000	374000000	339000000	340000000	348000000	314000000	403000000	415000000	382000000	358000000	370000000	342000000	351000000	763000000	382000000	359000000	400000000	362000000	380000000	381000000	346000000	316000000	441000000	368000000	398000000	410000000	356000000
>TDP24|TDP24|generation1	LGWHALFRKYPILA	LGWHAMFRKYPIMA	L.GWHALFRKYPILA	XXXLGWHA	NA	1	0.42	11.39	3.3	9770000	143000	1.17124e+06	422000	2.97634e+06	7650000	8310000	1.2752e+07	17000000	1.57774e+07	117000	349000	50494	1440000	4340000	1.09331e+07	19000000	1.71006e+07	14700000	555000	183039	31800	1.04833e+06	2640000	2.79219e+06	10200000	4230000	9.40097e+06	320000	53561	32431	3.38276e+06	1.25557e+07	9620000	18800000	24200000	9.65432e+06
>TDP24|TDP24|generation1	LGWHALFRKYPILA	LGWHAMFRKYPIMA	W.HALFRKYPILA	XLGWHAMF	NA	3	0.89	55.51	1.2	644000	203000	87454.2	214000	515251	327000	316000	724370	611154	635438	266000	179000	266000	475000	503000	537230	798000	743498	757000	271000	236867	246000	404923	60627	338933	738000	805643	789747	150000	36781	204000	480736	565283	373252	828000	739165	797026
>TDP24|TDP24|generation1	LGWHALFRKYPILA	LGWHAMFRKYPIMA	H.ALFRKYPILA	LGWHAMFR	NA	4	0.5	60	1.4	540000	119000	140512	54900	251912	321000	352000	515430	815579	504482	48376	56107	46175	168000	239000	371977	670000	863547	881000	44796	51389	57436	283063	38531	206248	806000	678303	869263	219000	42931	60034	256268	369563	366477	794000	858359	952147
>TDP24|TDP24|generation1	LGWHALFRKYPILA	LGWHAMFRKYPIMA	LGWHALFR.K	NA	AMFRKYPI	8	0.49	60	1.6	98400	49747	41083	30163	54243	47304	60235	76559.1	54155	64959.5	46446	54522	30777	50400	40748	41175	179000	155164	168000	35800	53275	60570	34533	58701	32761	185000	132136	167856	41800	51975	36700	127414	115980	89413	257000	379047	144086
>TDP24|TDP24|generation1	LGWHALFRKYPILA	LGWHAMFRKYPIMA	LGWHALFRKYPILA	NA	NA		0.9	13.31	1.6	263000000	307000000	305000000	332000000	230000000	173000000	1.83997e+08	197000000	189520642	189000000	218000000	277000000	217000000	222000000	200000000	227000000	174000000	139000000	240000000	3.00223e+08	2.88761e+08	238573136	202000000	9050000	248000000	153000000	197000000	156000000	3.28403e+08	3.00797e+08	2.33736e+08	174000000	2.2364e+08	180000000	167000000	236000000	141000000
>TDP25|TDP25|generation1	SGPDYQKERLFFWA	SGPDYQKERLFFWA	S.GPDYQKERLFFWA	XXXSGPDY	NA	1	0.4	2.17	3.3	19900000	12600000	1.4455e+07	14400000	16700000	17800000	19300000	1.9025e+07	17400000	1.60391e+07	14400000	12100000	12300000	15100000	16900000	1.17089e+07	11700000	1.84757e+07	16900000	7170000	1.4465e+07	16800000	1.6888e+07	21900000	18000000	23800000	1.72715e+07	2.42375e+07	7340000	1.44519e+07	18800000	1.82844e+07	1.56381e+07	2.47332e+07	23500000	1.23659e+07	2.35342e+07
>TDP25|TDP25|generation1	SGPDYQKERLFFWA	SGPDYQKERLFFWA	D.YQKERLFFWA	SGPDYQKE	NA	4	0.55	4.74	2.8	1580000	2670000	2.04141e+06	2120000	1.78706e+06	2090000	1920000	867142	1.06166e+06	782519	1130000	1400000	1100000	1170000	1330000	1.63984e+06	817000	929342	1320000	1900000	1.04124e+06	1010000	1.18082e+06	2260000	1.0801e+06	833000	609406	864480	2320000	867806	1230000	954581	1.69183e+06	767333	509000	1.27466e+06	551962
>TDP25|TDP25|generation1	SGPDYQKERLFFWA	SGPDYQKERLFFWA	SGPDYQKERLFFWA	NA	NA		1.02	19.39	1.9	224000000	227000000	256000000	249000000	212000000	233000000	308000000	228000000	196000000	199000000	176000000	201000000	160000000	179000000	194000000	162000000	164000000	192000000	219000000	172000000	196000000	156000000	159000000	39600000	209000000	138000000	192000000	134000000	278000000	193000000	169000000	111000000	173000000	139000000	173000000	271000000	134000000
>TDP26|TDP26|generation1	FGSLGANHTWVVKA	FGSMGANHTWVVKA	F.GSLGANHTWVVKA	XXXFGSMG	NA	1	0.97	17.38	1.4	1960000	974000	1.03791e+06	1020000	1.70921e+06	1.19978e+06	1.30675e+06	1.82057e+06	1.67466e+06	1.7874e+06	1.28018e+06	950000	1.18974e+06	1.82073e+06	1580000	1.62105e+06	1770000	1.49082e+06	1550000	1.24543e+06	1.32372e+06	1.31157e+06	1.72246e+06	2210000	1.88818e+06	1810000	1.83698e+06	1.86797e+06	1.26657e+06	1.3812e+06	1310000	1.78739e+06	1.64322e+06	1.63773e+06	1810000	1.59188e+06	1.84471e+06
>TDP26|TDP26|generation1	FGSLGANHTWVVKA	FGSMGANHTWVVKA	G.SLGANHTWVVKA	XXFGSMGA	NA	2	0.94	6.72	1.3	1500000	855000	905247	691000	1.33165e+06	880000	945000	1.15215e+06	887716	1.0991e+06	1170000	924000	971000	1320000	1290000	1.25868e+06	1030000	1.04414e+06	1070000	1070000	1.08973e+06	1050000	1.43393e+06	115000	1.59852e+06	1570000	1.62793e+06	1.49767e+06	1060000	1.14229e+06	1160000	1.36845e+06	1.24856e+06	1.27212e+06	1150000	1.11872e+06	1.18342e+06
>TDP26|TDP26|generation1	FGSLGANHTWVVKA	FGSMGANHTWVVKA	FGSLGANH.T	NA	GANHTWVV	8	0.83	3.28	1.3	122000	108000	107758	125000	77544.6	119000	134000	72429.5	78458.9	49325	103000	109000	108000	103000	111000	87456.9	71400	82085	80500	103000	134326	116000	140064	187000	145834	115000	98403.3	99469.6	151000	116391	102000	148103	129316	131247	84100	75427.3	80481.6
>TDP26|TDP26|generation1	FGSLGANHTWVVKA	FGSMGANHTWVVKA	H.TWVVKA	GANHTWVV	NA	8	0.54	60	1.2	61100	83700	121927	54069	126197	35833	45216	52787.1	62363.9	29592	112000	138000	54033	129000	30702	81755.3	62500	56824.8	50300	76300	107728	76400	67192.8	172000	54968	43002	69162.8	80893.7	71000	58770	103000	54218	51122	41070	51159	47949	33723
>TDP26|TDP26|generation1	FGSLGANHTWVVKA	FGSMGANHTWVVKA	T.WVVKA	ANHTWVVK	NA	9	0.45	60	1.7	20400	33000	36814	55660	59167	51219	51284	39861	58763	30222	39700	25889.7	48284	39831	58266	36422	36477	26560.8	17488.9	30500	52434.3	49700	52270.7	35500	40474.4	57673	35512.2	27220	48457	33542.4	34600	29682.7	28667.3	28655.2	24144.1	20665.8	37075.8
>TDP26|TDP26|generation1	FGSLGANHTWVVKA	FGSMGANHTWVVKA	FGSLGANHTW.V	NA	NHTWVVKA	10	0.52	60	1.6	125000	51083	58198	56494	57664	42287	57213	31645	40276	35739	83100	35323	35094	49378	327949	323463	192000	168055	114000	288000	36710	249000	186004	211000	242062	191000	34676	152165	138000	60296	44862	333330	255258	273847	133000	137502	56057
>TDP26|TDP26|generation1	FGSLGANHTWVVKA	FGSMGANHTWVVKA	FGSLGANHTWVVKA	NA	NA		0.63	5.08	2.1	314000000	243000000	238000000	253000000	223000000	287000000	262000000	258000000	214000000	239000000	257000000	224000000	193000000	189000000	294000000	238000000	354000000	223000000	215000000	224000000	179000000	33300000	334000000	47100000	205000000	358000000	329000000	370000000	353000000	281000000	308000000	268000000	374000000	383000000	408000000	383000000	375000000
>TDP27|TDP27|generation1	DGIYRLHVQLGGAA	DGIYRMHVQLGGAA	D.GIYRLHVQLGGAA	XXXDGIYR	NA	1	1.28	60	1.3	11700000	11200000	9.66619e+06	11100000	8.35255e+06	11500000	10800000	7.13619e+06	6.75106e+06	5.48564e+06	9400000	7610000	9610000	8770000	9680000	6.52266e+06	9880000	9.26111e+06	9700000	13200000	9.81252e+06	11200000	9.31214e+06	2050000	7.87757e+06	8230000	7.04856e+06	9.34533e+06	12300000	1.03955e+07	11700000	1.27735e+07	1.32645e+07	1.1662e+07	9670000	9.83551e+06	8.70473e+06
>TDP27|TDP27|generation1	DGIYRLHVQLGGAA	DGIYRMHVQLGGAA	G.IYRLHVQLGGAA	XXDGIYRM	NA	2	0.77	12.83	1.6	540000	531000	535855	649000	489335	591000	437000	338764	260687	268825	529000	411000	534000	465000	578000	552208	308000	271020	283000	527000	502591	474000	467936	36700	396198	281000	298720	348046	544000	446153	665000	532161	438259	435519	268000	283403	289126
>TDP27|TDP27|generation1	DGIYRLHVQLGGAA	DGIYRMHVQLGGAA	DGIYRL.H	NA	IYRMHVQL	6	0.88	5.52	1.4	323000	258000	229940	175000	334900	239000	240000	172039	177503	181066	266000	259000	319000	365000	324000	314536	227000	197450	178000	282000	304048	335000	359896	283000	357579	315000	304610	293416	323000	29560	445000	420094	374745	315863	244000	208839	59058
>TDP27|TDP27|generation1	DGIYRLHVQLGGAA	DGIYRMHVQLGGAA	DGIYRLHVQLG.G	NA	VQLGGAAX	11	0.9	12.04	1.4	449000	676996	427281	456070	548687	432575	477455	276704	266325	199510	412407	266603	459144	401000	454000	550653	382000	316879	264000	560951	190396	252075	308981	251000	329927	223000	153756	210022	586275	296411	435422	273404	576215	370059	262000	221892	237214
>TDP27|TDP27|generation1	DGIYRLHVQLGGAA	DGIYRMHVQLGGAA	DGIYRLHVQLGG.A	NA	QLGGAAXX	12	0.8	31.53	1.2	941000	910000	1.55028e+06	1070000	1.28136e+06	945000	1370000	391909	925859	428674	650000	988000	1100000	663000	735000	900909	632000	515230	585000	909000	592514	638000	666412	687000	74826.1	425000	357829	443779	941000	664446	710000	687668	849533	882100	524000	457753	474306
>TDP27|TDP27|generation1	DGIYRLHVQLGGAA	DGIYRMHVQLGGAA	DGIYRLHVQLGGAA	NA	NA		0.42	2.68	2.3	171000000	135000000	161000000	173000000	145000000	197000000	171000000	133000000	135000000	129000000	136000000	130000000	135000000	124000000	142000000	172000000	178000000	168000000	186000000	167000000	134000000	120000000	128000000	213000000	1.03975e+08	115000000	115000000	135000000	134000000	141000000	148000000	135000000	176000000	177000000	162000000	177000000	143000000
>TDP28|TDP28|generation1	HGTPKFAWDESNGA	HGTPKFAWDESNGA	G.TPKFAWDESNGA	XXHGTPKF	NA	2	0.52	60	1.1	207000	54302	53581	51371	50298	46823	34469	56674	33842	104024	54987	200000	30420	54747	53890	259228	244000	283568	189000	118000	51623	57578	369728	316000	291163	576000	483282	383949	59106	53218	141000	31306	307785	349390	460000	328648	374474
>TDP28|TDP28|generation1	HGTPKFAWDESNGA	HGTPKFAWDESNGA	HGTPKFA.W	NA	PKFAWDES	7	0.8	4.55	1.4	163000	184000	173394	89800	114179	94500	144000	99595.2	55313.9	75087.4	129000	120000	133000	140000	105000	150447	111000	108843	80600	188000	195526	168000	209986	205000	197998	149000	144855	163891	142000	155739	151000	189993	193559	172500	98300	84405.1	84217.8
>TDP28|TDP28|generation1	HGTPKFAWDESNGA	HGTPKFAWDESNGA	HGTPKFAWDES.N	NA	WDESNGAX	11	0.41	60	1.7	107000	75700	36709	56539	53158	58861	53735	148960	34213	35780.3	127000	36749	167000	45453	97200	150668	125000	95545.3	46700	153000	189919	95100	87597.4	285000	178509	130000	148440	123001	122000	51071	98800	100255	115509	193007	58800	127258	61300
>TDP28|TDP28|generation1	HGTPKFAWDESNGA	HGTPKFAWDESNGA	HGTPKFAWDESN.G	NA	DESNGAXX	12	0.57	3.54	1.3	778000	581000	589615	642000	796133	549000	632000	594365	438939	545978	816000	521000	838000	852000	841000	782198	451000	513475	356000	907000	776214	738000	753419	1420000	241448	582000	542984	588654	733000	703178	721000	779865	686838	559681	439000	355047	402263
>TDP28|TDP28|generation1	HGTPKFAWDESNGA	HGTPKFAWDESNGA	HGTPKFAWDESNGA	NA	NA		0.79	7.01	2.3	150000000	97500000	97000000	93000000	137000000	101000000	110000000	141000000	105000000	140000000	139000000	102000000	131000000	147000000	138000000	126000000	139000000	129000000	112000000	128000000	140000000	104000000	145000000	142000000	155000000	145000000	154000000	145000000	107000000	150000000	131000000	149000000	131000000	135000000	151000000	128000000	151000000
>TDP29|TDP29|generation1	AGSWKGVRNDFTEA	AGSWKGVRNDFTEA	A.GSWKGVRNDFTEA	XXXAGSWK	NA	1	0.88	18.65	1.3	434000	264000	282496	264000	384918	299000	339000	454481	431775	430498	314000	345000	348000	455000	433000	413920	327000	312438	311000	287000	267046	322000	292321	216000	373867	278000	284487	332845	283000	322972	276000	358119	343324	371415	309000	268008	385815
>TDP29|TDP29|generation1	AGSWKGVRNDFTEA	AGSWKGVRNDFTEA	G.SWKGVRNDFTEA	XXAGSWKG	NA	2	1.08	60	1.2	2560000	1500000	1.74037e+06	1560000	2.26931e+06	1710000	1800000	2.23643e+06	2.32542e+06	2.27342e+06	1710000	1790000	1810000	2200000	1850000	2.0084e+06	2050000	2.06602e+06	1820000	1670000	1.8071e+06	1690000	2.1314e+06	2270000	2.17952e+06	2540000	2.73432e+06	2.7387e+06	1560000	1.7197e+06	1600000	2.22617e+06	1.84443e+06	2.16336e+06	2380000	2.01959e+06	2.48923e+06
>TDP29|TDP29|generation1	AGSWKGVRNDFTEA	AGSWKGVRNDFTEA	W.KGVRNDFTEA	AGSWKGVR	NA	4	0.56	5.83	1.5	152000	212000	182667	158503	196761	121595	130204	138596	138420	101932	55104.1	120182	190808	152000	122000	217973	70800	128989	171000	263565	94842.9	124994	96822.5	214000	110207	250000	98548.3	84319.3	54918	94444.6	86681	116096	109444	114918	64700	63130.6	31803
>TDP29|TDP29|generation1	AGSWKGVRNDFTEA	AGSWKGVRNDFTEA	AGSWKGVRND.F	NA	VRNDFTEA	10	0.62	4.44	1.7	914000	1330000	1.32687e+06	1110000	869794	860000	1.05359e+06	487712	679590	425220	619248	567501	557000	1.16283e+06	592000	826196	532115	525553	393502	885665	960517	712000	794321	1250000	695945	538345	721581	817543	838461	823846	993882	1.10684e+06	500890	448178	369117	332560	513465
>TDP29|TDP29|generation1	AGSWKGVRNDFTEA	AGSWKGVRNDFTEA	AGSWKGVRNDF.T	NA	RNDFTEAX	11	0.9	3.85	1.5	1000000	779000	1.16386e+06	1090000	900205	943000	766000	561169	594662	509770	949000	857000	900000	857000	894000	868501	574000	580944	536000	964537	1.05141e+06	868000	1.03914e+06	735000	1.07708e+06	693000	793686	740872	846201	1.02199e+06	1020000	834464	841587	908382	561000	546401	552872
>TDP29|TDP29|generation1	AGSWKGVRNDFTEA	AGSWKGVRNDFTEA	AGSWKGVRNDFTEA	NA	NA		0.6	4.11	2	53000000	36800000	4.14478e+07	35000000	4.45672e+07	37600000	45000000	5.0234e+07	4.87319e+07	4.03565e+07	50400000	50800000	54700000	51500000	48100000	49300000	51800000	4.37934e+07	35800000	42700000	4.75572e+07	39600000	4.36679e+07	13600000	4.68851e+07	47900000	4.4874e+07	5.10178e+07	37400000	4.2307e+07	43300000	4.35998e+07	3.85658e+07	4.46743e+07	43300000	4.00232e+07	4.38622e+07
>TDP3|TDP3|generation1	AVRAVEGIKLWQSL	AVRAVEGIKMWQSM	A.VRAVEGIKLWQSL	XXXAVRAV	NA	1	0.8	14.76	1.8	6600000	7300000	8.30866e+06	8140000	6.35548e+06	5230000	6270000	6.42804e+06	4.16732e+06	4.0917e+06	5980000	5660000	4660000	4970000	5160000	4.87312e+06	4280000	4.28547e+06	5320000	7010000	5.41609e+06	4070000	4670000	7260000	5.18382e+06	4240000	4.13855e+06	3.77108e+06	8610000	5.73398e+06	4230000	4.28419e+06	6.01591e+06	5.22433e+06	3990000	5.5213e+06	3.02608e+06
>TDP3|TDP3|generation1	AVRAVEGIKLWQSL	AVRAVEGIKMWQSM	AVRAVEGIKLWQSL	NA	NA		0.65	9.34	2.7	93100000	142000000	138000000	109000000	6.82882e+07	43700000	42600000	106000000	175000000	4.48425e+07	89200000	104000000	54100000	34000000	42300000	46000000	30200000	167000000	51800000	45000000	5.02002e+07	97000000	102000000	196000000	201000000	207000000	5.95661e+07	2.98374e+07	76200000	4.27874e+07	5360000	33700000	4.56926e+07	5.73342e+07	33600000	6.98318e+07	3.90559e+07
>TDP30|TDP30|generation1	PGTQLIEAPLHYSA	PGTQMIEAPLHYSA	G.TQLIEAPLHYSA	XXPGTQMI	NA	2	0.92	6.23	1.8	784000	751000	711021	785000	599503	687000	716000	360878	566599	343379	455000	696000	744000	582000	548000	1.15636e+06	707000	493332	601000	760000	615281	680000	680210	1070000	730415	558000	552328	385185	819000	701165	643000	651368	1.02218e+06	812035	287000	548636	321638
>TDP30|TDP30|generation1	PGTQLIEAPLHYSA	PGTQMIEAPLHYSA	PGTQLIEAPLHY.S	NA	PLHYSAXX	12	0.55	60	1.6	515000	36830	58710	60501	513439	496661	765000	643668	791360	586967	48793	41640	31585	214000	444813	533413	836000	713472	1020000	42409	58556	38750	33189	52253	372046	284000	335343	354418	31558	45243	53931	578150	533651	488240	534000	737753	532369
>TDP30|TDP30|generation1	PGTQLIEAPLHYSA	PGTQMIEAPLHYSA	PGTQLIEAPLHYSA	NA	NA		0.62	2.89	3	700000000	348000000	420000000	632000000	586000000	690000000	745000000	665000000	706000000	705000000	629000000	709000000	599000000	567000000	663000000	813000000	490000000	727000000	765000000	659000000	599000000	633000000	645000000	251000000	687000000	632000000	650000000	652000000	673000000	602000000	606000000	594000000	716000000	676000000	717000000	681000000	656000000
>TDP31|TDP31|generation1	QGHETRWLIFVSNA	QGHETRWLIFVSNA	Q.GHETRWLIFVSNA	XXXQGHET	NA	1	0.48	60	1.4	89600	139000	135880	35886	150965	222000	180000	132746	88430.2	69354.9	106000	79400	136000	102000	60127	52364	57801	41656	180000	167000	105336	104000	84315.8	130000	32225	55813	55160.6	54283	193000	33974	53639	30502	44029	43146	47914	89798.7	51344
>TDP31|TDP31|generation1	QGHETRWLIFVSNA	QGHETRWLIFVSNA	QGHETRWLIFVSNA	NA	NA		0.58	4.87	2	2810000	3480000	3.31643e+06	5480000	3.10619e+06	3430000	3150000	2.33741e+06	1.59037e+06	1.64227e+06	3210000	3080000	2920000	2060000	2260000	2.69801e+06	1130000	1.46906e+06	2340000	3420000	2.01909e+06	1800000	2.42638e+06	3630000	1.55789e+06	1590000	1.71045e+06	1.15502e+06	3140000	1.57285e+06	1620000	1.29389e+06	2.09931e+06	1.74153e+06	1100000	1.76383e+06	1.22286e+06
>TDP32|TDP32|generation1	RGSPLDGYAQNKHA	RGSPMDGYAQNKHA	R.GSPLDGYAQNKHA	XXXRGSPM	NA	1	0.48	5.56	2.1	1840000	1120000	1.10319e+06	1090000	1.71841e+06	1840000	1910000	2.73324e+06	418956	2.66707e+06	1050000	151000	960000	1690000	1670000	1.56807e+06	2440000	2.1926e+06	1950000	948000	1.07033e+06	1070000	1.6297e+06	1370000	1.49592e+06	2040000	2.35506e+06	254599	917000	1.10226e+06	996000	1.89142e+06	174125	1.61627e+06	2290000	244576	271213
>TDP32|TDP32|generation1	RGSPLDGYAQNKHA	RGSPMDGYAQNKHA	G.SPLDGYAQNKHA	XXRGSPMD	NA	2	0.99	20.79	1.4	2860000	1960000	1.81618e+06	2200000	2.29356e+06	2670000	2470000	2.76203e+06	2.94806e+06	2.67122e+06	1930000	1780000	1860000	2560000	2040000	2.20907e+06	2400000	2.19089e+06	2550000	1990000	1.78548e+06	1860000	2.15588e+06	2870000	2.20004e+06	2600000	2.52958e+06	2.53177e+06	1650000	2.04417e+06	1730000	2.61364e+06	1.84137e+06	2.26591e+06	2260000	2.20365e+06	2.36831e+06
>TDP32|TDP32|generation1	RGSPLDGYAQNKHA	RGSPMDGYAQNKHA	P.LDGYAQNKHA	RGSPMDGY	NA	4	0.45	3.71	1.4	329000	231000	149511	119000	215633	183000	35800	208316	228807	297942	296000	314000	283000	376000	419000	269512	256000	210845	40186	90800	408669	376000	338382	634000	407645	280000	318167	230700	337000	278201	307000	414694	345600	334472	255000	171524	300259
>TDP32|TDP32|generation1	RGSPLDGYAQNKHA	RGSPMDGYAQNKHA	L.DGYAQNKHA	GSPMDGYA	NA	5	0.72	9.45	1.3	4320000	1790000	2.43678e+06	2010000	1.98997e+06	1720000	1940000	2.44113e+06	2.70562e+06	3.33322e+06	3690000	4800000	3160000	4130000	4460000	3.20762e+06	2680000	2.87037e+06	2050000	2880000	4.62835e+06	4370000	5.16189e+06	5180000	5.00187e+06	3500000	5.18425e+06	3.68704e+06	4370000	4.11361e+06	4450000	5.16584e+06	4.87206e+06	4.24418e+06	3700000	3.14576e+06	3.65154e+06
>TDP32|TDP32|generation1	RGSPLDGYAQNKHA	RGSPMDGYAQNKHA	RGSPLD.G	NA	SPMDGYAQ	6	0.95	25.75	1.1	325000	242000	92292.4	291000	184036	345000	261000	208053	123740	142359	198000	163000	110000	204000	49102	37287	171000	136644	60639	383000	403506	407000	594661	398000	367800	331000	450473	219450	426000	515934	473000	525415	456119	321649	287000	187949	256848
>TDP32|TDP32|generation1	RGSPLDGYAQNKHA	RGSPMDGYAQNKHA	RGSPLDG.Y	NA	PMDGYAQN	7	0.52	5.42	1.5	52500	35559	31701	53878.3	41825.9	63397.9	36647	51917.5	54674	49703	42185.9	36857.9	30313.3	53300	36871	40311	49700	32291	56847	58927	88902.6	75801.4	72894.3	47504	62864.1	93800	44272.6	75672.8	108747	96524.7	83087.6	101695	71089.9	75785.4	54500	50036	41686.8
>TDP32|TDP32|generation1	RGSPLDGYAQNKHA	RGSPMDGYAQNKHA	RGSPLDGYAQNK.H	NA	AQNKHAXX	12	0.39	3.17	3.6	501000	308000	334376	288000	498446	529000	554000	363938	416122	413527	292000	36155	300000	533000	459000	451987	370000	374629	338000	340000	297841	344000	468953	628000	468700	405000	436561	395126	259000	287311	316000	527530	431719	471636	416000	270180	416000
>TDP32|TDP32|generation1	RGSPLDGYAQNKHA	RGSPMDGYAQNKHA	RGSPLDGYAQNKHA	NA	NA		0.68	4.51	1.9	226000000	208000000	217000000	203000000	214000000	249000000	239000000	211000000	228000000	194000000	204000000	187000000	185000000	206000000	182000000	190000000	209000000	194000000	168000000	129000000	198000000	191000000	194000000	270000000	203000000	191000000	218000000	211000000	165000000	199000000	193000000	204000000	183000000	143000000	205000000	179000000	191000000
>TDP33|TDP33|generation1	GGLLDHFYTSQIPA	GGLLDHFYTSQIPA	G.GLLDHFYTSQIPA	XXXGGLLD	NA	1	0.68	60	0.9	352000	66800	66957.7	48000	237481	260000	317000	570105	685396	690264	52164	47100	39800	206000	278000	142952	298000	515012	406000	48899	38285	56323	130724	207000	172648	290000	433597	484184	56081	59944	58200	122225	201017	134292	423000	529809	460600
>TDP33|TDP33|generation1	GGLLDHFYTSQIPA	GGLLDHFYTSQIPA	G.LLDHFYTSQIPA	XXGGLLDH	NA	2	1.09	48.65	1.7	1490000	1240000	1.08547e+06	1460000	1.34301e+06	1550000	1480000	900775	1.28847e+06	1.007e+06	961000	1480000	1040000	952000	1140000	1.56547e+06	1140000	992368	1170000	1770000	1.05094e+06	1220000	1.02088e+06	2430000	1.40352e+06	974000	891327	886281	1500000	966000	1150000	1.08318e+06	1.61392e+06	1.37404e+06	897000	1.00698e+06	826638
>TDP33|TDP33|generation1	GGLLDHFYTSQIPA	GGLLDHFYTSQIPA	GGLLDHFYTSQIPA	NA	NA		0.63	3.34	2.3	480000000	414000000	497000000	496000000	538000000	534000000	527000000	510000000	550000000	457000000	429000000	479000000	401000000	424000000	427000000	362000000	309000000	412000000	448000000	344000000	466000000	394000000	395000000	694000000	485000000	372000000	438000000	381000000	475000000	443000000	410000000	347000000	338000000	250000000	302000000	493000000	418000000
>TDP34|TDP34|generation1	SALLKIGEVARPLG	SAMMKIGEVARPLG	S.ALLKIGEVARPLG	XXXSAMMK	NA	1	1.09	60	1.3	3880000	2690000	1.94107e+06	2510000	3.22509e+06	3150000	3110000	3580000	3.0769e+06	2.60409e+06	2560000	2640000	2690000	2920000	2850000	3.52461e+06	3600000	3.39699e+06	3370000	2940000	3.23479e+06	2460000	3.21025e+06	1810000	3.40713e+06	3300000	3.0519e+06	2.99902e+06	3330000	3.14604e+06	2760000	3.11039e+06	4.01678e+06	3.29621e+06	3790000	3.47697e+06	3.34174e+06
>TDP34|TDP34|generation1	SALLKIGEVARPLG	SAMMKIGEVARPLG	A.LLKIGEVARPLG	XXSAMMKI	NA	2	0.69	5.61	1.9	2960000	1900000	2.42568e+06	2460000	2.55855e+06	2130000	2630000	1.91519e+06	2.25509e+06	2.55586e+06	2370000	2220000	2510000	2100000	2370000	2120000	2410000	1.83747e+06	2280000	2200000	2.30758e+06	2230000	2.18247e+06	2720000	2.53109e+06	2040000	2.46385e+06	2.43347e+06	2310000	2.49309e+06	2510000	2.41081e+06	2.8379e+06	3.21821e+06	2710000	2.48681e+06	2.23713e+06
>TDP34|TDP34|generation1	SALLKIGEVARPLG	SAMMKIGEVARPLG	L.LKIGEVARPLG	XSAMMKIG	NA	3	0.45	6.79	2.6	400000	57762	353853	59508	390649	36745	519000	392618	87063.2	444530	32002	45845	473000	367000	470000	30852	397000	284390	531000	404000	459265	436000	388550	45504	47080	340000	560954	122318	398000	421342	34334	35146	592123	663595	334000	406042	457021
>TDP34|TDP34|generation1	SALLKIGEVARPLG	SAMMKIGEVARPLG	SALLKIGEVARPLG	NA	NA		1.05	11.7	2.3	625000000	490000000	545000000	573000000	622000000	571000000	605000000	601000000	628000000	612000000	416000000	583000000	573000000	586000000	596000000	493000000	433000000	583000000	564000000	428000000	669000000	558000000	609000000	1650000000	652000000	586000000	453000000	646000000	562000000	567000000	474000000	566000000	608000000	558000000	612000000	514000000	653000000
>TDP35|TDP35|generation1	IARQPWNLLKDDLG	IARQPWNMLKDDMG	A.RQPWNLLKDDLG	XXIARQPW	NA	2	0.54	60	2.1	1530000	33391	128318	45529	972075	1220000	1480000	2.46288e+06	3.44738e+06	2.7407e+06	32801	56992	42601	532000	613000	1.4857e+06	2990000	2.76559e+06	3340000	42353	60387	45940	132482	37784	124889	399000	1.17894e+06	183244	61300	34731	32625	116900	1.55156e+06	43915	1940000	3.11697e+06	516645
>TDP35|TDP35|generation1	IARQPWNLLKDDLG	IARQPWNMLKDDMG	IARQPWNLLKD.D	NA	MLKDDMGX	11	0.66	14.76	1.4	184000	131000	159170	173000	196416	144000	216000	111527	43921	115692	117000	173000	209000	157000	112000	315443	175000	174039	169000	196000	150536	123000	148321	122000	76072.4	175000	119272	149838	59662	121160	30462	246782	357629	59727	157000	177082	172375
>TDP35|TDP35|generation1	IARQPWNLLKDDLG	IARQPWNMLKDDMG	IARQPWNLLKDDLG	NA	NA		0.46	2.43	2.1	402000000	369000000	352000000	423000000	398000000	390000000	429000000	404000000	397000000	392000000	336000000	400000000	341000000	364000000	338000000	378000000	349000000	389000000	401000000	449000000	388000000	233000000	313000000	526000000	365000000	369000000	336000000	360000000	402000000	177000000	321000000	294000000	400000000	305000000	357000000	394000000	6.92259e+07
>TDP36|TDP36|generation1	LAIHGFEYVTASRG	MAIHGFEYVTASRG	A.IHGFEYVTASRG	XXMAIHGF	NA	2	0.71	60	1.2	2100000	33298	45151	49473	1.27227e+06	1000000	1120000	3.60706e+06	3.42264e+06	3.56321e+06	46640	55482	32847	1190000	950000	1.05187e+06	3170000	3.20503e+06	3210000	90100	57568	33732	778743	1310000	827228	2740000	3.01609e+06	2.56366e+06	42367	56315	36669	1.17157e+06	1.13515e+06	1.38783e+06	3130000	3.00596e+06	3.00656e+06
>TDP36|TDP36|generation1	LAIHGFEYVTASRG	MAIHGFEYVTASRG	LAIHGF.E	NA	IHGFEYVT	6	0.54	60	1.9	90700	54019	58029	53761	97676.1	55064	31170	29671	57579.2	44706	124000	165000	237000	47966	40595	51326	110000	81529.5	38653	230000	191057	39810	152180	178000	20191.5	87900	34953	17968	215000	207163	168000	152793	116907	147835	68600	68273.6	57139.6
>TDP36|TDP36|generation1	LAIHGFEYVTASRG	MAIHGFEYVTASRG	LAIHGFEYVTA.S	NA	YVTASRGX	11	0.48	60	2.3	106000	41917	41539	54755	184884	45356	39014	112691	138071	126383	59261	34843	51532	150000	41131	44521	163000	32062	164000	137000	48818	48071	88104.4	159000	138838	51588	43604	166502	162000	71237	36984	159018	209145	216060	200000	102357	108363
>TDP36|TDP36|generation1	LAIHGFEYVTASRG	MAIHGFEYVTASRG	LAIHGFEYVTASR.G	NA	TASRGXXX	13	0.58	3.58	1.9	902000	1090000	990854	1050000	731098	804000	950000	389770	438174	427348	854000	737000	841000	655000	792000	1.44437e+06	427000	519350	509000	901000	810489	857000	702357	1020000	654219	551000	354614	538599	1010000	635665	956000	728654	1.11033e+06	1.12038e+06	538000	503328	422103
>TDP36|TDP36|generation1	LAIHGFEYVTASRG	MAIHGFEYVTASRG	LAIHGFEYVTASRG	NA	NA		0.32	1.04	2.2	346000000	291000000	263000000	286000000	278000000	284000000	294000000	265000000	281000000	278000000	279000000	266000000	310000000	277000000	323000000	334000000	298000000	320000000	317000000	214000000	287000000	340000000	331000000	712000000	316000000	333000000	329000000	255000000	324000000	310000000	333000000	331000000	338000000	377000000	355000000	327000000	8.59621e+07
>TDP37|TDP37|generation1	WAGTAKNSSADIQG	WAGTAKNSSADIQG	W.AGTAKNSSADIQG	XXXWAGTA	NA	1	0.89	6	1.4	847000	781000	783708	848000	646518	818000	749000	503390	584006	567927	634000	673000	672000	716000	574000	326036	487000	481131	418000	770000	788444	771000	840346	826000	798203	755000	631276	733651	701000	783556	659000	864061	716827	788168	574000	516010	577224
>TDP37|TDP37|generation1	WAGTAKNSSADIQG	WAGTAKNSSADIQG	A.GTAKNSSADIQG	XXWAGTAK	NA	2	0.4	60	1.4	80100	47456	34152	49724	128789	101000	75600	83702.6	167296	141534	48892	45471	80900	76500	51846	50892.7	113000	116701	73500	56700	60863.8	38700	48491.7	63900	48049.6	81500	41245.1	80111.5	35436	41553.1	32700	110956	40601	31116	81800	82997.4	74069.1
>TDP37|TDP37|generation1	WAGTAKNSSADIQG	WAGTAKNSSADIQG	WAGTAKNSSAD.I	NA	SSADIQGX	11	0.6	3.07	3.2	708000	763121	669022	780572	415471	938000	694000	430679	461772	433269	573088	726001	363897	616000	392000	318830	316000	385884	47089	793887	707184	780805	703966	29874	755135	686000	57705	594656	695424	740455	757647	720217	576989	676913	451000	405944	442516
>TDP37|TDP37|generation1	WAGTAKNSSADIQG	WAGTAKNSSADIQG	WAGTAKNSSADIQ.G	NA	ADIQGXXX	13	0.75	9.31	1.7	897000	756000	956392	909000	675298	915043	811730	601270	679649	611255	883000	873000	933000	702000	701000	815181	532000	554510	457000	865632	692616	682460	692673	750000	1.00218e+06	679000	603160	679415	655145	854049	790364	797827	711718	641497	548000	464847	524930
>TDP37|TDP37|generation1	WAGTAKNSSADIQG	WAGTAKNSSADIQG	WAGTAKNSSADIQG	NA	NA		1.54	60	1.6	144000000	1.24817e+08	1.24261e+08	1.2023e+08	1.18828e+08	1.31183e+08	1.38748e+08	128000000	130000000	133000000	1.21922e+08	133495364	1.28082e+08	144000000	1.24054e+08	1.21861e+08	134000000	123000000	103000000	1.30926e+08	1.429e+08	1.29932e+08	8.8012e+07	31900000	1.39896e+08	132000000	155000000	124000000	1.16116e+08	8.98567e+07	1.16685e+08	131000000	110000000	124000000	142000000	81700000	134000000
>TDP38|TDP38|generation1	EAWLTFIVPPRSAG	EAWMTFIVPPRSAG	EAWLTFIVPPRSAG	NA	NA		0.68	5	2.9	282000000	290000000	307000000	315000000	306000000	219000000	191000000	323000000	318000000	253000000	287000000	312000000	295000000	269000000	287000000	194000000	190000000	202000000	217000000	176000000	268000000	261000000	231000000	360000000	253000000	194000000	257000000	262000000	154000000	270000000	249000000	241000000	136000000	165000000	195000000	196000000	250000000
>TDP39|TDP39|generation1	HAWFSVIIPNLGDG	HAWFSVIIPNLGDG	A.WFSVIIPNLGDG	XXHAWFSV	NA	2	0.61	60	2.4	273000	5330	39721	52885	124484	100000	106000	350475	310650	371149	58531	38343	40397	163000	81400	60438	366000	372115	292000	58061	58600	33372	250245	308000	243150	513000	638445	618549	58874	60553	48449	214520	169658	151921	460000	231801	505136
>TDP39|TDP39|generation1	HAWFSVIIPNLGDG	HAWFSVIIPNLGDG	HAWFSVIIPNLGD.G	NA	NLGDGXXX	13	0.48	3.72	2.6	1750000	2300000	1.91879e+06	2120000	1.84645e+06	1260000	1400000	1.3025e+06	1.36217e+06	1.45806e+06	2260000	2220000	2290000	1840000	1580000	1.25129e+06	793000	881556	803000	995000	1.71303e+06	1960000	1.40246e+06	1310000	1.53178e+06	750000	937228	962801	816000	1.73376e+06	1830000	1.47682e+06	1.00156e+06	1.26392e+06	770000	371315	899363
>TDP39|TDP39|generation1	HAWFSVIIPNLGDG	HAWFSVIIPNLGDG	HAWFSVIIPNLGDG	NA	NA		0.74	14.36	2.5	112000000	110000000	121000000	151000000	103000000	76700000	77600000	109000000	110000000	125000000	142000000	126000000	124000000	119000000	73700000	9.23303e+07	52300000	88300000	83700000	79500000	122000000	119000000	9.09552e+07	79800000	6.76427e+07	1720000	84300000	80500000	59600000	7.58491e+07	120000000	9.32857e+07	6.92507e+07	8.2916e+07	72700000	5.48477e+07	94300000
>TDP4|TDP4|generation1	GIQSTYFHDLNPYL	GIQSTYFHDLNPYM	G.IQSTYFHDLNPYL	XXXGIQST	NA	1	0.42	60	2.3	212000	44344	54150	48000	119296	176000	181000	601330	531858	530432	33682	46502	38241	37201	111000	42445	158000	296271	412000	55766	47800	58459	37350	39459	49324	137000	235050	118789	42447	52386	35437	39942	49881	31029	100000	587322	176476
>TDP4|TDP4|generation1	GIQSTYFHDLNPYL	GIQSTYFHDLNPYM	I.QSTYFHDLNPYL	XXGIQSTY	NA	2	0.41	60	2.4	224000	41858	40212	45850	147195	54923	121000	522586	714571	549436	53611	54206	30148	35707	55453	50702	182000	278710	718000	35312	54346	46327	32039	38979	48919	74700	172739	249274	38794	47168	57216	40954	55216	51809	256000	445233	202740
>TDP4|TDP4|generation1	GIQSTYFHDLNPYL	GIQSTYFHDLNPYM	S.TYFHDLNPYL	GIQSTYFH	NA	4	0.39	60	2	141000	48398	56923	51728	61188.2	41037	30904	306180	371263	364709	39721	31435	34628	51707	33979	43554	292000	286950	281000	38105	50394	53859	36735	39912	49029	137000	63689.2	127683	30428	41811	39377	39363	44395	36649	160000	338053	100088
>TDP4|TDP4|generation1	GIQSTYFHDLNPYL	GIQSTYFHDLNPYM	GIQSTYFHDLNPYL	NA	NA		0.86	15.54	4.2	389000000	403000000	405000000	432000000	290000000	415000000	476000000	428000000	452000000	462000000	355000000	443000000	272000000	387000000	392000000	276000000	227000000	309000000	279000000	227000000	374000000	371000000	321000000	147000000	371000000	284000000	356000000	376000000	315000000	336000000	368000000	305000000	177000000	212000000	260000000	407000000	229000000
>TDP40|TDP40|generation1	AAPYHKLETNITSG	AAPYHKMETNITSG	A.APYHKLETNITSG	XXXAAPYH	NA	1	0.58	60	1.9	687000	57275	56588	35291	433961	308000	568000	1.26228e+06	1.46114e+06	1.35313e+06	51846	54602	41146	283000	340000	293286	946000	955575	888000	31697	40352	55240	172943	407000	171274	553000	685589	683150	31675	40760	53519	379320	358739	323761	1050000	747118	1.00189e+06
>TDP40|TDP40|generation1	AAPYHKLETNITSG	AAPYHKMETNITSG	A.PYHKLETNITSG	XXAAPYHK	NA	2	0.68	23.63	2.2	274000	46312	35599	97600	207477	177000	55478	178247	259771	235832	310000	337000	386000	297000	290000	276547	149000	201401	188000	242000	271093	285000	225234	237000	299340	150000	243185	179312	339000	367821	306000	343139	273249	298814	180000	147889	162757
>TDP40|TDP40|generation1	AAPYHKLETNITSG	AAPYHKMETNITSG	AAPYHKLETNITSG	NA	NA		1.15	42.31	1.5	385000000	322000000	302000000	303000000	324000000	360000000	348000000	355000000	359000000	381000000	353000000	358000000	359000000	379000000	335000000	254000000	373000000	353000000	315000000	325000000	336000000	336000000	379000000	110000000	391000000	374000000	418000000	383000000	205000000	364000000	347000000	371000000	338000000	344000000	383000000	336000000	298000000
>TDP41|TDP41|generation1	NAKHYSRQWWELFG	NAKHYSRQWWEMFG	H.YSRQWWELFG	NAKHYSRQ	NA	4	0.42	60	2.1	142000	45540	31991	53647	91540.3	186414	165281	397537	447948	531236	55647	42188	29691	49885	30940	56090	110000	205843	82500	36217	60238	57705	39741	5430	45776	72800	196930	214566	33293	39689	50386	50299	52004	55793	173000	41816	244934
>TDP41|TDP41|generation1	NAKHYSRQWWELFG	NAKHYSRQWWEMFG	Y.SRQWWELFG	AKHYSRQW	NA	5	0.45	60	1.6	317000	48708	57190	53172	235700	397000	444000	760928	851021	901692	46035	40530	44927	174000	340000	124614	345000	405728	58043	33769	60666	59259	113822	47367	175686	275000	303481	513239	33958	49178	43068	158080	38475	34446	317000	56351	465690
>TDP41|TDP41|generation1	NAKHYSRQWWELFG	NAKHYSRQWWEMFG	NAKHYSRQWWELFG	NA	NA		1.08	56.5	2.3	115000000	1.33802e+08	143402752	1.55177e+08	1.26494e+08	1.40593e+08	1.4722e+08	85800000	97000000	89700000	9.00554e+07	112000000	8.57315e+07	22100000	77200000	9.30707e+07	70800000	8.09777e+07	134000000	1.45422e+08	9.3906e+07	7.9052e+07	6.62086e+07	1.03639e+08	8.187e+07	70000000	6.5472e+07	7.22841e+07	1.35974e+08	7.34123e+07	7.74589e+07	5.53027e+07	1.01532e+08	6.93374e+07	76900000	109000000	56300000
>TDP42|TDP42|generation2	PASQTARWNDVDGG	PASQTARWNDVDGG	A.SQTARWNDVDGG	XXPASQTA	NA	2	0.67	25.97	1.9	803000	150000	178351	159000	585137	705000	773000	1.32451e+06	1.48772e+06	1.38316e+06	149000	142000	197000	580000	525000	550663	974000	1.05719e+06	889000	46288	156727	143000	389814	257000	385970	771000	850349	615055	57200	78925.6	81800	333370	295781	400159	838000	834411	963629
>TDP42|TDP42|generation2	PASQTARWNDVDGG	PASQTARWNDVDGG	PASQTARWND.V	NA	RWNDVDGG	10	0.46	4.66	1.7	40900	48000	43561.8	83600	58235	61000	39451	50330.7	38653.2	32461	53620	40713	98800	65400	67800	30182	31420	36708.2	39000	34442	61958.2	42400	51267	71300	88120.8	39600	55830.5	29923	59100	59234.2	56367	62021.8	52376	55571	30760	42636.8	58393.4
>TDP42|TDP42|generation2	PASQTARWNDVDGG	PASQTARWNDVDGG	PASQTARWNDVD.G	NA	NDVDGGXX	12	1	12.62	1.3	930000	1060000	870375	950000	852758	935000	932000	660782	708346	523754	912000	1050000	1050000	946000	883000	810747	577000	537617	554000	648000	752866	693000	713910	917000	787257	554000	539531	565500	778000	871251	850000	782771	735271	744507	429000	397448	526802
>TDP42|TDP42|generation2	PASQTARWNDVDGG	PASQTARWNDVDGG	PASQTARWNDVDGG	NA	NA		0.58	2.46	1.5	278000000	252000000	255000000	233000000	241000000	264000000	284000000	278000000	5.56803e+06	266000000	256000000	280000000	269000000	231000000	247000000	240000000	260000000	254000000	217000000	247000000	267000000	246000000	269000000	300000000	266000000	259000000	283000000	267000000	228000000	259000000	184000000	262000000	221000000	238000000	264000000	216000000	264000000
>TDP43|TDP43|generation2	KARSAFAELWPDHG	KARSAFAEMWPDHG	K.ARSAFAELWPDHG	XXXKARSA	NA	1	0.56	60	2	1760000	94000	53881	53299	1.09335e+06	1520000	1540000	2.42006e+06	2.56141e+06	2.27843e+06	35629	38574	46231	785000	707000	1.41918e+06	3700000	3.50247e+06	3290000	31923	54906	41377	35133	508000	434548	1660000	1.54652e+06	1.482e+06	58933	30484	52992	837051	1.44666e+06	1.25198e+06	2440000	3.09661e+06	1.90036e+06
>TDP43|TDP43|generation2	KARSAFAELWPDHG	KARSAFAEMWPDHG	A.RSAFAELWPDHG	XXKARSAF	NA	2	0.6	60	2.1	1180000	180000	204128	58554	561049	810000	717000	1.45889e+06	1.51421e+06	1.46992e+06	44300	50066	44796	558000	576000	985198	2180000	2511508	2170000	85800	49707	37236	437169	384000	339797	1190000	805729	915736	59593	47550	47264	479589	966072	783021	1910000	2.08287e+06	1.04651e+06
>TDP43|TDP43|generation2	KARSAFAELWPDHG	KARSAFAEMWPDHG	KARSAFAELWPD.H	NA	MWPDHGXX	12	0.64	6.76	2.1	1170000	1290000	1.74166e+06	1820000	989573	234000	1390000	587053	623294	495893	1110000	949000	682000	671000	274000	2.32609e+06	1180000	604369	975000	1820000	768025	894000	827353	652000	972076	460000	617907	381817	2010000	754959	583000	734752	1.6175e+06	952283	614000	835665	400508
>TDP43|TDP43|generation2	KARSAFAELWPDHG	KARSAFAEMWPDHG	KARSAFAELWPDHG	NA	NA		0.93	6.23	1.9	308000000	224000000	198000000	221000000	212000000	250000000	254000000	235000000	222000000	218000000	227000000	220000000	224000000	226000000	256000000	314000000	343000000	331000000	294000000	323000000	229000000	286000000	290000000	444000000	255000000	372000000	283000000	343000000	239000000	236000000	295000000	328000000	345000000	369000000	379000000	337000000	274000000
>TDP44|TDP44|generation2	GASTSPHLIWAKPG	GASTSPHMIWAKPG	G.ASTSPHLIWAKPG	XXXGASTS	NA	1	0.36	60	1.6	368000	46192	29694	50611	43094	131000	205000	604378	448145	552581	43732	38975	59444	267000	266000	237983	600000	680182	403000	52966	31422	204000	225269	57879	352331	729000	514038	34157.4	56847	46812	58594	51401	31423	42733	620000	571343	697002
>TDP44|TDP44|generation2	GASTSPHLIWAKPG	GASTSPHMIWAKPG	A.STSPHLIWAKPG	XXGASTSP	NA	2	0.69	4.29	1.6	3960000	2050000	2.53152e+06	2340000	2.92566e+06	41953	2960000	2.5078e+06	2.44206e+06	2.73477e+06	3410000	3040000	4010000	3380000	3590000	3.55691e+06	2830000	2.81116e+06	2940000	3770000	3.39939e+06	3610000	3.47081e+06	5160000	3.78008e+06	3250000	3.60122e+06	3.59602e+06	3360000	3.58776e+06	3910000	3.84325e+06	3.44674e+06	3.77838e+06	2810000	2.81817e+06	3.23692e+06
>TDP44|TDP44|generation2	GASTSPHLIWAKPG	GASTSPHMIWAKPG	S.TSPHLIWAKPG	XGASTSPH	NA	3	0.84	9.1	1.7	472000	322000	404583	213000	315795	30501	383000	215163	266844	375231	406000	437000	577000	480000	383000	426374	355000	238448	241000	414000	332197	607000	387148	709000	541225	309000	399031	306160	328000	526612	513000	447730	639892	549641	338000	335813	268371
>TDP44|TDP44|generation2	GASTSPHLIWAKPG	GASTSPHMIWAKPG	GASTSPHLIWAKPG	NA	NA		1.47	19.23	2.4	598000000	373000000	402000000	333000000	500000000	402000000	469000000	602000000	473000000	535000000	532000000	440000000	541000000	555000000	566000000	513000000	583000000	571000000	513000000	549000000	481000000	617000000	617000000	871000000	652000000	632000000	718000000	665000000	508000000	610000000	603000000	590000000	556000000	579000000	626000000	569000000	682000000
>TDP45|TDP45|generation2	GSQVFSWLNHYHRK	GSQVFSWLNHYHRK	G.SQVFSWLNHYHR.K	XXXGSQVF	NA	1	0.32	60	2.1	1440000	37460	54971	694000	351705	707298	660000	2.32452e+06	1.70933e+06	2.03636e+06	29672	30954	39934	214000	512000	516511	2850000	2.56743e+06	3160000	38058	38571	40501	38506	338000	54970	1500000	1.18921e+06	1.82534e+06	32796	57469	22037.6	407530	522206	301769	2350000	2.35814e+06	2.96926e+06
>TDP45|TDP45|generation2	GSQVFSWLNHYHRK	GSQVFSWLNHYHRK	S.QVFSWLNHYHRK	XXGSQVFS	NA	2	0.34	60	2.5	55900	54062	44235	43263	117886	55982	46700	51363	57830	31467	44794	35793	56719	47425	119000	71841.6	54300	67510.4	60600	59543	34993	49720	43562	94700	44921	128000	133670	124881	6420	48549	46532	135258	108925	49080	163000	116189	104107
>TDP45|TDP45|generation2	GSQVFSWLNHYHRK	GSQVFSWLNHYHRK	Q.VFSWLNHYHRK	XGSQVFSW	NA	3	0.38	60	2.8	103000	41509	106912	153000	109460	34820	46800	54493	56651	55533	298000	228000	333000	163000	98600	90865.6	59245	32174.4	21600	364000	90336.9	100000	70132.4	156000	52292.2	41370	38055.6	38427.5	96100	326721	224000	79155	98755.6	70681.9	31840	58542	56599
>TDP45|TDP45|generation2	GSQVFSWLNHYHRK	GSQVFSWLNHYHRK	GSQVFSWLNHY.H	NA	LNHYHRKX	11	0.31	60	2	89000	47403	37310	56645	59708	58343	36919	181485	373531	261468	42734	43966	59340	41198	41934	37720	148446	92648	314746	31883	59694	38709	35920	45270	41447	35979	29005.5	22259.1	31077	53127	59508	31194	30985	52133	107000	218760	70779.3
>TDP45|TDP45|generation2	GSQVFSWLNHYHRK	GSQVFSWLNHYHRK	GSQVFSWLNHYH.R	NA	NHYHRKXX	12	0.71	60	1.4	3300000	30690	41265	45433	1.0831e+06	1.54409e+06	1.41556e+06	5.24525e+06	6.95068e+06	5.0646e+06	36456	33337	35182	943000	914000	1.51935e+06	8820000	7.4196e+06	9050000	44346	39757	52611	318339	343000	362444	2760000	2.3193e+06	2.76345e+06	41691	50641	58048	358634	988503	825933	4800000	5.73384e+06	3.82946e+06
>TDP45|TDP45|generation2	GSQVFSWLNHYHRK	GSQVFSWLNHYHRK	GSQVFSWLNHYHR.K	NA	HYHRKXXX	13	0.5	60	1.7	71600000	43168	39358	54218	5.26243e+07	6.7444e+07	6.81174e+07	111000000	87200000	96000000	47694	43006	55653	50100000	64400000	8.11909e+07	150000000	142000000	142000000	47674	31644	30423	4.76272e+07	49500000	4.01085e+07	120000000	9.88237e+07	124000000	59491	60579	38718	6.49715e+07	73000000	8.11999e+07	153000000	135000000	148000000
>TDP45|TDP45|generation2	GSQVFSWLNHYHRK	GSQVFSWLNHYHRK	GSQVFSWLNHYHRK	NA	NA		0.49	6.75	2.9	155000000	149000000	161000000	65300000	142000000	91200000	98400000	4.25722e+07	28500000	35200271	233000000	150000000	235000000	142000000	146000000	135000000	53600000	5.27735e+07	49100000	239000000	243000000	249000000	188000000	191000000	6.54899e+07	106000000	107608585	116000000	179000000	260000000	181000000	185000000	171000000	172000000	75200000	6.8086e+07	6.87245e+07
>TDP46|TDP46|generation2	HTNKRISQWLWEIR	HTNKRISQWMWEIR	H.TNKRISQWLWEIR	XXXHTNKR	NA	1	0.43	60	2.1	636000	58948	32235	57125	53284	52261	317569	581033	124224	38877	29793	53669	30928	246000	38175	50808	1730000	401121	1270000	170000	35171	47050	190346	38038	221388	628000	559788	766818	131049	93433.1	46366	225173	897206	1.12697e+06	1590000	2.0872e+06	886631
>TDP46|TDP46|generation2	HTNKRISQWLWEIR	HTNKRISQWMWEIR	HTNKRISQWLWEIR	NA	NA		0.71	6.03	2.2	206000000	179000000	166000000	159000000	138000000	163000000	166000000	138000000	111000000	133000000	143000000	129000000	144000000	141000000	157000000	214000000	208000000	212000000	188000000	225000000	157000000	190000000	175000000	154000000	142000000	236000000	154000000	200000000	215000000	161000000	205000000	222000000	262000000	212000000	262000000	235000000	196000000
>TDP47|TDP47|generation2	LSYQWQNSDPKAGR	MSYQWQNSDPKAGR	L.SYQWQNSDPKAGR	XXXMSYQW	NA	1	0.76	60	1.7	3300000	48027	45101	43999	2.50449e+06	3.07959e+06	2.97338e+06	6.22026e+06	6.99154e+06	6.74682e+06	52781	37403	59992	2.19636e+06	1.69618e+06	1.1145e+06	5330000	5.09578e+06	4050000	42842	60099	34395	1.2153e+06	1.71862e+06	1.27339e+06	3240000	3.35463e+06	3.17721e+06	51904	36122	38628	1.9679e+06	1.59757e+06	1.95815e+06	5120000	4.29869e+06	5.25017e+06
>TDP47|TDP47|generation2	LSYQWQNSDPKAGR	MSYQWQNSDPKAGR	S.YQWQNSDPKAGR	XXMSYQWQ	NA	2	0.45	13.2	2.8	1210000	105256	39023	54892	464825	733087	673024	1.52306e+06	1.82992e+06	1.82488e+06	48523	14783.5	30578	691000	532000	481528	1320000	1.54381e+06	1180000	43186	37923	54893.1	794370	1040000	877513	2070000	2.30398e+06	2.19761e+06	41504	10633.6	33092	876872	765181	765092	1460000	1.64236e+06	1.99712e+06
>TDP47|TDP47|generation2	LSYQWQNSDPKAGR	MSYQWQNSDPKAGR	LSYQWQNSD.P	NA	QNSDPKAG	9	0.41	4.45	1.8	3150000	1.14777e+06	1.12978e+06	950000	624587	977726	1100000	2.57537e+06	931014	1.57544e+06	3370000	993730	4.01852e+06	3.30107e+06	3.66352e+06	4.21566e+06	2420000	1.98658e+06	2.41063e+06	1620000	3.53044e+06	3.52157e+06	3.19538e+06	9.51906e+06	3.77977e+06	2870000	3.02805e+06	2.87896e+06	3240000	4.18645e+06	3960000	724397	3.1907e+06	3.75213e+06	2540000	2.47794e+06	2.9097e+06
>TDP47|TDP47|generation2	LSYQWQNSDPKAGR	MSYQWQNSDPKAGR	LSYQWQNSDPKA.G	NA	DPKAGRXX	12	0.66	18.9	1.9	242000	106053	32089	34539	203595	85119.7	104000	318244	197051	307644	147000	50172	221000	270000	270000	232531	291000	276606	244000	133000	196620	33612	89541.7	68600	208380	198000	196393	172422	58695	222434	173946	227798	201291	279095	272000	212945	276463
>TDP47|TDP47|generation2	LSYQWQNSDPKAGR	MSYQWQNSDPKAGR	LSYQWQNSDPKAG.R	NA	PKAGRXXX	13	0.56	60	1.7	271000	39427	38657	57485	83000	34757	38067	437207	230347	466310	34173	58663	57223	199000	224000	244069	465000	580161	438000	36455	60181	32661	114604	37200	131792	489000	469152	535694	45291	52095	38617	71989.2	114060	65133.5	311000	307695	418194
>TDP47|TDP47|generation2	LSYQWQNSDPKAGR	MSYQWQNSDPKAGR	LSYQWQNSDPKAGR	NA	NA		0.56	2.88	3.4	505000000	436000000	460000000	428000000	455000000	418000000	499000000	533000000	519000000	506000000	486000000	489000000	481000000	517000000	453000000	401000000	455000000	439000000	389000000	396000000	487000000	442000000	476000000	350000000	435000000	466000000	508000000	484000000	360000000	484000000	455000000	419000000	377000000	430000000	428000000	377000000	471000000
>TDP48|TDP48|generation2	ASLRIYIEPETFDK	ASMRIYIEPETFDK	ASLRIYIEPETFD.K	NA	ETFDKXXX	13	0.58	17.97	2.7	691000	485000	55595	335000	510705	649000	625000	1.38399e+06	1.5062e+06	1.25893e+06	492000	506000	479000	665000	912000	47977	397000	708408	1000000	128000	316759	254000	424418	477000	482674	279000	271725	420412	368000	37307	34370	303128	41894	33248	30200	619653	790797
>TDP48|TDP48|generation2	ASLRIYIEPETFDK	ASMRIYIEPETFDK	ASLRIYIEPETFDK	NA	NA		0.46	3.41	2.8	254000000	203000000	110000000	171000000	160000000	154000000	192000000	268000000	279000000	254000000	236000000	226000000	174000000	237000000	270000000	195000000	274000000	176000000	225000000	233000000	148000000	202000000	226000000	404000000	145000000	12400000	212000000	234000000	288000000	234000000	198000000	242000000	297000000	265000000	222000000	242000000	283000000
>TDP49|TDP49|generation2	KSHTNDLPLISVLR	KSHTNDLPLISVMR	K.SHTNDLPLISVLR	XXXKSHTN	NA	1	0.74	47.82	1.4	1990000	280000	226799	220000	1.2905e+06	1210000	1750000	3.05498e+06	3350000	3.06873e+06	132000	265000	171000	1350000	1480000	769937	2140000	2.49646e+06	2910000	253000	280292	207000	1.1217e+06	453000	976468	1930000	2.02335e+06	2.34595e+06	251000	302298	176000	1.39872e+06	1.16281e+06	1.2103e+06	2680000	2.35877e+06	2.65636e+06
>TDP49|TDP49|generation2	KSHTNDLPLISVLR	KSHTNDLPLISVMR	S.HTNDLPLISVLR	XXKSHTND	NA	2	0.93	15.04	1.3	1780000	1100000	1.45438e+06	1110000	1.54068e+06	1230000	1270000	2.00846e+06	1.60192e+06	1.5218e+06	788000	869000	710000	1200000	1480000	1.10189e+06	1340000	1.62764e+06	1390000	887000	1.04142e+06	898000	1.36552e+06	1040000	1.36079e+06	1740000	1.69687e+06	1.83445e+06	989000	1.08875e+06	992000	1.38522e+06	1.28344e+06	1.2909e+06	1830000	1.80005e+06	2.25003e+06
>TDP49|TDP49|generation2	KSHTNDLPLISVLR	KSHTNDLPLISVMR	KSHTNDLPLISVL.R	NA	ISVMRXXX	13	0.88	60	1.7	4960000	40612	29932	32189	2.77239e+06	1670000	3060000	6.20672e+06	6.54257e+06	6.22917e+06	49808	31882	55475	3870000	4060000	3.39378e+06	9430000	9.34494e+06	10500000	47103	42379	56447	3.55577e+06	1950000	3.63128e+06	10300000	1.04253e+07	1.19595e+07	56373	59689	57280	2.39987e+06	2.35492e+06	2.17639e+06	7680000	6.19045e+06	6.97226e+06
>TDP49|TDP49|generation2	KSHTNDLPLISVLR	KSHTNDLPLISVMR	KSHTNDLPLISVLR	NA	NA		1.21	25.52	2.2	566000000	374000000	519000000	544000000	597000000	413000000	576000000	533000000	538000000	537000000	487000000	537000000	504000000	503000000	430000000	539000000	519000000	453000000	407000000	524000000	579000000	503000000	521000000	1170000000	574000000	499000000	561000000	519000000	492000000	522000000	522000000	531000000	482000000	468000000	538000000	459000000	555000000
>TDP5|TDP5|generation1	SLNQAYGDLPSVDL	SLNQAYGDMPSVDM	SLNQAYGDLPSVDL	NA	NA		0.45	2.2	2	63500000	58100000	78800000	59600000	5.80328e+07	62300000	1360000	61200000	1.82384e+06	67600000	64400000	69100000	57200000	62600000	69500000	4.79932e+07	38700000	4.38346e+07	34500000	30800000	5.86106e+07	59800000	6.17848e+07	287000000	7.35877e+07	56800000	5.85434e+07	4.35306e+07	39200000	5.91266e+07	56100000	5.69748e+07	3.76163e+07	3.94764e+07	47200000	4.98182e+07	5.60688e+07
>TDP50|TDP50|generation2	NTLIQVPVKHEGPK	NTLIQVPVKHEGPK	N.TLIQVPVKHEGPK	XXXNTLIQ	NA	1	1.11	60	1.7	1430000	1210000	1.25822e+06	1330000	915621	1.21614e+06	1100000	731797	1.33517e+06	1070000	1300000	1270000	1440000	1450000	1180000	1.43872e+06	947000	1.0188e+06	638000	1030000	1.29414e+06	1500000	1.0702e+06	1210000	1.10151e+06	1030000	1.07915e+06	983058	1430000	1.33399e+06	1170000	1.28537e+06	1.15275e+06	1.39379e+06	808000	773601	1.08303e+06
>TDP50|TDP50|generation2	NTLIQVPVKHEGPK	NTLIQVPVKHEGPK	T.LIQVPVKHEGPK	XXNTLIQV	NA	2	0.5	1.73	2.6	5450000	4340000	4.13256e+06	4.46039e+06	3.39496e+06	4.04397e+06	4.22607e+06	3.41189e+06	4.15842e+06	4.03314e+06	4.42397e+06	4.48365e+06	4.42669e+06	5320000	4.67335e+06	4.65821e+06	3730000	4.11657e+06	3.4285e+06	4430000	4.60679e+06	4.89706e+06	4.73611e+06	1.14139e+07	4.7968e+06	4.4896e+06	4.90977e+06	4.41332e+06	4610000	4.82535e+06	4830000	5.25189e+06	5.48795e+06	4.86365e+06	4.16776e+06	3.94796e+06	4.10851e+06
>TDP50|TDP50|generation2	NTLIQVPVKHEGPK	NTLIQVPVKHEGPK	L.IQVPVKHEGPK	XNTLIQVP	NA	3	0.6	3.35	3.3	1660000	1390000	1.16122e+06	1150000	1.15236e+06	1160000	1460000	971275	1.09927e+06	1.30851e+06	1380000	1650000	1470000	1800000	1590000	1.32565e+06	1160000	1.08702e+06	863000	1330000	1.34318e+06	1550000	1.33568e+06	2080000	1.24914e+06	1410000	1.45954e+06	1.43192e+06	1530000	1.32858e+06	1500000	1.51339e+06	1.50222e+06	1.17498e+06	1090000	1.20048e+06	1.24784e+06
>TDP50|TDP50|generation2	NTLIQVPVKHEGPK	NTLIQVPVKHEGPK	V.PVKHEGPK	LIQVPVKH	NA	6	1.08	33.7	1.8	2310000	2000000	2.00088e+06	2.1862e+06	1.74725e+06	1.74961e+06	1.8872e+06	1.32296e+06	1.85202e+06	1.48289e+06	2.19137e+06	2110000	2.27923e+06	2.27425e+06	2.16308e+06	2.03096e+06	1.4159e+06	1.54686e+06	1.32963e+06	1.76163e+06	2.00217e+06	1.84127e+06	2.21744e+06	2.21868e+06	2.06523e+06	1.56453e+06	1.89077e+06	1.58252e+06	2.04436e+06	2.06671e+06	2320000	2.31102e+06	1.93626e+06	2.06885e+06	1.43032e+06	1.36363e+06	1.54585e+06
>TDP50|TDP50|generation2	NTLIQVPVKHEGPK	NTLIQVPVKHEGPK	NTLIQVPVKHEGPK	NA	NA		1.54	40.31	1.1	628000000	602000000	566000000	521000000	574000000	606000000	592000000	626000000	602000000	5.81204e+08	578000000	554000000	556000000	609000000	552000000	511000000	603000000	572000000	5.09119e+08	492000000	593000000	553000000	565000000	508000000	587000000	590000000	650000000	596000000	480000000	575000000	540000000	577000000	535000000	540000000	598000000	537000000	618000000
>TDP51|TDP51|generation2	VSPAPTYGRLWIHK	VSPAPTYGRLWIHK	V.SPAPTYGRLWIHK	XXXVSPAP	NA	1	0.63	12.82	1.9	6670000	937000	1.05219e+06	2290000	5.87572e+06	3110000	4230000	7.05601e+06	7270000	8.06621e+06	3670000	2660000	4070000	5400000	6490000	6.47698e+06	6930000	8.86383e+06	7780000	1920000	1.86291e+06	3820000	5.61309e+06	2480000	5.18286e+06	7630000	5.67137e+06	6.49846e+06	3920000	3.56743e+06	4830000	4.65239e+06	8.47187e+06	4.40715e+06	7850000	7.02984e+06	8.30525e+06
>TDP51|TDP51|generation2	VSPAPTYGRLWIHK	VSPAPTYGRLWIHK	S.PAPTYGRLWIHK	XXVSPAPT	NA	2	0.82	14.8	1.5	1170000	781000	185401	166000	429728	308000	636000	672540	456152	530000	1220000	925000	1420000	1410000	1050000	1.13912e+06	820000	225000	688000	1180000	1.20685e+06	1450000	1.50583e+06	2100000	1.4517e+06	1100000	1.14003e+06	1.22134e+06	1400000	1.45827e+06	1280000	1.18719e+06	1.48778e+06	1.42601e+06	880000	490971	769869
>TDP51|TDP51|generation2	VSPAPTYGRLWIHK	VSPAPTYGRLWIHK	T.YGRLWIHK	PAPTYGRL	NA	6	0.71	7.01	1.3	498000	342000	580279	500000	466270	49150	560000	290265	316488	265791	401000	518000	754000	532000	472000	514472	502000	244173	336000	400000	568391	394000	513615	367000	310442	340000	302517	229394	745000	335394	567000	452393	282353	335022	208000	143111	170790
>TDP51|TDP51|generation2	VSPAPTYGRLWIHK	VSPAPTYGRLWIHK	Y.GRLWIHK	APTYGRLW	NA	7	0.43	6.49	1.4	73900	137000	118609	122000	116953	94000	85300	68798.6	71900.6	92536.6	68700	93200	76100	80000	116000	38913	87100	44704	66200	46301	140533	54016	89946.9	71000	49503	50245	47611	79748.8	120000	57939	47869	44762	49150	108553	42881	42403	52355.2
>TDP51|TDP51|generation2	VSPAPTYGRLWIHK	VSPAPTYGRLWIHK	VSPAPTYGRL.W	NA	YGRLWIHK	10	0.96	12.89	1.1	448000	240000	302341	256000	402937	308000	291000	281989	286618	258438	376000	469000	465000	455000	437000	396783	264000	230780	220000	359000	374770	382000	388964	525000	543383	304000	364214	217902	395000	372900	416000	373743	447877	360361	282000	682229	260344
>TDP51|TDP51|generation2	VSPAPTYGRLWIHK	VSPAPTYGRLWIHK	VSPAPTYGRLWIH.K	NA	LWIHKXXX	13	0.48	60	1.2	14800000	35057	41335	53386	5.88917e+06	9590000	8120000	2.03783e+07	17700000	2.22708e+07	37253	56778	50896	6360000	7680000	16800000	36300000	3.63317e+07	26300000	29834	29738	47369	5.46519e+06	2830000	5.58494e+06	23300000	15892999	17800000	54062	47359	35485	1.22681e+07	1.41118e+07	1.5051e+07	37800000	2.39308e+07	2.42207e+07
>TDP51|TDP51|generation2	VSPAPTYGRLWIHK	VSPAPTYGRLWIHK	VSPAPTYGRLWIHK	NA	NA		0.95	4.14	1.8	310000000	165000000	193000000	163000000	260000000	184000000	177000000	232000000	189000000	226000000	282000000	226000000	330000000	323000000	274000000	289000000	304000000	287000000	265000000	320000000	164000000	347000000	374000000	193000000	364000000	346000000	322000000	351000000	308000000	366000000	304000000	378000000	166000000	354000000	353000000	291000000	346000000
>TDP52|TDP52|generation2	PSFNLYGYDLQTAK	PSFNMYGYDLQTAK	S.FNLYGYDLQTAK	XXPSFNMY	NA	2	0.31	8.8	1	288000	42435	59036.8	65800	78836.5	112000	132000	143268	292419	155119	37800	31274	49500	100000	134000	391090	406000	422222	382000	98100	59208	31700	160106	175000	154219	637000	459294	606963	84700	33393	51041	120502	416807	257217	495000	618534	339453
>TDP52|TDP52|generation2	PSFNLYGYDLQTAK	PSFNMYGYDLQTAK	Y.GYDLQTAK	FNMYGYDL	NA	6	0.7	4.48	1.2	287000	238000	354397	225000	285462	244000	287000	54683	193507	146113	261000	355000	223000	328000	293000	19191.7	201000	166379	159000	323000	366635	283000	325810	345000	354511	245000	256915	48791	272000	322567	46352	349622	381845	291087	236000	174622	162074
>TDP52|TDP52|generation2	PSFNLYGYDLQTAK	PSFNMYGYDLQTAK	PSFNLYGYDLQTAK	NA	NA		1.43	60	1.5	385000000	3.69673e+08	398768569	4.45933e+08	3.6591e+08	4.75879e+08	4.4081e+08	1.9583e+08	3.74996e+08	3.02349e+08	3.1608e+08	4.15601e+08	317440911	2.72529e+08	3.24241e+08	4.89311e+08	383000000	334000000	421000000	4.34124e+08	2.96548e+08	2.91387e+08	282000000	146000000	265000000	287000000	226000000	280000000	4.86409e+08	2.52882e+08	2.84702e+08	2.12677e+08	420473626	3.14924e+08	311000000	383000000	250000000
>TDP53|TDP53|generation2	YTRLNGEAVLFLSK	YTRLNGEAVMFMSK	Y.TRLNGEAVLFLSK	XXXYTRLN	NA	1	0.41	4.41	2.5	612000	410968	762390	746006	59924.7	638913	673480	660886	276037	32706	891017	578667	652000	433480	773000	50610	340000	426436	777000	1.10516e+06	414676	336477	264517	633000	521521	219000	622849	353766	432132	48567	290614	381117	820000	164548	249000	825295	440526
>TDP53|TDP53|generation2	YTRLNGEAVLFLSK	YTRLNGEAVMFMSK	N.GEAVLFLSK	TRLNGEAV	NA	5	0.37	60	1.9	61800	100842	161274	192132	136742	38081	35922	54908.8	75483.4	36649	56593	110779	43320	37787	110000	136824	42648	48514.3	112000	110991	226569	138846	31009	44156	46746	48945	51333	36690	48169	40645	151005	56175	37784	30256	59880	53795	48564
>TDP53|TDP53|generation2	YTRLNGEAVLFLSK	YTRLNGEAVMFMSK	YTRLNGEAVLFL.S	NA	VMFMSKXX	12	0.51	60	1.4	92400	48622	48354	45175	145190	117000	79600	186680	177996	161792	39676	41712	53511	77200	81700	57251.3	117000	168579	98600	42420	55988	39521	32552.7	46372	29776.9	50200	88733.2	106702	50921	38643	56366	103158	50217	58925	97000	101969	171168
>TDP53|TDP53|generation2	YTRLNGEAVLFLSK	YTRLNGEAVMFMSK	YTRLNGEAVLFLSK	NA	NA		0.38	2.05	2.3	353000000	358000000	3.74245e+08	295000000	326000000	349000000	265000000	219000000	239000000	230000000	349000000	380000000	398000000	282000000	344000000	373000000	220000000	239000000	274000000	335000000	394000000	352000000	293000000	570000000	366000000	248000000	229000000	305000000	376000000	290000000	415000000	292000000	373000000	364000000	242000000	263000000	287000000
>TDP54|TDP54|generation2	ESIEYKGKPTRWQR	ESIEYKGKPTRWQR	E.SIEYKGKPTRWQR	XXXESIEY	NA	1	0.4	4.73	2	630000	545000	800251	712000	716372	630000	721000	560420	665248	645444	486000	441000	563000	446000	457000	378869	509000	501180	324000	332000	369640	335000	319480	329000	407195	538000	487137	622001	362000	422092	338000	254973	348886	453912	425000	358330	443504
>TDP54|TDP54|generation2	ESIEYKGKPTRWQR	ESIEYKGKPTRWQR	ESIEYKGKPTRWQ.R	NA	TRWQRXXX	13	0.59	60	1.8	3180000	53305	37138	51367	1.56737e+06	1.63076e+06	1.73494e+06	4.74519e+06	4.68525e+06	4.15599e+06	58040	48576	60364	2290000	2090000	1.91088e+06	6350000	5.43118e+06	4920000	47214	53763	59452	1.87429e+06	3.73503e+06	1.86827e+06	5.46415e+06	5.89366e+06	5.25257e+06	39118	59172	47880	1.46877e+06	1.48118e+06	1.63513e+06	4.85093e+06	4.39415e+06	4.94632e+06
>TDP54|TDP54|generation2	ESIEYKGKPTRWQR	ESIEYKGKPTRWQR	ESIEYKGKPTRWQR	NA	NA		1.1	60	1.7	299000000	279000000	299000000	262000000	298000000	315000000	303000000	290000000	288000000	288000000	283000000	275000000	250000000	290000000	241000000	213000000	295000000	275000000	184000000	227000000	242000000	205000000	244000000	160000000	231000000	256000000	272000000	268000000	225000000	245000000	214000000	255000000	225000000	223000000	259000000	217000000	252000000
>TDP55|TDP55|generation2	SSGLLNIHFKFDWR	SSGMLNIHFKFDWR	SSGLLNIHFKFD.W	NA	FKFDWRXX	12	0.76	36.91	1.1	181000	29410.6	144492	48823	143350	164615	116000	228089	197878	201878	84083.3	51483.6	91300	260000	291000	251965	183000	197709	233000	68201.8	53101	102000	192910	160000	167379	104000	91007.6	114203	82900	118283	131000	231176	122308	152274	86800	139082	169056
>TDP55|TDP55|generation2	SSGLLNIHFKFDWR	SSGMLNIHFKFDWR	SSGLLNIHFKFDWR	NA	NA		1.09	60	1.6	21000000	15600000	8.70382e+06	12900000	9.30063e+06	5260000	9600000	1.83332e+07	1.84898e+07	1.92169e+07	32400000	30700000	31100000	20900000	23500000	2.11706e+07	11600000	13000000	19000000	17200000	2.0579e+07	24200000	1.00606e+07	14200000	11900000	5580000	5.16999e+06	6.36289e+06	28800000	2.73831e+07	31400000	1.62139e+07	15400000	11800000	5310000	1.40796e+07	1.30699e+07
>TDP56|TDP56|generation2	IKVYDWAFRIRSGT	IKVYDWAFRIRSGT	I.KVYDWAFRIRSGT	XXXIKVYD	NA	1	0.96	31.28	1.3	12600000	4810000	5.39653e+06	5700000	7.62845e+06	9080000	8670000	1.25418e+07	1.03356e+07	1.11762e+07	4820000	3810000	4860000	6860000	10000000	1.10334e+07	18800000	1.83331e+07	17100000	8210000	4.56993e+06	6850000	9.57187e+06	9690000	1.14257e+06	11900000	12100000	1.65837e+07	7780000	5.4445e+06	7370000	1.25779e+07	1.29054e+07	1.29139e+07	21000000	1.74617e+07	1.8332e+07
>TDP56|TDP56|generation2	IKVYDWAFRIRSGT	IKVYDWAFRIRSGT	K.VYDWAFRIRSGT	XXIKVYDW	NA	2	0.74	24.8	1.8	902000	524000	576848	537000	424184	685000	653000	699639	616291	630322	483000	277000	480000	441000	631000	1.07137e+06	1070000	1.03284e+06	1040000	791000	455280	459000	458840	513000	458321	760000	520213	886661	641000	375863	517000	701963	1.08502e+06	989101	1000000	990431	735867
>TDP56|TDP56|generation2	IKVYDWAFRIRSGT	IKVYDWAFRIRSGT	V.YDWAFRIRSGT	XIKVYDWA	NA	3	0.5	60	1.3	260000	46393	40423	99000	35334	54756	59139	58380	59765	268022	201193	40032	53912	93551.2	52207	255956	480000	437359	279000	158038	46630	38347	218418	32051	198197	472938	32362	407161	142458	58852	47240	229970	344513	451355	606627	615651	487284
>TDP56|TDP56|generation2	IKVYDWAFRIRSGT	IKVYDWAFRIRSGT	D.WAFRIRSGT	KVYDWAFR	NA	5	0.65	4.77	2.2	3160000	2370000	3.33177e+06	3130000	2.58856e+06	2260000	1920000	2.38358e+06	2.16747e+06	1.16269e+06	3.96278e+06	2710000	3850000	3500000	3190000	2.11286e+06	2420000	1.38477e+06	1430000	3840000	2.59754e+06	3590000	3.3984e+06	1070000	2.4797e+06	1710000	1.87322e+06	1.60979e+06	2840000	2.9348e+06	2920000	2.63734e+06	3.35238e+06	3.48012e+06	2.13912e+06	1.65261e+06	1.52384e+06
>TDP56|TDP56|generation2	IKVYDWAFRIRSGT	IKVYDWAFRIRSGT	IKVYD.W	NA	KVYDWAFR	5	1.14	23.87	1	1000000	1110000	991417	924131	826671	820365	794758	582141	510582	491169	870000	849000	672349	1060000	711496	631425	588000	469767	415000	1100000	1.03197e+06	959739	1.0972e+06	873825	1.04668e+06	858000	808994	830780	1.05633e+06	1.12916e+06	1.13931e+06	1.18823e+06	787849	824950	598000	459823	530366
>TDP56|TDP56|generation2	IKVYDWAFRIRSGT	IKVYDWAFRIRSGT	IKVYDWAFRIRSG.T	NA	IRSGTXXX	13	0.46	8.29	2	6580000	974155	774409	2.48674e+06	3.27916e+06	917369	9.60517e+06	3.46852e+06	7.35888e+06	7810000	189882	624000	8.58882e+06	279000	730000	1.07219e+07	8860000	8.35487e+06	8520000	8.23809e+06	204061	5.42936e+06	6.34622e+06	78300000	6.09853e+06	9160000	195052	8.25922e+06	1.11892e+06	60164	9.71107e+06	8.89549e+06	1.15353e+07	296391	8490000	781335	5.25868e+06
>TDP56|TDP56|generation2	IKVYDWAFRIRSGT	IKVYDWAFRIRSGT	IKVYDWAFRIRSGT	NA	NA		0.93	12.1	1.5	253000000	274000000	274000000	267000000	194000000	332000000	251000000	157000000	196000000	157000000	170000000	196000000	195000000	161000000	186000000	272000000	267000000	270000000	252000000	286000000	163000000	191000000	187000000	298000000	174000000	165000000	153000000	203000000	321000000	183000000	155000000	195000000	311000000	297000000	259000000	237000000	179000000
>TDP57|TDP57|generation2	GRDLHTVTAESLLS	GRDLHTVTAESLMS	G.RDLHTVTAESLLS	XXXGRDLH	NA	1	0.49	13.82	2.3	273000	258000	231612	239000	29780	205000	239000	49708	313920	393880	220000	49294	55192	52816	196000	46795	324000	504666	363000	53900	42919	208000	167594	43671	42279	520000	389034	34130	41390	36810	127000	399255	370078	49894	391000	364315	394874
>TDP57|TDP57|generation2	GRDLHTVTAESLLS	GRDLHTVTAESLMS	R.DLHTVTAESLLS	XXGRDLHT	NA	2	0.71	39.38	1.6	350000	433000	279753	309000	333682	262000	357000	380850	385151	454799	316000	434000	48238	298000	249000	601702	351000	172000	540000	238000	187629	176000	53723	434000	212485	33862	33631	220468	279000	228772	52866	60209	350066	32117	207000	354076	380236
>TDP57|TDP57|generation2	GRDLHTVTAESLLS	GRDLHTVTAESLMS	GRDLHTVTAESLLS	NA	NA		1.27	35.92	1.5	597000000	506000000	541000000	511000000	399000000	592000000	588000000	480000000	567000000	537000000	480000000	5.13324e+08	468000000	507000000	476000000	526000000	5.97138e+08	607000000	559000000	506000000	533000000	580000000	569000000	529000000	528000000	6.53221e+08	583000000	636000000	524000000	415000000	552000000	599000000	567000000	626000000	482000000	5.77483e+08	663000000
>TDP58|TDP58|generation2	LRAYKEQTNGNHVS	MRAYKEQTNGNHVS	L.RAYKEQTNGNHVS	XXXMRAYK	NA	1	0.43	60	1	248000	177000	44346	50560	49527	562000	112000	722741	287321	495685	55850	52981	60681	1180000	42985	51365	253000	362161	143000	46803	56378	54016	38550	53764	56135	143000	300129	444898	55752	38187	38674	39142	59846	253170	29931	42567	401386
>TDP58|TDP58|generation2	LRAYKEQTNGNHVS	MRAYKEQTNGNHVS	LRAYKE.Q	NA	AYKEQTNG	6	0.66	12.62	1.5	190000	252000	31322	268000	32129	229000	107000	159706	137089	96012.1	159000	112000	52875	32284	130000	66275.1	123000	50627.1	45108	260000	381986	259000	161203	373000	193014	216000	69778.6	148056	337000	331880	455000	264430	165570	59676	148000	201120	58035.7
>TDP58|TDP58|generation2	LRAYKEQTNGNHVS	MRAYKEQTNGNHVS	LRAYKEQ.T	NA	YKEQTNGN	7	0.74	9.69	1.2	419000	457000	215661	483000	290629	626000	469000	280907	290980	242672	247000	241000	199000	287000	167000	138974	219000	199071	109000	633000	463595	637000	438272	325043	468888	370000	237765	487861	438000	423190	408000	432651	499665	412902	206000	229340	204660
>TDP58|TDP58|generation2	LRAYKEQTNGNHVS	MRAYKEQTNGNHVS	LRAYKEQTNG.N	NA	QTNGNHVS	10	0.5	10.25	1.7	166000	499000	174078	212000	103426	396139	232000	26295.2	154355	127817	381952	127384	55802.1	206000	48400	79569	112616	120385	36400	38558	181869	256000	57871	86800	255056	108382	72589.4	30354.8	223193	47303	138000	137690	108971	116168	37885.1	36443.9	54087
>TDP58|TDP58|generation2	LRAYKEQTNGNHVS	MRAYKEQTNGNHVS	LRAYKEQTNGN.H	NA	TNGNHVSX	11	0.62	4.54	1.4	101000	139000	126007	127000	69729.3	124000	158000	77873.3	54608.4	49576.6	81300	128000	62200	91300	89900	73883.4	65900	36283.7	13100	113000	106860	76900	114315	69100	81161.4	77100	85388.1	16436.9	109000	113496	92100	109957	82775.9	88450	68800	33584.7	58939.5
>TDP58|TDP58|generation2	LRAYKEQTNGNHVS	MRAYKEQTNGNHVS	LRAYKEQTNGNH.V	NA	NGNHVSXX	12	0.75	24.19	1.5	143000	284000	251990	148000	46993.3	239000	257000	104525	106119	125534	168000	186000	92600	142000	126000	48020.6	89100	49914	37900	86000	56118.9	129986	74263.7	119007	127478	75900	58440.8	67889	124000	91335.2	129626	212782	63854.3	163328	62300	56572.8	96459.2
>TDP58|TDP58|generation2	LRAYKEQTNGNHVS	MRAYKEQTNGNHVS	LRAYKEQTNGNHVS	NA	NA		0.83	14.09	1.4	145000000	190000000	145000000	133000000	186000000	204000000	162000000	126000000	138000000	150000000	124000000	32100000	100000000	142000000	108000000	106000000	136000000	121000000	112000000	116000000	122000000	107000000	127000000	47600000	108000000	133000000	141000000	122000000	87800000	103000000	111000000	131000000	104000000	105000000	103000000	99600000	113000000
>TDP59|TDP59|generation2	AKGLGPFHIVKWAS	AKGMGPFHIVKWAS	A.KGLGPFHIVKWAS	XXXAKGMG	NA	1	0.45	5.52	1.4	4050000	2090000	2.10769e+06	2.0088e+06	2.06121e+06	3.57852e+06	2.86823e+06	3.73219e+06	3.28953e+06	3.39097e+06	1.47963e+06	1.16624e+06	1.7672e+06	2.47103e+06	2.17822e+06	3.41816e+06	5090000	4.9933e+06	5.20828e+06	2.864e+06	1.36989e+06	2.57472e+06	2.66289e+06	1.79861e+06	2.30619e+06	3830000	3.17596e+06	3.80265e+06	2.71473e+06	1.76384e+06	1.63851e+06	3.55674e+06	4.45893e+06	4.30953e+06	5580000	5.78912e+06	4.24037e+06
>TDP59|TDP59|generation2	AKGLGPFHIVKWAS	AKGMGPFHIVKWAS	K.GLGPFHIVKWAS	XXAKGMGP	NA	2	0.63	60	1.1	690000	40624	41726	46881	149870	144178	148757	476490	492718	492999	34808	58935	51548	152000	245022	330929	764000	764465	867000	42228	34468	53371	564768	628298	574994	2000000	1.40039e+06	2.02315e+06	55144	35940	55203	310861	809832	352955	1280000	1.48932e+06	995910
>TDP59|TDP59|generation2	AKGLGPFHIVKWAS	AKGMGPFHIVKWAS	AKGLGPFHIVKWAS	NA	NA		1.06	23.81	1.5	321000000	296000000	272000000	260000000	233000000	283000000	299000000	231000000	237000000	225000000	252000000	224000000	245000000	258000000	266000000	314000000	355000000	352000000	316000000	340000000	268000000	269000000	264000000	47200000	273000000	302000000	250000000	280000000	290000000	269000000	265000000	269000000	368000000	381000000	361000000	346000000	283000000
>TDP6|TDP6|generation1	FIVFILWRTEHHAL	FIVFILWRTEHHAM	FIVFILWRTEH.H	NA	RTEHHAMX	11	0.4	6.19	1.4	535000	827000	898921	840000	566162	22900	43500	424936	337735	521758	809000	835000	725000	775000	565000	383040	228000	309944	327000	525000	514399	746000	341806	296000	271714	158000	125429	102821	298000	410319	473000	397157	216241	432705	94600	131443	327924
>TDP6|TDP6|generation1	FIVFILWRTEHHAL	FIVFILWRTEHHAM	FIVFILWRTEHHAL	NA	NA		0.4	5.48	2.2	104000000	94500000	6.22516e+07	51300000	4.52481e+07	9290000	10600000	2.15858e+07	82500000	111000000	112000000	121000000	101000000	132000000	74500000	6.21052e+07	66300000	7.88947e+07	83700000	97200000	112000000	144000000	7.19567e+07	164000000	7.88101e+07	70900000	56400000	6.47861e+07	91900000	130000000	118000000	119000000	117000000	129000000	61400000	92600000	153000000
>TDP60|TDP60|generation3	RKWQSPQVDLYDKS	RKWQSPQVDLYDKS	K.WQSPQVDLYDKS	XXRKWQSP	NA	2	0.46	60	1.1	269000	29498	31764	42043	31298	37293	36651	235218	230018	251139	42549	35387	42047	38501	55213	117919	670000	587152	526000	58722	40627	43433	54142	55853	38900	299000	179912	475221	56080	43791	50366	49770	246739	335127	526000	663140	496880
>TDP60|TDP60|generation3	RKWQSPQVDLYDKS	RKWQSPQVDLYDKS	W.QSPQVDLYDKS	XRKWQSPQ	NA	3	0.44	2.61	1	473000	306000	311981	246000	400189	307000	353000	391872	448906	363272	338000	385000	397760	385000	489000	486627	367000	371370	343000	311000	356770	356635	483142	1.2276e+06	448316	362000	351456	417719	298000	370742	359000	401348	338098	425943	317000	277068	333283
>TDP60|TDP60|generation3	RKWQSPQVDLYDKS	RKWQSPQVDLYDKS	RKWQSPQVDLYDKS	NA	NA		0.82	7.78	2.1	478000000	302000000	314000000	293000000	417000000	292000000	337000000	521000000	482000000	512000000	462000000	467000000	476000000	499000000	468000000	380000000	450000000	447000000	392000000	407000000	475000000	438000000	480000000	380000000	459000000	491000000	486000000	467000000	371000000	454000000	431000000	447000000	416000000	426000000	445000000	419000000	455000000
>TDP61|TDP61|generation3	QKESAEYNPTRLHS	QKESAEYNPTRLHS	Q.KESAEYNPTRLHS	XXXQKESA	NA	1	0.4	5.65	1.6	133000	137000	109342	13300	163708	179000	222000	103088	124447	132586	34356	397000	57000	108000	234000	75849.3	205000	101944	156000	23000	128514	16700	82337.5	63200	46584.9	120000	105899	88182.7	45000	46806	82400	47216	131104	103503	45256	80312.3	125772
>TDP61|TDP61|generation3	QKESAEYNPTRLHS	QKESAEYNPTRLHS	K.ESAEYNPTRLHS	XXQKESAE	NA	2	0.92	7.11	1.3	293000	265000	262110	240000	267205	273000	272000	229126	204676	212291	220000	282000	261000	262000	264000	276403	182000	180641	181000	215000	294723	269000	251111	359000	295256	238000	243231	243753	236000	225201	248000	206993	232272	188000	211000	143706	214976
>TDP61|TDP61|generation3	QKESAEYNPTRLHS	QKESAEYNPTRLHS	QKESAEYNPTRLHS	NA	NA		1	10.38	1.6	35300000	33400000	3.37019e+07	26600000	3.16931e+07	34800000	37100000	2.70061e+07	3.1149e+07	2.74939e+07	30400000	29200000	29500000	30800000	26300000	2.62044e+07	31000000	2.87388e+07	22900000	30000000	2.89956e+07	27400000	3.13783e+07	42900000	29600000	30700000	2.98476e+07	3.07083e+07	28500000	2.73378e+07	24700000	3.05253e+07	2.83534e+07	2.66615e+07	28600000	2.31224e+07	2.685e+07
>TDP62|TDP62|generation3	DKQFTKGPKYEHSS	DKQFTKGPKYEHSS	D.KQFTKGPKYEHSS	XXXDKQFT	NA	1	0.59	4.45	0.7	1230000	1860000	1.04352e+06	1400000	1.75227e+06	1330000	1360000	335713	992276	1.04164e+06	1350000	747000	1320000	886000	1240000	1.11324e+06	936000	957513	696000	733000	938024	1130000	974315	1450000	766491	694000	465855	540242	1260000	834719	708000	847768	1.13533e+06	1.09931e+06	734000	546721	663591
>TDP62|TDP62|generation3	DKQFTKGPKYEHSS	DKQFTKGPKYEHSS	DKQFTKGPKYEH.S	NA	KYEHSSXX	12	0.77	14.9	1.9	185000	205700	228814	202085	181561	193466	198059	129439	153756	141551	188749	209982	238909	214000	155000	161512	108000	134940	93100	131888	139792	149754	147505	159000	132714	79700	91841.2	90625.3	125234	142880	144022	180519	140852	160336	107000	79781	107106
>TDP62|TDP62|generation3	DKQFTKGPKYEHSS	DKQFTKGPKYEHSS	DKQFTKGPKYEHS.S	NA	YEHSSXXX	13	0.34	2.07	2.7	578000	514705	676736	708111	385777	377594	454053	598928	272012	392527	526775	459119	279104	722000	391000	40688	410000	144385	173000	617185	335803	189553	606225	310000	872904	988000	850856	267976	1.19543e+06	288140	43379	138300	149957	717686	700000	153333	501329
>TDP62|TDP62|generation3	DKQFTKGPKYEHSS	DKQFTKGPKYEHSS	DKQFTKGPKYEHSS	NA	NA		0.63	4.66	1.6	229000000	2.80096e+08	2.36272e+08	2.51661e+08	2.65705e+08	2.86553e+08	2.24335e+08	2.04794e+08	3.38793e+08	2.11309e+08	2.36429e+08	1.7813e+08	1.97878e+08	195000000	1.32533e+08	1.98189e+08	180000000	253000000	118000000	1.22323e+08	1.42801e+08	1.62985e+08	2.28538e+08	3.14393e+08	1.76472e+08	224000000	229000000	200000000	1.54673e+08	1.29648e+08	1.32201e+08	1.7423e+08	1.29701e+08	1.89279e+08	178000000	151000000	173000000
>TDP63|TDP63|generation3	SKLGQRPTDNYEPS	SKLGQRPTDNYEPS	S.KLGQRPTDNYEPS	XXXSKLGQ	NA	1	0.81	16.26	1.3	860000	675000	707077	748401	821000	816000	828000	843276	854079	704722	703000	674000	600000	827000	684000	671715	588000	599384	587000	603000	600331	575000	674306	1020000	580308	625000	696250	614204	494000	624477	501000	700632	516266	778092	492000	545614	689427
>TDP63|TDP63|generation3	SKLGQRPTDNYEPS	SKLGQRPTDNYEPS	K.LGQRPTDNYEPS	XXSKLGQR	NA	2	0.98	8.96	1.3	863000	843000	589212	698000	652705	798000	667000	512371	547293	615885	746000	652000	833000	686000	666000	749627	555000	528255	454000	688000	687893	553000	791591	1080000	787770	948000	866271	865236	600000	659350	811000	770484	602599	713813	542000	615579	720443
>TDP63|TDP63|generation3	SKLGQRPTDNYEPS	SKLGQRPTDNYEPS	SKLGQRPTD.N	NA	RPTDNYEP	9	0.5	9.16	1.3	122000	235000	125429	192000	43265.3	248000	268000	37500.7	118243	38130.5	155000	163000	157000	42948.2	38000	30012	33732	94861.8	60500	190000	184317	30100	187692	105000	59020.1	39757	114235	55390	50900	51893.6	104000	173565	66202.8	209002	58500	35352.6	77087.5
>TDP63|TDP63|generation3	SKLGQRPTDNYEPS	SKLGQRPTDNYEPS	SKLGQRPTDNYEPS	NA	NA		0.66	4.24	2	210000000	194000000	184000000	198000000	201000000	223000000	4.41163e+07	191000000	207000000	197000000	188000000	191000000	183000000	201000000	174000000	170000000	201000000	181000000	166000000	179000000	187000000	176000000	198000000	212000000	152000000	216000000	195000000	193000000	152000000	182000000	1.73605e+08	201000000	148000000	163000000	205000000	173000000	201000000
>TDP64|TDP64|generation3	HRRVYLTSPKAPES	HRRVYLTSPKAPES	H.RRVYLTSPKAPES	XXXHRRVY	NA	1	0.85	12.09	2	450000	331000	357819	346000	363932	366000	348000	379890	404309	361673	343000	281000	385000	378000	371000	381691	381000	299502	296000	277000	341393	315000	352276	36835	322764	315000	328560	357654	254000	324723	299000	381186	324481	377848	347000	283231	375439
>TDP64|TDP64|generation3	HRRVYLTSPKAPES	HRRVYLTSPKAPES	R.RVYLTSPKAPES	XXHRRVYL	NA	2	0.74	48.34	1.1	988000	191000	222349	158000	278185	256000	290000	297426	315110	278181	147000	208000	158000	464000	460000	411684	720000	692049	643000	116000	131065	135000	1.17042e+06	2550000	1.19413e+06	3200000	3.137e+06	3.00459e+06	160000	136148	90400	819794	625598	733795	1850000	1.49464e+06	1.70026e+06
>TDP64|TDP64|generation3	HRRVYLTSPKAPES	HRRVYLTSPKAPES	Y.LTSPKAPES	RRVYLTSP	NA	5	0.77	31.96	1.6	196000	184000	213777	107000	74276.6	144604	41594	126685	194112	162270	161074	53643	181550	37453	85500	142314	205024	165241	239951	42805	191948	145721	198205	245760	203233	244803	241765	317019	159018	181191	32406	166304	223448	111576	202379	211320	151390
>TDP64|TDP64|generation3	HRRVYLTSPKAPES	HRRVYLTSPKAPES	HRRVYLTSPKAPES	NA	NA		0.75	11.38	2.2	273000000	208000000	221000000	200000000	222000000	236000000	248000000	280000000	293000000	197000000	268000000	247000000	272000000	279000000	256000000	241000000	277000000	263000000	219000000	208000000	235000000	228000000	243000000	59600000	235000000	238000000	182000000	248000000	199000000	249000000	246000000	261000000	232000000	230000000	263000000	223000000	259000000
>TDP65|TDP65|generation3	WKPHDVLGSRGLYT	WKPHDVMGSRGLYT	W.KPHDVLGSRGLYT	XXXWKPHD	NA	1	0.68	28.21	1.4	8780000	114000	123646	94400	5.89065e+06	6710000	6860000	1.53901e+07	17300000	1.64614e+07	197000	136000	111000	5210000	4950000	4.87602e+06	12400000	1.31927e+07	11900000	186000	167974	177000	3.52438e+06	3240000	3.40646e+06	8760000	1.01151e+07	9.76121e+06	182000	180168	183000	5.76092e+06	5.33579e+06	5.48831e+06	11900000	1.18794e+07	1.29755e+07
>TDP65|TDP65|generation3	WKPHDVLGSRGLYT	WKPHDVMGSRGLYT	P.HDVLGSRGLYT	XWKPHDVM	NA	3	0.34	60	1.9	222000	42015	57614	52589	49582	55879	30971	561386	528249	671497	51393	49336	50025	33466	59103	50818	357000	411160	441000	32893	37920	39738	37148	50612	35100	101000	57109	125412	43679	52976	36584	31680	55286	41295	343000	366213	400562
>TDP65|TDP65|generation3	WKPHDVLGSRGLYT	WKPHDVMGSRGLYT	D.VLGSRGLYT	KPHDVMGS	NA	5	1	21.06	1.4	853000	695000	39157	33294	704485	771000	739000	534345	525473	543095	739000	835000	905000	922000	838000	828564	542000	459083	514000	766000	820110	798000	803136	1040000	892102	738000	629240	644619	849000	868422	757000	895359	853717	911779	596000	508889	585574
>TDP65|TDP65|generation3	WKPHDVLGSRGLYT	WKPHDVMGSRGLYT	WKPHDVLGSRGLYT	NA	NA		1.13	22.95	1.6	464000000	261000000	268000000	306000000	330000000	347000000	279000000	379000000	312000000	343000000	391000000	311000000	479000000	388000000	467000000	439000000	464000000	455000000	404000000	427000000	410000000	502000000	496000000	549000000	501000000	466000000	551000000	468000000	419000000	482000000	474000000	496000000	485000000	495000000	505000000	455000000	564000000
>TDP66|TDP66|generation3	PKDRWHTWLKIFNT	PKDRWHTWMKIFNT	K.DRWHTWLKIFNT	XXPKDRWH	NA	2	0.43	5.81	1.6	1030000	1500000	2.87239e+06	1510000	1.32752e+06	54928	983000	692831	646076	1.19195e+06	836000	1910000	1.33103e+06	797000	1320000	32973	36405	36830	989000	882000	1.31365e+06	442052	544577	1290000	740811	32246	622865	784707	1540000	955533	491000	45570	1.0238e+06	32661	53933	804348	707382
>TDP66|TDP66|generation3	PKDRWHTWLKIFNT	PKDRWHTWMKIFNT	D.RWHTWLKIFNT	XPKDRWHT	NA	3	0.71	38.25	1.9	348000	544000	505029	672000	307620	360000	487000	150616	269758	124381	238000	465000	357000	148000	175000	482985	178000	212613	260000	886000	214597	183000	148220	194000	54988	179000	56707.4	58948	789000	215253	231000	179819	471025	243066	156000	278081	45610
>TDP66|TDP66|generation3	PKDRWHTWLKIFNT	PKDRWHTWMKIFNT	PKDRWHTWLKIFNT	NA	NA		0.73	14.65	1.6	145000000	113000000	159000000	166000000	138000000	136000000	155000000	108000000	115000000	110000000	107000000	127000000	90400000	93100000	90000000	176000000	152000000	105000000	162000000	215000000	125000000	112000000	9.53235e+07	69800000	8.33838e+07	107000000	7.28333e+07	95100000	221000000	109000000	112000000	8.95836e+07	189000000	137000000	53400000	162000000	8.53686e+07
>TDP67|TDP67|generation3	LFNDVNIFEIHGVD	LFNDVNIFEIHGVD	LFNDVNIFEIH.G	NA	FEIHGVDX	11	0.41	60	2.1	47800	100408	79498.8	96653.2	73495.6	45684	82730.6	27476.9	50365.6	30005	91652.3	97473.5	134423	79577.8	67226.4	48165	51113	42820	35900	50246	54569.8	88799.5	52536.3	40419	39364	86600	37713	44496	47718	103616	36479.1	40279	41228	47572	44678	49705	52253
>TDP67|TDP67|generation3	LFNDVNIFEIHGVD	LFNDVNIFEIHGVD	LFNDVNIFEIHGV.D	NA	IHGVDXXX	13	0.7	11.84	1.8	494000	551629	134361	734348	399924	198093	269965	248054	215190	252185	723385	623453	836900	533000	466000	473865	145000	173248	326000	613715	671815	818789	482888	84100	275816	365000	118501	143745	535706	640184	874813	17957.3	580833	839000	86700	123371	286998
>TDP67|TDP67|generation3	LFNDVNIFEIHGVD	LFNDVNIFEIHGVD	LFNDVNIFEIHGVD	NA	NA		0.47	5.86	2.7	127000000	6.70213e+07	7.28087e+07	9.93468e+07	6.31128e+07	2.63965e+07	2.81792e+07	98300000	99000000	6.74185e+07	1.78556e+08	1.40888e+08	1.89124e+08	142000000	138000000	134000000	39800000	8.13301e+07	112000000	1.19623e+08	174876295	1.86461e+08	125000000	77100000	9.1636e+07	158000000	5.42089e+07	5.78646e+07	1.06222e+08	1.57907e+08	1.71745e+08	132000000	106000000	196000000	55300000	4.97668e+07	119000000
>TDP68|TDP68|generation3	SFIEPDVSQVKHLE	SFIEPDVSQVKHME	S.FIEPDVSQVKHLE	XXXSFIEP	NA	1	0.48	4.65	2.7	2530000	2350000	2.3811e+06	1460000	2.2161e+06	2360000	2590000	1.91486e+06	1.85608e+06	1.86872e+06	2170000	2310000	2220000	2050000	2330000	2.71073e+06	1180000	1.99687e+06	2030000	2450000	2.16707e+06	2110000	2.28166e+06	1360000	1.52486e+06	1310000	1.77935e+06	2.04742e+06	1200000	865799	871000	2.4194e+06	1.50587e+06	2.69899e+06	2360000	2.24562e+06	2.23465e+06
>TDP68|TDP68|generation3	SFIEPDVSQVKHLE	SFIEPDVSQVKHME	F.IEPDVSQVKHLE	XXSFIEPD	NA	2	0.77	12.72	2.2	1020000	765000	775014	822000	908637	926000	989000	784475	577646	655486	812000	941000	1040000	953000	816000	874424	705000	740077	640000	744000	710720	867000	543933	1150000	925814	827000	335172	686753	876000	781719	759000	756284	1.02481e+06	1.07079e+06	725000	680106	730731
>TDP68|TDP68|generation3	SFIEPDVSQVKHLE	SFIEPDVSQVKHME	E.PDVSQVKHLE	SFIEPDVS	NA	4	0.81	3.16	1.2	90400	80100	82108.1	60300	84447.3	92900	103000	53824.7	65361.6	49812.7	77100	61800	76200	74100	86400	68865.4	61500	62848.7	53100	82200	64821.8	72300	106233	119000	96839.2	87000	73597	68461.4	93900	96423.5	75800	92108.1	84648.7	96562.9	70800	45905.4	70824.8
>TDP68|TDP68|generation3	SFIEPDVSQVKHLE	SFIEPDVSQVKHME	D.VSQVKHLE	IEPDVSQV	NA	6	0.81	5.05	1.3	710000	707000	654417	591000	558491	589000	652000	368672	306430	326271	528000	519000	488000	641000	601000	519633	361000	307027	301000	654000	553474	940000	1.98462e+06	760000	634199	522000	490533	476184	608000	615046	1340000	669940	596637	608764	409000	310907	329636
>TDP68|TDP68|generation3	SFIEPDVSQVKHLE	SFIEPDVSQVKHME	SFIEPDVSQVKH.L	NA	QVKHMEXX	12	0.71	3.17	1.6	1130000	1530000	948622	878000	1.06915e+06	946000	774000	652251	731978	588813	886000	787000	750000	887000	864000	899033	709000	611985	568000	1050000	1.11912e+06	1030000	1.1491e+06	736000	1.20746e+06	790000	1.03257e+06	846062	904000	1.26305e+06	986000	1.17752e+06	995529	1.09258e+06	674000	754453	880548
>TDP68|TDP68|generation3	SFIEPDVSQVKHLE	SFIEPDVSQVKHME	SFIEPDVSQVKHLE	NA	NA		0.51	3.3	2	431000000	398000000	341000000	294000000	435000000	412000000	429000000	342000000	396000000	469000000	424000000	363000000	388000000	366000000	349000000	461000000	379000000	428000000	396000000	435000000	411000000	421000000	4.84765e+07	563000000	509000000	449000000	452000000	438000000	418000000	450000000	382000000	368000000	363000000	363000000	45500000	415000000	443000000
>TDP69|TDP69|generation3	GWKTLADSQESARD	GWKTMADSQESARD	W.KTLADSQESARD	XXGWKTMA	NA	2	0.98	8.2	1.6	1600000	2190000	1.79102e+06	1.30775e+06	1.61565e+06	1.2529e+06	1350000	804043	812404	864060	1210000	1.01418e+06	814130	1.31579e+06	1040000	1.24233e+06	1070000	872790	887000	1.41412e+06	1.26515e+06	1560000	1.45296e+06	1990000	1.73523e+06	1680000	1.31692e+06	1.8931e+06	297710	1.54332e+06	1550000	1.6885e+06	1.40154e+06	1.68208e+06	1180000	826653	1.12546e+06
>TDP69|TDP69|generation3	GWKTLADSQESARD	GWKTMADSQESARD	GWKTLAD.S	NA	TMADSQES	7	0.79	3.59	2.2	514000	431000	521163	398000	521184	423000	419000	322151	291400	291615	455000	431000	55116	551000	473000	460581	299000	268518	246000	440000	453342	394000	470313	57023	391038	364000	351300	398250	484000	487035	442000	521732	481409	381083	328000	272514	336114
>TDP69|TDP69|generation3	GWKTLADSQESARD	GWKTMADSQESARD	GWKTLADSQESAR.D	NA	ESARDXXX	13	0.87	11.7	1.4	254000	277000	285683	260000	269169	201000	220000	170000	161743	158686	271000	271000	369000	238000	224000	185368	140000	161862	152000	218000	234038	201000	219721	303000	221671	143000	145424	150610	202000	259801	244000	219330	203368	216080	121000	118910	159148
>TDP69|TDP69|generation3	GWKTLADSQESARD	GWKTMADSQESARD	GWKTLADSQESARD	NA	NA		0.67	4.55	1.9	324000000	230000000	325000000	276000000	319000000	301000000	342000000	355000000	325000000	327000000	254000000	306000000	308000000	230000000	275000000	269000000	339000000	231000000	244000000	242000000	293000000	194000000	314000000	466000000	218000000	303000000	339000000	315000000	260000000	322000000	309000000	297000000	284000000	256000000	236000000	271000000	269000000
>TDP7|TDP7|generation1	KVHLPAEILQTTQL	KVHLPAEIMQTTQM	P.AEILQTTQL	VHLPAEIM	NA	5	0.99	15.7	1.4	616000	682145	639045	544400	647623	758365	689241	326912	468201	343044	587781	471404	542066	600000	610000	718360	351000	304207	666000	531295	561073	519836	464460	777000	438758	266000	305443	193141	673783	457203	403263	365155	518885	883552	259000	330674	368627
>TDP7|TDP7|generation1	KVHLPAEILQTTQL	KVHLPAEIMQTTQM	KVHLPAEILQTTQL	NA	NA		0.78	23.86	1.9	548000000	6.19078e+08	6.47777e+08	6.1963e+08	5.44237e+08	709449646	6.00276e+08	570000000	667000000	5.35205e+08	4.96677e+08	3.57836e+08	4.12648e+08	4.93933e+08	565000000	369000000	295000000	450000000	923000000	3.21241e+08	3.81991e+08	4.75594e+08	2.87295e+08	1077429399	3.30836e+08	333000000	254000000	258000000	3.23019e+08	3.4398e+08	3.79157e+08	313000000	2.61026e+08	1072450021	274000000	296000000	756000000
>TDP70|TDP70|generation3	EWHNFHLAIGARSD	EWHNFHMAIGARSD	W.HNFHLAIGARSD	XXEWHNFH	NA	2	1.03	5.77	0.9	1920000	2200000	2.09875e+06	1750000	2.01961e+06	1800000	1790000	1.17829e+06	1160000	1.31116e+06	1550000	1400000	1790000	1550000	1620000	1.6825e+06	1220000	961871	1270000	1530000	1.70243e+06	1580000	1.54355e+06	58843	1.45545e+06	52000	1.32136e+06	1.34409e+06	1390000	1.66764e+06	1970000	1.57571e+06	1.4621e+06	1.42481e+06	1100000	1.00582e+06	989555
>TDP70|TDP70|generation3	EWHNFHLAIGARSD	EWHNFHMAIGARSD	EWHNFHLAIGARSD	NA	NA		0.61	3.83	1.6	246000000	221000000	200000000	228000000	176000000	251000000	221000000	196000000	181000000	190000000	200000000	154000000	209000000	195000000	212000000	248000000	280000000	266000000	246000000	260000000	198000000	248000000	220000000	63000000	185000000	239000000	207000000	252000000	175000000	202000000	261000000	259000000	134000000	151000000	268000000	239000000	164000000
>TDP71|TDP71|generation3	FYAWKFGIFYLNGD	FYAWKFGIFYLNGD	F.YAWKFGIFYLNGD	XXXFYAWK	NA	1	0.58	60	2.3	273000	45400	34226.9	42500	282775	281000	325000	565083	604299	808755	28200	54551	56056	218000	203000	194070	303000	457750	353000	41250	39998	30009	78083.3	124000	88033.7	169000	176459	171664	60680	52301	33521	130812	77098.7	85365.2	223000	132594	325336
>TDP71|TDP71|generation3	FYAWKFGIFYLNGD	FYAWKFGIFYLNGD	Y.AWKFGIFYLNGD	XXFYAWKF	NA	2	0.54	60	2	181000	22600	44752.3	39096	145297	170000	208000	322137	403188	411713	17900	30400	21400	179000	135000	84237.4	139000	220202	280000	17900	28486.1	20500	93003.2	64400	85330	125000	210418	218356	37491	58330	40075	72227.9	27347	73456.5	227000	174262	257595
>TDP71|TDP71|generation3	FYAWKFGIFYLNGD	FYAWKFGIFYLNGD	FYAWKFGIFYLNGD	NA	NA		0.61	10.58	1.6	61700000	69600000	74700000	89600000	5.77736e+07	29000000	34900000	61500000	5.62842e+07	78600000	75300000	70300000	91300000	66300000	67300000	6.98654e+07	41900000	48300000	51800000	34300000	4.47582e+07	62900000	29300000	66500000	3.59951e+07	26200000	1.56476e+07	23800000	23000000	4.88723e+07	55900000	3.5739e+07	3.28472e+07	54300000	20000000	1.10615e+07	3.9565e+07
>TDP72|TDP72|generation3	KYVLGWLNTSRQAE	KYVLGWLNTSRQAE	K.YVLGWLNTSRQAE	XXXKYVLG	NA	1	0.35	60	1.5	1610000	52471	55076	52383	1.37415e+06	1850000	1580000	2.63022e+06	2.97035e+06	3.22059e+06	50005	32007	60656	1020000	1020000	1.65389e+06	2230000	2.14941e+06	2980000	32067	55137	47208	549524	1260000	325798	880000	1.05632e+06	1.46509e+06	47599	49516	58271	518913	907266	1.13705e+06	1470000	2.55926e+06	2.33221e+06
>TDP72|TDP72|generation3	KYVLGWLNTSRQAE	KYVLGWLNTSRQAE	W.LNTSRQAE	VLGWLNTS	NA	6	0.48	7.25	1.6	30700	32352	66312.3	53600	18078.6	20700	31600	19556.7	13424.4	12293.9	32100	32500	60138	41661	43744	31409.7	27100	19912.4	34192	41100	45531.2	48100	72522.6	40400	42485	37200	42332.3	53411.6	45000	43519	40700	53554.1	54756.7	35651	14700	41316	21036.5
>TDP72|TDP72|generation3	KYVLGWLNTSRQAE	KYVLGWLNTSRQAE	KYVLGWLNTSRQ.A	NA	TSRQAEXX	12	0.32	60	1.7	71300	40973	37383	41734	42647	41222	34419	84802.7	53785	122021	32142	31252	55249	52104	34900	45063	147000	210341	145000	56937	57161	46903	36877	46885	47146	84555.7	60656	52381	35068	52779	36966	58006	96275.5	224742	183245	186689	126942
>TDP72|TDP72|generation3	KYVLGWLNTSRQAE	KYVLGWLNTSRQAE	KYVLGWLNTSRQAE	NA	NA		1.12	60	1.8	311000000	317000000	3.67125e+07	276000000	233000000	311000000	57400000	236000000	219000000	233000000	224000000	202000000	226000000	232000000	42800000	376000000	387000000	391000000	360000000	369000000	226000000	266000000	259000000	291000000	249000000	354000000	265000000	310000000	367000000	230000000	254000000	275000000	397000000	400000000	397000000	399000000	323000000
>TDP74|TDP74|generation3	AYNLWSLYRLIRQE	AYNMWSLYRMIRQE	Y.NLWSLYRLIRQE	XXAYNMWS	NA	2	0.54	60	1.8	1150000	59689	34716	48917	524421	50777	118000	1.55887e+06	1.42997e+06	1.83255e+06	53218	43993	47293	496000	543000	240853	972000	1.03108e+06	1960000	45200	42728	126000	997170	1340000	1.06846e+06	2660000	474479	3.21136e+06	43789	114083	43164	646000	402099	235036	1540000	2.69659e+06	1.8868e+06
>TDP74|TDP74|generation3	AYNLWSLYRLIRQE	AYNMWSLYRMIRQE	W.SLYRLIRQE	YNMWSLYR	NA	5	0.69	6.2	1.7	102000	85200	99852.9	68100	105325	73600	86100	95674.7	37801.5	86271.9	33430	67700	84600	92900	117000	84838.9	96400	80726	110000	77900	79048	75400	97058.9	44700	72626	99500	92203	75334.1	76000	59804.9	67200	86140.5	72145.1	81677.2	96700	84724.1	83067.7
>TDP74|TDP74|generation3	AYNLWSLYRLIRQE	AYNMWSLYRMIRQE	AYNLWSLYRLIRQE	NA	NA		0.7	11.26	2.8	203000000	259000000	292000000	278000000	206000000	50400000	77300000	115000000	207000000	239000000	238000000	148000000	255000000	222000000	207000000	161000000	134000000	168000000	163000000	120000000	200000000	229000000	133000000	166000000	168000000	153000000	9.61669e+07	177000000	120000000	139000000	216000000	107000000	124000000	179000000	153000000	104000000	193000000
>TDP75|TDP75|generation3	NFLAFLKWHEGQYE	NFMAFMKWHEGQYE	NFLAFLKWHEGQYE	NA	NA		0.45	4	2.3	218000000	189000000	283000000	276000000	218000000	133000000	222000000	183000000	223000000	224000000	250000000	270000000	212000000	158000000	209000000	167000000	68500000	143000000	161000000	184000000	175000000	215000000	181000000	239000000	172000000	124000000	122000000	145000000	223000000	160000000	235000000	191000000	112000000	121000000	113000000	152000000	158000000
>TDP76|TDP76|generation1aar	DDRQKEYSWLNLIQ	DDRQKEYSWMNLIQ	D.DRQKEYSWLNLIQ	XXXDDRQK	NA	1	0.52	3.47	2.9	2960000	3630000	4.0114e+06	4560000	3.84043e+06	4810000	3820000	2.18178e+06	2.3917e+06	2.27994e+06	2630000	2970000	2220000	2670000	2240000	1.90102e+06	1200000	1.5494e+06	1440000	1610000	2.63924e+06	2290000	2.12785e+06	2560000	2.58594e+06	1270000	2.15592e+06	1.72926e+06	2290000	2.30867e+06	1950000	1.52978e+06	1.74721e+06	1.45221e+06	1290000	2.79792e+06	1.29062e+06
>TDP76|TDP76|generation1aar	DDRQKEYSWLNLIQ	DDRQKEYSWMNLIQ	D.RQKEYSWLNLIQ	XXDDRQKE	NA	2	0.47	6.38	2.3	848000	1320000	1.45476e+06	1440000	1.29924e+06	1130000	1320000	598738	676655	438960	614000	1030000	506000	709000	588000	725583	346000	399239	819000	894000	612333	675000	561391	880000	600000	433000	357207	54960	1160000	422822	295000	272544	510154	424107	224000	725096	243351
>TDP76|TDP76|generation1aar	DDRQKEYSWLNLIQ	DDRQKEYSWMNLIQ	DDRQKEYSWLNLIQ	NA	NA		0.73	11.67	2.5	251000000	262000000	290000000	278000000	292000000	366000000	347000000	254000000	285000000	277000000	236000000	252000000	229000000	246000000	227000000	171000000	162000000	159000000	178000000	124000000	205000000	207000000	186000000	177000000	220000000	174000000	205000000	205000000	157000000	216000000	183000000	183000000	121000000	110000000	120000000	200000000	181000000
>TDP77|TDP77|generation1aar	RDLVDHIGPTAAYH	RDLVDHIGPTAAYH	R.DLVDHIGPTAAYH	XXXRDLVD	NA	1	0.66	25.63	1.7	2960000	188583	164555	227333	1.77299e+06	1.7505e+06	1.72355e+06	3.92029e+06	4.20612e+06	4.01354e+06	643044	181568	186426	1060000	1790000	1.79152e+06	4690000	4.34143e+06	4210000	324517	135250	245314	1.22048e+06	427000	1.04041e+06	3450000	3.26646e+06	3.68566e+06	39305	134288	432148	1.90028e+06	1.81042e+06	2.19982e+06	4380000	4.09617e+06	5.08362e+06
>TDP77|TDP77|generation1aar	RDLVDHIGPTAAYH	RDLVDHIGPTAAYH	D.LVDHIGPTAAYH	XXRDLVDH	NA	2	0.78	7.47	1.4	1760000	1190000	1.27988e+06	1210000	1.10154e+06	1070000	1270000	1.17816e+06	1.28458e+06	1.28561e+06	1740000	1890000	1440000	1530000	1550000	1.5801e+06	758000	1.0622e+06	1020000	1660000	1.53785e+06	1540000	2.00774e+06	3820000	1.67977e+06	1480000	1.04736e+06	1.04837e+06	1590000	1.82576e+06	1740000	1.85221e+06	1.59599e+06	1760000	1150000	1.137e+06	1.24003e+06
>TDP77|TDP77|generation1aar	RDLVDHIGPTAAYH	RDLVDHIGPTAAYH	D.HIGPTAAYH	DLVDHIGP	NA	5	1.12	35.81	0.9	561000	591000	578599	541722	590239	558077	584444	366887	343725	330160	442579	491023	491763	576000	517000	490101	302000	277962	311000	444860	512547	548668	489866	688000	549104	408000	378111	448922	499165	447639	531918	527698	493718	461688	271000	287727	297000
>TDP77|TDP77|generation1aar	RDLVDHIGPTAAYH	RDLVDHIGPTAAYH	RDLVDHIGPTAA.Y	NA	PTAAYHXX	12	0.4	60	2.2	68300	56024	50312	49171	109406	86118.5	43929	60111.8	37637	104101	41934	37984	40075	63200	116000	68568.7	95900	94020.8	88300	29586	40355	39279.9	56610	35538	134533	56740	139351	85281.9	54393.1	36021	36923	117334	82850	90385.6	99800	68400.3	92090.8
>TDP77|TDP77|generation1aar	RDLVDHIGPTAAYH	RDLVDHIGPTAAYH	RDLVDHIGPTAAYH	NA	NA		1.18	28.51	2.3	627000000	5.10752e+08	5.10377e+08	450000000	5.81978e+08	5.15709e+08	5.29833e+08	6.26141e+08	5.77728e+08	5.88479e+08	5.87026e+08	5.29286e+08	6.01322e+08	6.2754e+08	554000000	5.39552e+08	5.66474e+08	6.05098e+08	5.45291e+08	5.45006e+08	6.18706e+08	561228717	6.24312e+08	483000000	6.69589e+08	5.98755e+08	6.53094e+08	6.12126e+08	5.13325e+08	575636902	595658282	6.42e+08	5.34446e+08	528000000	5.84552e+08	3.96253e+08	6.7945e+08
>TDP79|TDP79|generation1aar	GHTFQESLLDIPKQ	GHTFQESMLDIPKQ	H.TFQESLLDIPKQ	XXGHTFQE	NA	2	1.19	47.65	1.6	2450000	2210000	2.58161e+06	2.7066e+06	2.26181e+06	2670000	2.68026e+06	1.7153e+06	2.0805e+06	1.83345e+06	2.03082e+06	2240000	2.11433e+06	2040000	2030000	2.67804e+06	1330000	1.30385e+06	1830000	2.17159e+06	2.10837e+06	1.99044e+06	1.98269e+06	3580000	2.19003e+06	1530000	1.51098e+06	1.73846e+06	2.14938e+06	1.72012e+06	2.14162e+06	1.77933e+06	2.06394e+06	1.8307e+06	1230000	1.3995e+06	1.48898e+06
>TDP79|TDP79|generation1aar	GHTFQESLLDIPKQ	GHTFQESMLDIPKQ	GHTFQESLLD.I	NA	SMLDIPKQ	10	0.51	60	1.6	143000	260027	47661	32106	45985	267825	195754	69635.5	58810	48006	37002	32623	47825	38268	146481	189681	167000	74769.1	163000	164718	49259	128800	197987	30094	30295	34349	117276	52542	248238	31412	218484	154101	277677	239628	193000	206253	322316
>TDP79|TDP79|generation1aar	GHTFQESLLDIPKQ	GHTFQESMLDIPKQ	GHTFQESLLDIPKQ	NA	NA		1.71	45.41	1	606000000	533000000	567000000	539000000	559000000	481000000	563000000	550000000	598000000	577000000	442000000	560000000	526000000	523000000	521000000	555000000	618000000	613000000	570000000	533000000	544000000	494000000	497000000	570000000	546000000	522000000	578000000	531000000	505000000	562000000	494000000	489000000	583000000	599000000	613000000	619000000	559000000
>TDP8|TDP8|generation1	ELFDNRVGKWSYRL	ELFDNRVGKWSYRM	D.NRVGKWSYRL	ELFDNRVG	NA	4	0.44	4.65	1.4	295000	112000	131316	461000	215858	162000	163000	260384	309854	300139	329000	154000	233000	188000	237000	180070	211000	555307	197000	161000	317777	234000	459001	58910	178782	74800	185271	246573	120000	205576	140000	184743	157359	183445	267000	166169	281249
>TDP8|TDP8|generation1	ELFDNRVGKWSYRL	ELFDNRVGKWSYRM	N.RVGKWSYRL	LFDNRVGK	NA	5	0.63	60	1.7	71100	27400	54490.3	43300	68517.4	69500	52500	93737.1	91947.5	118219	62000	33100	46500	71300	106000	64243.3	97800	106533	58000	34900	45455.7	47600	60430.5	83400	46071	52200	61855.2	108577	37123	36061	38214	34851	32242.1	32591.4	66400	92243.3	60348
>TDP8|TDP8|generation1	ELFDNRVGKWSYRL	ELFDNRVGKWSYRM	ELFDNRVGKWSYRL	NA	NA		1.24	60	2.6	332000000	3.28002e+08	3.12974e+08	3.25061e+08	3.27809e+08	3.56637e+08	3.83763e+08	2.65253e+08	294000000	277000000	2.24516e+08	271119188	2.21954e+08	2.06018e+08	2.23131e+08	356000000	348000000	383000000	372000000	3.91046e+08	2.16923e+08	2.29522e+08	2.10624e+08	3.78126e+08	2.17794e+08	246000000	220000000	2.35234e+08	3.48213e+08	1.95016e+08	2.24553e+08	2.14559e+08	4.33751e+08	326894676	350000000	421000000	2.16185e+08
>TDP80|TDP80|generation1aar	PNITREWLHPFKVH	PNITREWLHPFKVH	PNITRE.W	NA	ITREWLHP	6	0.82	6.58	1.4	711000	536000	417069	585000	508250	719000	502000	459794	383309	422787	507000	455000	420000	518000	408000	415506	402000	387442	305000	679000	740901	667000	748903	291000	841186	747000	629680	693258	743000	738259	738000	999371	683419	794073	501000	488000	481030
>TDP80|TDP80|generation1aar	PNITREWLHPFKVH	PNITREWLHPFKVH	W.LHPFKVH	TREWLHPF	NA	7	0.84	3.79	1	3570000	3770000	3.19933e+06	2840000	2.87957e+06	2940000	2890000	2.54316e+06	2.02095e+06	1.98215e+06	3060000	2700000	2650000	3250000	2740000	1.87892e+06	2610000	1.87685e+06	2080000	3470000	3.28018e+06	3110000	3.85054e+06	3580000	3.327e+06	3120000	3.11656e+06	2.84435e+06	3290000	3.22762e+06	3550000	3.53865e+06	2.85609e+06	3.13816e+06	2440000	2.14912e+06	2.31621e+06
>TDP80|TDP80|generation1aar	PNITREWLHPFKVH	PNITREWLHPFKVH	L.HPFKVH	REWLHPFK	NA	8	0.33	3.17	1.4	162000	99100	122432	133000	141645	103000	93800	126632	90442.8	112491	156000	166000	199000	181000	195000	225202	113000	97811.9	98700	177000	237112	191000	219926	215000	210267	163000	57551	126384	171000	193172	202000	40002	41820	178026	146000	7274.97	122531
>TDP80|TDP80|generation1aar	PNITREWLHPFKVH	PNITREWLHPFKVH	PNITREWLHPFKVH	NA	NA		0.96	9.69	1.5	457000000	201000000	372000000	304000000	343000000	362000000	378000000	394000000	349000000	374000000	381000000	324000000	384000000	377000000	403000000	417000000	483000000	458000000	409000000	439000000	401000000	484000000	472000000	286000000	241000000	518000000	485000000	514000000	474000000	424000000	401000000	529000000	414000000	528000000	543000000	434000000	533000000
>TDP81|TDP81|generation1aar	WQKSNDGAQYLLGQ	WQKSNDGAQYMMGQ	W.QKSNDGAQYLLGQ	XXXWQKSN	NA	1	0.6	60	1.8	431000	37494	33883	41349	29611	306000	224000	478411	601437	375270	49165	34954	60377	39759	522000	336233	687000	906992	336000	36593	49575	46000	245036	57579	151144	486000	579654	256689	281000	33476	40711	56773.5	382836	398126	789000	817384	803962
>TDP81|TDP81|generation1aar	WQKSNDGAQYLLGQ	WQKSNDGAQYMMGQ	D.GAQYLLGQ	KSNDGAQY	NA	6	1.02	20.7	1.2	816000	412000	426948	436000	361854	316000	404000	236940	361402	321313	471000	554000	466000	536000	569000	937325	649000	653946	602000	1060000	509007	916000	1.09001e+06	846000	703943	803000	607063	801034	1070000	655288	1050000	1.2843e+06	974037	981082	721000	651441	639640
>TDP81|TDP81|generation1aar	WQKSNDGAQYLLGQ	WQKSNDGAQYMMGQ	WQKSNDGAQYLLG.Q	NA	YMMGQXXX	13	0.77	23.26	1.8	379000	185000	170116	391000	194779	301000	220000	164791	209623	167712	343000	284000	264000	163000	189000	596437	399000	374076	310000	494000	300058	273000	285259	120000	196157	491000	126757	404038	390000	169010	337000	407013	522001	685694	341000	252818	230337
>TDP81|TDP81|generation1aar	WQKSNDGAQYLLGQ	WQKSNDGAQYMMGQ	WQKSNDGAQYLLGQ	NA	NA		0.6	3.6	2.4	213000000	129000000	89200000	154000000	135000000	140000000	163000000	139000000	164000000	143000000	131000000	145000000	130000000	126000000	160000000	248000000	182000000	261000000	239000000	244000000	143000000	218000000	219000000	57600000	162000000	284000000	199000000	275000000	228000000	144000000	205000000	258000000	226000000	266000000	288000000	249000000	247000000
>TDP82|TDP82|generation1aar	IQLDPRYNHTQQFP	IQMDPRYNHTQQFP	D.PRYNHTQQFP	IQMDPRYN	NA	4	0.58	2.28	2.8	65900000	56100000	5.28198e+07	4.97085e+07	5.91945e+07	5.69713e+07	5.93298e+07	5.4207e+07	5.2411e+07	4.92018e+07	53200000	5.25771e+07	47800000	5.94516e+07	4.95452e+07	5.78153e+07	57600000	5.18046e+07	48100000	58900000	5.87196e+07	53700000	6.4037e+07	55800000	5.84242e+07	62700000	6.52602e+07	5.85574e+07	55600000	5.95665e+07	56800000	6.4361e+07	5.44849e+07	5.64345e+07	59500000	5.07842e+07	5.49777e+07
>TDP82|TDP82|generation1aar	IQLDPRYNHTQQFP	IQMDPRYNHTQQFP	IQLDPRYNHTQQFP	NA	NA		1.34	34.93	2.2	580000000	487000000	474000000	506000000	464000000	558000000	521000000	482000000	521000000	497000000	470000000	495000000	460000000	481000000	501000000	4.65791e+07	621000000	578000000	561000000	542000000	475000000	67800000	626000000	597000000	529000000	625000000	622000000	653000000	535000000	513000000	592000000	625000000	598000000	624000000	690000000	599000000	687000000
>TDP83|TDP83|generation1aar	APSLIAKWVGFEPH	APSLIAKWVGFEPH	A.PSLIAKWVGFEPH	XXXAPSLI	NA	1	1.04	13.48	1.8	4980000	4860000	5.57869e+06	5750000	4.44683e+06	4990000	4770000	3.25026e+06	3.45995e+06	3.20927e+06	4470000	4720000	3920000	4100000	3990000	5.10243e+06	3590000	3.53372e+06	4270000	5720000	4.54792e+06	3280000	3.79461e+06	3810000	4.25865e+06	3420000	3.20296e+06	2.95313e+06	5480000	4.3995e+06	3630000	3.02896e+06	4.32559e+06	3.40216e+06	3130000	3.83018e+06	2.0476e+06
>TDP83|TDP83|generation1aar	APSLIAKWVGFEPH	APSLIAKWVGFEPH	P.SLIAKWVGFEPH	XXAPSLIA	NA	2	0.96	60	1.4	14100000	1090000	1.06862e+06	1040000	9.27828e+06	10500000	10900000	2.10726e+07	2.59603e+07	2.24634e+07	759000	954000	785000	6840000	7.16436e+06	9.85201e+06	26800000	2.52078e+07	26600000	1.55556e+06	756524	1.03528e+06	5.63058e+06	5.28407e+06	4.69538e+06	16100000	1.29465e+07	1.65859e+07	1.53161e+06	49735.7	1.12268e+06	7.30271e+06	1.05049e+07	8820000	24100000	2.68415e+07	1.81495e+07
>TDP83|TDP83|generation1aar	APSLIAKWVGFEPH	APSLIAKWVGFEPH	W.VGFEPH	IAKWVGFE	NA	8	0.41	60	1.2	22900	39300	30026	37491.5	49382.7	42000	42700	45365	49772	33203	52605.2	55669	42200	57032	41222	50826	53653	25093	32600	45452	75621.7	47316.5	59854	53104	37920	41999	32753	41936.7	30409	39772.1	43402	41482.3	42117	62410.4	41000	60588	35450
>TDP83|TDP83|generation1aar	APSLIAKWVGFEPH	APSLIAKWVGFEPH	APSLIAKWVGFEPH	NA	NA		0.99	10.07	3.3	384000000	379000000	394000000	407000000	334000000	393000000	416000000	359000000	296000000	350000000	330000000	372000000	221000000	286000000	361000000	310000000	275000000	349000000	311000000	351000000	356000000	340000000	368000000	422000000	418000000	327000000	377000000	333000000	493000000	285000000	355000000	280000000	380000000	269000000	213000000	366000000	293000000
>TDP84|TDP84|generation1aar	PDFYLGRSVPQWHE	PDFYLGRSVPQWHE	G.RSVPQWHE	FYLGRSVP	NA	6	0.39	60	1.2	37700	49783	43508	40342	45747	33905	19378.4	46222.7	47958.5	45793.7	33964	44672	31724	41600	42891	29543	55400	73737.6	47800	33791	47923	33949	45138	57587	25024	108000	95486.3	113328	52427	54566	49060	30885	56641	23742.1	88200	66343.2	85314
>TDP84|TDP84|generation1aar	PDFYLGRSVPQWHE	PDFYLGRSVPQWHE	PDFYLGRSVPQWHE	NA	NA		0.59	3.64	2.5	577000000	515000000	575000000	4.76817e+08	4.82569e+08	6.68628e+08	575963046	454000000	567000000	518000000	401000000	5.07306e+08	4.01162e+08	396000000	461000000	649000000	677000000	684000000	661000000	606000000	3.55641e+08	4.50153e+08	429000000	630000000	398000000	494000000	428000000	442000000	6.27431e+08	3.58873e+08	4.37731e+08	408000000	648000000	579000000	614000000	725000000	458000000
>TDP85|TDP85|generation1aar	PYWDTKLHAENIAQ	PYWDTKMHAENIAQ	W.DTKLHAENIAQ	XPYWDTKM	NA	3	0.87	4.18	1.4	754000	652000	778679	604000	693823	746000	652000	518442	183045	439161	604000	531000	649000	741000	521000	714534	470000	424215	473000	618000	652655	712000	696362	707000	893792	623000	493775	552989	610000	670327	909000	719332	624229	844811	427000	307558	444159
>TDP85|TDP85|generation1aar	PYWDTKLHAENIAQ	PYWDTKMHAENIAQ	D.TKLHAENIAQ	PYWDTKMH	NA	4	0.8	6.56	2.7	2850000	2910000	2.70427e+06	2640000	2.4212e+06	2560000	2720000	1.91453e+06	1.89838e+06	1.7544e+06	2560000	2500000	2570000	2600000	2150000	2.55965e+06	1820000	1.54055e+06	1620000	2480000	2.79492e+06	2420000	2.68583e+06	965000	2.39907e+06	2410000	2.00424e+06	2.0443e+06	2340000	2.40456e+06	2390000	2.51385e+06	2.16349e+06	2.56356e+06	1710000	1.58189e+06	1.67404e+06
>TDP85|TDP85|generation1aar	PYWDTKLHAENIAQ	PYWDTKMHAENIAQ	PYWDTKL.H	NA	DTKMHAEN	7	0.62	4.34	1.8	424000	200000	392912	376000	470154	254000	162000	211657	108908	254574	387000	32563	364000	974000	399000	452479	216000	153889	286000	424000	436878	402000	335898	547000	302361	1020000	426019	338107	38028	1.39392e+06	269000	311604	330725	260606	225000	129512	230175
>TDP85|TDP85|generation1aar	PYWDTKLHAENIAQ	PYWDTKMHAENIAQ	PYWDTKLHA.E	NA	KMHAENIA	9	0.75	19.62	1.8	191000	131000	98781.8	32945	248704	102000	31205	189650	55503.6	152069	270000	32054	211000	229000	244000	222378	129000	123439	108000	194000	210771	200000	183210	160000	211401	175000	212129	147214	60094	33249	224000	225180	230485	262336	138000	129972	139326
>TDP85|TDP85|generation1aar	PYWDTKLHAENIAQ	PYWDTKMHAENIAQ	PYWDTKLHAENIAQ	NA	NA		0.78	6.59	2.2	342000000	226000000	229000000	212000000	260000000	246000000	240000000	284000000	235000000	256000000	276000000	217000000	300000000	276000000	293000000	324000000	352000000	347000000	293000000	318000000	280000000	355000000	356000000	519000000	302000000	392000000	324000000	330000000	303000000	291000000	346000000	370000000	351000000	391000000	398000000	336000000	414000000
>TDP86|TDP86|generation1aar	LPNGQLIRWHFSEN	LPNGQMIRWHFSEN	P.NGQLIRWHFSEN	XXLPNGQM	NA	2	0.94	56.45	1.6	9710000	147000	32133	33293	4.75478e+06	6230000	6490000	1.32558e+07	1.3755e+07	1.45533e+07	670000	49111	40913	4100000	4220000	6.72467e+06	21000000	2.03126e+07	19300000	38746	49007	624000	3.90349e+06	4170000	2.94523e+06	13200000	9.96199e+06	1.47254e+07	353000	58297	41124	5.82344e+06	6.50143e+06	6.91019e+06	20500000	1.98816e+07	1.64321e+07
>TDP86|TDP86|generation1aar	LPNGQLIRWHFSEN	LPNGQMIRWHFSEN	LPNGQLIR.W	NA	QMIRWHFS	8	0.72	19.5	1.4	138000	32437	73848.5	78100	85109.9	56420	72800	84888.7	58645.5	98500.6	82500	33240	95100	125000	104000	143494	139000	133233	142000	120000	111375	146000	193336	14400	168304	194000	213563	254739	97700	109468	100000	92108	48233	163956	202000	133425	127585
>TDP86|TDP86|generation1aar	LPNGQLIRWHFSEN	LPNGQMIRWHFSEN	LPNGQLIRW.H	NA	MIRWHFSE	9	1.12	60	1.2	1240000	1420000	1.4661e+06	1440000	1.23835e+06	1.30537e+06	1340000	454378	533053	380714	1070000	1180000	1.04644e+06	1030000	1160000	1.64192e+06	814000	659811	831000	1.72016e+06	971083	1230000	1.21228e+06	530000	1.0238e+06	689000	575268	673561	1.82647e+06	1.08678e+06	920000	739178	1.58383e+06	1.21485e+06	623000	657756	587326
>TDP86|TDP86|generation1aar	LPNGQLIRWHFSEN	LPNGQMIRWHFSEN	LPNGQLIRWHFSEN	NA	NA		1.11	60	1.8	272000000	246000000	2.89757e+08	244000000	2.6855e+08	328000000	266000000	210000000	259000000	2.54228e+08	204000000	266000000	2.58131e+08	194844915	255000000	271000000	224000000	302000000	2.49214e+08	235000000	201000000	1.86842e+08	1.95075e+08	201000000	220000000	157000000	173000000	1.92451e+08	283000000	210000000	200000000	177000000	314000000	2.40427e+08	225000000	277000000	185000000
>TDP87|TDP87|generation1aar	VHSDAYVTELPKTN	VHSDAYVTELPKTN	H.SDAYVTELPKTN	XXVHSDAY	NA	2	0.71	7.43	4	1940000	1430000	1.514e+06	1540000	30533	1210000	1490000	1.52411e+06	1.03152e+06	1.31108e+06	1880000	1200000	2030000	2030000	1880000	1.97053e+06	1280000	35918	1070000	1890000	1.93569e+06	1840000	1.89581e+06	2580000	1.99314e+06	1880000	1.71948e+06	1.86072e+06	1700000	1.96994e+06	1910000	1.94053e+06	1.81674e+06	1.95936e+06	1540000	1.38811e+06	1.44619e+06
>TDP87|TDP87|generation1aar	VHSDAYVTELPKTN	VHSDAYVTELPKTN	D.AYVTELPKTN	VHSDAYVT	NA	4	1.32	39.81	1.2	3910000	2830000	3.4598e+06	57430	3.18624e+06	3100000	2870000	2.49258e+06	3.05243e+06	2.55944e+06	3200000	3660000	3830000	3550000	3490000	3.12108e+06	2680000	2.61839e+06	2560000	3500000	3.57211e+06	3510000	3.47923e+06	554000	3.69145e+06	3170000	3.16158e+06	2.94977e+06	3310000	3.3617e+06	3460000	3.70894e+06	3.41173e+06	3.65455e+06	2730000	2.55884e+06	2.8082e+06
>TDP87|TDP87|generation1aar	VHSDAYVTELPKTN	VHSDAYVTELPKTN	Y.VTELPKTN	SDAYVTEL	NA	6	0.93	6.95	1.6	536000	613000	677204	489000	421820	488000	423000	328411	322858	320172	553000	399000	410000	526000	467000	38758	338000	283001	337000	480000	481259	477000	606967	506000	594019	428000	486339	444618	598000	516188	47275	588007	485574	538055	342000	298006	291320
>TDP87|TDP87|generation1aar	VHSDAYVTELPKTN	VHSDAYVTELPKTN	VHSDAYVTELPKT.N	NA	LPKTNXXX	13	0.77	9.71	1.5	421000	468000	333779	325000	570433	199000	330000	303149	204643	102005	417000	326000	451000	502000	280000	401862	318000	260230	231000	307000	464513	342000	428263	212000	258447	250000	310445	338925	468000	317121	37000	398191	434932	332599	284000	279860	278002
>TDP87|TDP87|generation1aar	VHSDAYVTELPKTN	VHSDAYVTELPKTN	VHSDAYVTELPKTN	NA	NA		0.52	1.85	2.5	448000000	347000000	347000000	310000000	360000000	382000000	402000000	401000000	413000000	480000000	448000000	383000000	351000000	354000000	367000000	419000000	428000000	445000000	416000000	385000000	462000000	308000000	456000000	105000000	507000000	344000000	526000000	371000000	393000000	400000000	425000000	485000000	437000000	426000000	323000000	380000000	461000000
>TDP88|TDP88|generation1aar	LPEEVASHRLGKNF	MPEEVASHRMGKNF	P.EEVASHRLGKNF	XXMPEEVA	NA	2	0.69	34.01	1.5	4500000	29732	40375	52600	3.2222e+06	3090000	3100000	7.78456e+06	7.89881e+06	7.46121e+06	43200	44100	32900	2800000	2470000	2.53731e+06	6690000	6.28657e+06	6070000	39000	14207.7	40333	1.82038e+06	2180000	1.97706e+06	4740000	5.11858e+06	5.81642e+06	50439	45019	44200	2.63347e+06	2.53634e+06	2.46043e+06	6360000	5.44633e+06	6.55769e+06
>TDP88|TDP88|generation1aar	LPEEVASHRLGKNF	MPEEVASHRMGKNF	LPEEVASHRLGKNF	NA	NA		1.03	11.48	1.6	108000000	107000000	1.07047e+08	1.02241e+08	8.8653e+07	1.18457e+08	1.0852e+08	94400000	89200000	78000000	89400000	1.08882e+08	9.10092e+07	99000000	9.3804e+07	8.35853e+07	95500000	8.17328e+07	70300000	7.26833e+07	1.00758e+08	8.80284e+07	8.82389e+07	7.18175e+07	1.22382e+08	92600000	1.00067e+08	8.58109e+07	8.5654e+07	8.24848e+07	9.29422e+07	100000000	86000000	117000000	74600000	75400000	7.12801e+07
>TDP89|TDP89|generation1aar	GPKLTYDFWIQNLP	GPKLTYDFWIQNLP	P.KLTYDFWIQNLP	XXGPKLTY	NA	2	0.71	36.41	2.2	4380000	56019	28638.1	168000	4.15265e+06	46293	4670000	1.02661e+07	1.23732e+07	12000000	35400	31940	169000	3040000	3070000	1.65029e+06	4110000	5940000	6650000	47107	53223	72000	1.41916e+06	201537	1.46191e+06	3090000	3.84103e+06	5.01979e+06	62000	53991	41180	2.15077e+06	869092	1.35262e+06	3930000	3.33334e+06	5.95208e+06
>TDP89|TDP89|generation1aar	GPKLTYDFWIQNLP	GPKLTYDFWIQNLP	GPKLTYD.F	NA	LTYDFWIQ	7	0.76	9.14	1.4	92400	106000	86267.2	88300	64541.2	105000	117000	45048.1	52153.2	48339.6	85500	111000	54956	98000	78300	95644.8	89600	45344.4	42900	104000	80584.3	87500	87696.6	77400	82286.5	60000	70587.1	84459.3	111000	101649	109000	62115.7	80528.9	62909.8	80300	54252.8	50289.5
>TDP89|TDP89|generation1aar	GPKLTYDFWIQNLP	GPKLTYDFWIQNLP	D.FWIQNLP	LTYDFWIQ	NA	7	0.64	6.32	1.4	89500	129000	135263	97700	127918	151000	123000	83600.5	69925.7	69270.8	117000	122000	83100	123000	115000	33478	51100	56764.8	29500	50200	97693.2	43250	81449.2	94300	80137.2	55000	69613.9	29599	116000	41398	71800	81496.6	41385.5	21289	42500	46416	23619.1
>TDP89|TDP89|generation1aar	GPKLTYDFWIQNLP	GPKLTYDFWIQNLP	GPKLTYDFWIQNLP	NA	NA		0.94	13.34	1.8	152000000	177000000	164000000	181000000	107000000	63000000	64100000	172000000	182000000	195000000	195000000	201000000	143000000	166000000	169000000	115000000	99400000	126000000	109000000	91800000	141000000	148000000	119000000	98400000	123000000	82700000	1.03416e+08	111510268	74400000	134000000	103000000	123000000	7.81832e+07	8.71137e+07	90100000	7.43692e+07	114000000
>TDP9|TDP9|generation1	NLSEDWAFKPTGPL	NLSEDWAFKPTGPM	L.SEDWAFKPTGPL	XXNLSEDW	NA	2	0.36	60	1.6	39200	77800	45555	42532	31684	64900	106000	49357	78096.2	76693.8	43498	54028	30876	55124	61200	73253.2	43810	62993.7	71900	71500	32151	38530	38730	55546	52875	38700	44404	28923	50370	60394	43629	51627	73877.7	40654	57000	77802.8	47453.8
>TDP9|TDP9|generation1	NLSEDWAFKPTGPL	NLSEDWAFKPTGPM	D.WAFKPTGPL	LSEDWAFK	NA	5	0.72	25.48	1.1	953000	1250000	1.32886e+06	1300000	1.04214e+06	1280000	1200000	587163	759571	485738	35834	940000	1060000	1060000	982000	1.6948e+06	816000	48461	35973	1370000	992680	1090000	930029	1570000	48897	896000	51220	770973	1460000	709899	1000000	53375	1.46439e+06	1.17794e+06	50475	48333	509114
>TDP9|TDP9|generation1	NLSEDWAFKPTGPL	NLSEDWAFKPTGPM	W.AFKPTGPL	SEDWAFKP	NA	6	0.52	5.24	1	246000	236000	232337	157000	324046	33265	39563	237639	29935	34646	43471	245000	216000	256000	327000	324788	172000	201044	188000	297000	269647	32982	324123	46774	354525	293000	33814	39340	38344	285903	304000	329785	452486	409641	196000	237283	185650
>TDP9|TDP9|generation1	NLSEDWAFKPTGPL	NLSEDWAFKPTGPM	NLSEDWAFKPTGPL	NA	NA		0.44	3.19	2.9	285000000	275000000	304000000	282000000	306000000	352000000	349000000	313000000	327000000	322000000	252000000	257000000	260000000	265000000	257000000	184000000	175000000	213000000	191000000	163000000	235000000	187000000	226000000	221000000	268000000	171000000	263000000	229000000	155000000	231000000	229000000	188000000	111000000	136000000	176000000	318000000	214000000
>TDP90|TDP90|generation1aar	NHQLAWGEDRNTFY	NHQLAWGEDRNTFY	N.HQLAWGEDRNTFY	XXXNHQLA	NA	1	0.45	60	1.3	431000	44773	47719	29705	199097	291000	54408	225067	416634	365868	31221	47247	52205	59675	333000	684979	598000	626955	598000	264000	35929	261000	457772	51152	308359	567000	516145	461952	133000	99969.5	255000	533009	475516	577253	654000	642820	549821
>TDP90|TDP90|generation1aar	NHQLAWGEDRNTFY	NHQLAWGEDRNTFY	W.GEDRNTFY	QLAWGEDR	NA	6	0.71	10.29	1.4	200000	249000	204691	213000	51661	219000	255000	175707	46148	110058	186000	186000	30468	209000	84600	254787	29648	145714	186000	269000	184741	254000	256835	566000	257406	138000	37183	153997	164000	198857	205000	263246	257174	195537	151000	185725	35365
>TDP90|TDP90|generation1aar	NHQLAWGEDRNTFY	NHQLAWGEDRNTFY	D.RNTFY	WGEDRNTF	NA	9	0.7	16.39	1.5	59600	91000	93506.7	68200	65868.9	73300	75900	30255.1	37636.5	53165	66100	64000	64200	64400	58500	42998	38200	42890	31700	96700	67084	80500	69749.1	52700	61689.6	42800	43910.8	41156.6	62700	69994.5	77700	52132.5	48854.3	47457	28000	32859	15283.3
>TDP90|TDP90|generation1aar	NHQLAWGEDRNTFY	NHQLAWGEDRNTFY	NHQLAWGEDRNT.F	NA	DRNTFYXX	12	0.35	60	1.9	86000	51844	51335	32100	82804.8	107000	106000	149556	138854	102614	36881	43586	35200	97700	76300	76612.8	124000	117432	102000	43148	58715	51761	74545.7	47500	54005	51800	75175	66587.3	50391	33136	29508	93789.9	75769.5	96718.2	109000	77763.2	134828
>TDP90|TDP90|generation1aar	NHQLAWGEDRNTFY	NHQLAWGEDRNTFY	NHQLAWGEDRNTFY	NA	NA		1.81	34.91	2.1	259000000	155000000	130000000	129000000	176000000	185000000	151000000	189000000	156000000	179000000	173000000	148000000	200000000	175000000	226000000	246000000	236000000	269000000	257000000	262000000	202000000	282000000	286000000	291000000	242000000	304000000	306000000	319000000	256000000	228000000	294000000	293000000	285000000	285000000	317000000	289000000	338000000
>TDP91|TDP91|generation1aar	AETSIKVFLPYYGH	AETSIKVFMPYYGH	A.ETSIKVFLPYYGH	XXXAETSI	NA	1	0.97	18.52	1.4	8920000	8.93489e+06	8.84345e+06	1.09024e+07	8.04152e+06	9.38484e+06	8.9747e+06	5.81282e+06	6.71833e+06	6.37739e+06	6.82513e+06	8.02218e+06	5.49301e+06	7.04568e+06	6.17933e+06	7.45369e+06	7330000	6.95045e+06	9400000	1.11182e+07	6.71567e+06	4.82759e+06	5.75053e+06	7.28428e+06	5.94061e+06	6090000	4.7531e+06	6.42373e+06	9.97761e+06	6.61077e+06	5.60066e+06	4.3647e+06	8.90853e+06	4.88262e+06	6420000	8.3276e+06	4.9283e+06
>TDP91|TDP91|generation1aar	AETSIKVFLPYYGH	AETSIKVFMPYYGH	AETSIKVFL.P	NA	KVFMPYYG	9	0.55	8.19	1.2	435000	723000	528710	56080	599415	767000	583000	379961	418255	401553	477000	550000	601000	532000	47390	525533	268000	346672	410000	500000	29876	377000	37885	49034	425453	38940	31564	362248	609000	554830	48187	51344	540196	357454	263000	37050	32924
>TDP91|TDP91|generation1aar	AETSIKVFLPYYGH	AETSIKVFMPYYGH	AETSIKVFLPYYGH	NA	NA		1.36	60	1.4	326000000	356740490	3.14851e+08	3.63222e+08	3.41605e+08	3.84733e+08	359418914	3.02457e+08	327000000	300000000	2.63485e+08	3.10749e+08	2.48393e+08	2.71672e+08	2.48873e+08	2.8729e+08	282000000	277000000	372000000	3.2976e+08	2.53387e+08	1.89192e+08	2.34636e+08	2.76058e+08	2.44494e+08	227000000	209000000	239000000	3.51372e+08	2.68449e+08	2.39961e+08	203315491	3.03519e+08	2.1015e+08	263000000	321000000	230000000
>TDP92|TDP92|generation1aar	VDYIEHKDQVRRLN	VDYIEHKDQVRRMN	V.DYIEHKDQVRRLN	XXXVDYIE	NA	1	0.93	5.39	1.5	3700000	3.68902e+06	3.97927e+06	2.34695e+06	3.2514e+06	2.71638e+06	3.61052e+06	2.3981e+06	2.7048e+06	2.78178e+06	2.87413e+06	3.3766e+06	3.69388e+06	3330000	3640000	3.14224e+06	2540000	1.81801e+06	2330000	2.78634e+06	2.52407e+06	3.3208e+06	3.53477e+06	3170000	3.478e+06	2980000	3.34468e+06	3.69486e+06	3.03098e+06	2.19233e+06	3.04954e+06	3.36471e+06	3.41725e+06	3.04233e+06	2180000	2.45617e+06	2.64647e+06
>TDP92|TDP92|generation1aar	VDYIEHKDQVRRLN	VDYIEHKDQVRRMN	D.YIEHKDQVRRLN	XXVDYIEH	NA	2	0.74	13.49	1.9	1430000	1830000	1.4828e+06	1540000	1.7694e+06	1690000	1480000	1.09296e+06	1.16586e+06	1.00877e+06	1550000	1690000	1260000	1400000	1390000	1.44093e+06	1030000	894732	648000	1050000	1.00216e+06	1160000	1.09145e+06	782000	1.09241e+06	737000	846290	817058	957000	1.13229e+06	752000	918000	965527	1.12037e+06	720000	473761	748622
>TDP92|TDP92|generation1aar	VDYIEHKDQVRRLN	VDYIEHKDQVRRMN	Y.IEHKDQVRRLN	XVDYIEHK	NA	3	0.36	8.48	1.3	21000	67100	51870.2	33400	44564.1	55470	23900	21085.2	34592	13113.4	20200	8050	19100	17900	20400	21570.8	18800	21044.1	39909	60518	18671.4	35305	28225.2	34260	49473	34861	60096	26711.7	55544	31864	21700	38162	31928.7	11593.1	46220	11798.8	34033
>TDP92|TDP92|generation1aar	VDYIEHKDQVRRLN	VDYIEHKDQVRRMN	VDYIEHKD.Q	NA	EHKDQVRR	8	0.75	8.23	1.2	585000	734000	561490	820000	545596	329000	591000	414100	285385	300199	499000	434000	277000	670000	598000	316471	241000	324047	324000	473000	610279	542000	724720	786000	685835	324000	377390	387831	571000	599407	679000	315279	574000	608556	359000	340374	222938
>TDP92|TDP92|generation1aar	VDYIEHKDQVRRLN	VDYIEHKDQVRRMN	VDYIEHKDQVRRLN	NA	NA		0.92	7.57	1.3	435000000	383000000	380000000	3.42622e+08	423000000	417000000	415000000	442000000	439000000	452000000	408000000	397000000	383000000	439000000	397000000	340000000	440000000	412000000	339000000	3.31432e+08	391000000	365000000	392000000	392000000	383000000	372000000	411000000	394000000	3.12146e+08	381000000	354000000	388000000	353000000	273000000	412000000	339000000	400000000
>TDP94|TDP94|generation1aar	LHSPWTLANFLRGP	MHSPWTMANFLRGP	L.HSPWTLANFLRGP	XXXMHSPW	NA	1	0.83	60	2.2	5980000	38979	44868	37057	5.87541e+06	5730000	5.7751e+06	9.90689e+06	1.40808e+07	1.15588e+07	42355	40080	37200	3330000	4070000	2.91599e+06	8.38106e+06	9020000	12100000	36955	47036	33309	2.17729e+06	1380000	2.17666e+06	5970000	7.64809e+06	7.85492e+06	54494	59719	31609	3.29433e+06	2.75823e+06	2.04898e+06	6930000	1.27535e+07	8.32074e+06
>TDP94|TDP94|generation1aar	LHSPWTLANFLRGP	MHSPWTMANFLRGP	H.SPWTLANFLRGP	XXMHSPWT	NA	2	0.77	60	1.7	6460000	613150	633947	637519	4.76782e+06	3.21167e+06	3.4256e+06	11843652	12100000	1.25288e+07	449318	611388	579345	4420000	4.1891e+06	3.37601e+06	6760000	8.13498e+06	9230000	381507	397028	347891	3.75013e+06	3.81157e+06	3.7687e+06	7440000	9.5535e+06	1.06747e+07	240851	350611	416986	4.41727e+06	2.44797e+06	3.12105e+06	8450000	7.86005e+06	9.25827e+06
>TDP94|TDP94|generation1aar	LHSPWTLANFLRGP	MHSPWTMANFLRGP	W.TLANFLRGP	HSPWTMAN	NA	5	0.82	8.67	1.7	254000	175519	147539	187337	223465	185947	186382	133333	144993	123811	184717	189293	228286	221421	211388	181804	126000	333646	213000	190210	153050	240764	273625	292841	220651	531000	212441	326464	175232	146625	263885	278117	34797	433944	171000	138980	166955
>TDP94|TDP94|generation1aar	LHSPWTLANFLRGP	MHSPWTMANFLRGP	LHSPWTLA.N	NA	WTMANFLR	8	0.42	60	1.5	132000	49226	53672	52003	56731	267000	60392	144247	55436	135873	52210	44133	42264	42374	38356	35002	58582	304802	308000	40286	52202	50030	113531	58065	56502	227000	195711	150104	35345	35376	49895	167840	41605	365200	349000	234340	302932
>TDP94|TDP94|generation1aar	LHSPWTLANFLRGP	MHSPWTMANFLRGP	LHSPWTLANFL.R	NA	ANFLRGPX	11	0.48	60	1.8	168000	43218	52135	54989	47911	31867	34966	337699	410715	317831	36802	37995	51018	80200	83500	56534	307000	286509	403000	48720	56757	51219	29018.3	57900	42768.8	185000	226270	243397	37153	47298	59282	32845	23080.9	39638.8	236000	174648	300057
>TDP94|TDP94|generation1aar	LHSPWTLANFLRGP	MHSPWTMANFLRGP	LHSPWTLANFLR.G	NA	NFLRGPXX	12	0.6	60	0.9	3360000	53884	34947	39470	4.7994e+06	5.25307e+06	1.897e+06	4.52401e+06	4.82753e+06	4.43953e+06	43340	43178	30223	3960000	4.0461e+06	3.75151e+06	3660000	3.41151e+06	5250000	34146	55862	54174	3.00252e+06	3.54707e+06	2.67133e+06	3610000	3.82955e+06	4.37427e+06	46843	57363	46409	4.47859e+06	2.75263e+06	2.51479e+06	3460000	4.81146e+06	4.65462e+06
>TDP94|TDP94|generation1aar	LHSPWTLANFLRGP	MHSPWTMANFLRGP	LHSPWTLANFLRGP	NA	NA		0.77	21.63	1.7	310000000	262000000	445000000	468000000	3.0747e+07	189000000	229000000	307000000	227000000	338000000	295000000	298000000	282000000	367000000	312000000	278000000	217000000	244000000	269000000	192000000	416000000	384000000	244000000	66100000	238000000	286000000	243000000	242000000	177000000	280000000	261000000	336000000	213000000	151000000	178000000	176000000	201000000
>TDP95|TDP95|generation1aar	HQVVQDKHEIYGDP	HQVVQDKHEIYGDP	H.QVVQDKHEIYGDP	XXXHQVVQ	NA	1	0.9	13.77	1.3	222000	150000	161824	141000	158044	185000	213000	202034	233284	190335	224000	162000	156000	204000	209000	205886	189000	178692	134000	139000	129621	152000	184205	179000	160338	167000	174841	182013	182000	152640	117000	191534	166334	162150	160000	144095	245273
>TDP95|TDP95|generation1aar	HQVVQDKHEIYGDP	HQVVQDKHEIYGDP	D.KHEIYGDP	VVQDKHEI	NA	6	1.1	31.64	1	735000	850640	764054	659843	570364	864474	628149	451548	432054	413452	722624	672100	510694	740540	571984	563223	427000	409588	369000	733569	747283	748569	716833	855553	725630	521000	507646	547735	726657	693775	727908	690667	532157	639061	377000	322231	368942
>TDP95|TDP95|generation1aar	HQVVQDKHEIYGDP	HQVVQDKHEIYGDP	D.KHEIYGD.P	VVQDKHEI	NA	6	0.86	7.16	1.1	149000	163000	73394	174000	134244	208000	189968	106260	63040.3	88350.4	106000	108000	45246	111000	106000	90502.3	83000	100854	54700	180000	162902	156738	138777	157000	152038	137520	97785.7	124712	166000	156754	150877	161992	143119	157506	96643.3	111227	96015.9
>TDP95|TDP95|generation1aar	HQVVQDKHEIYGDP	HQVVQDKHEIYGDP	HQVVQDKHEIYG.D	NA	EIYGDPXX	12	0.88	10.17	1.4	356000	346000	417320	385561	349612	419577	336739	237139	255398	255912	342178	340730	407611	324745	303711	311057	211000	213576	188000	275523	307720	308641	345553	424860	307509	239000	248329	225595	35008	308437	286614	328645	288334	315949	196000	192658	222311
>TDP95|TDP95|generation1aar	HQVVQDKHEIYGDP	HQVVQDKHEIYGDP	HQVVQDKHEIYGD.P	NA	IYGDPXXX	13	1.02	22.32	1.1	82200000	75800000	79600000	75600000	5.44817e+07	95300000	6.05873e+07	80900000	84500000	76600000	7.40861e+07	7.50631e+07	7.60847e+07	80500000	47900000	6.85262e+07	78200000	7.2679e+07	40200000	7.15664e+07	7.18936e+07	4.6698e+07	5.09725e+07	50400000	5.65542e+07	56400000	8.48622e+07	81300000	45800000	5.41915e+07	7.10849e+07	8.28867e+07	7.07191e+07	7.3072e+07	76800000	6.72298e+07	5.33937e+07
>TDP95|TDP95|generation1aar	HQVVQDKHEIYGDP	HQVVQDKHEIYGDP	HQVVQDKHEIYGDP	NA	NA		0.98	15.71	1.9	232000000	220000000	215000000	235000000	159000000	274000000	255000000	161000000	160000000	248000000	246000000	224000000	245000000	150000000	218000000	163000000	183000000	144000000	196000000	202000000	151000000	136000000	229000000	25600000	156000000	224000000	260000000	224000000	190000000	218000000	223000000	170000000	195000000	205000000	230000000	196000000	231000000
>TDP96|TDP96|generation1aar	GQYPLFVKISTTHW	GQYPMFVKISTTHW	Q.YPLFVKISTTHW	XXGQYPMF	NA	2	0.46	60	2	869000	285065	414169	297056	752672	791917	787510	1.31651e+06	1.3072e+06	1.31087e+06	187055	412584	293208	470000	635000	375814	926000	1.02339e+06	1460000	53525	40935	33949	236200	419984	350896	597000	814214	683998	250746	97844.6	152769	213015	540593	239800	817000	1.52595e+06	821224
>TDP96|TDP96|generation1aar	GQYPLFVKISTTHW	GQYPMFVKISTTHW	GQYPLFVK.I	NA	MFVKISTT	8	0.37	60	2.3	98200	44655	33673	42712	48866	46104	56722	56686	50992.6	56235.3	30803	40300	32724	59771	47856	34239.9	165000	154253	165000	36361	33381	42046	36435	33284	105175	356000	420713	359391	31672	37209	52589	58632	55352	59628	254000	138011	154600
>TDP96|TDP96|generation1aar	GQYPLFVKISTTHW	GQYPMFVKISTTHW	GQYPLFVKISTTHW	NA	NA		2.09	60	1.6	227000000	271000000	275000000	280000000	190000000	278000000	262000000	218000000	198000000	202000000	212000000	209000000	191000000	129000000	188000000	165000000	167000000	174000000	239000000	212000000	213000000	159000000	174000000	39300000	189000000	114000000	120000000	151000000	310000000	215000000	203000000	161000000	170000000	117000000	130000000	230000000	142000000
>TDP97|TDP97|generation1aar	PPNRDEGWALQHTF	PPNRDEGWALQHTF	P.NRDEGWALQHTF	XXPPNRDE	NA	2	1.26	38.02	1.5	194000000	127000000	125000000	125000000	137000000	162000000	139000000	1.46525e+08	141000000	140000000	1.2775e+08	123026468	140000000	142000000	151000000	189000000	205000000	2.02469e+08	1.77866e+08	1.88564e+08	145000000	188000000	207000000	191000000	1.61105e+08	225000000	1.96479e+08	2.25432e+08	177000000	157000000	192000000	1.68583e+08	207000000	2.02732e+08	2.37598e+08	2.04279e+08	231000000
>TDP97|TDP97|generation1aar	PPNRDEGWALQHTF	PPNRDEGWALQHTF	W.ALQHTF	DEGWALQH	NA	8	0.7	4.81	2.9	600000	579000	439135	406491	461829	432207	397962	311800	316388	303661	561021	435886	435286	567504	534000	532194	47089	339081	348000	680690	673204	661741	711028	344326	742678	566529	655558	686238	606265	666517	683826	763313	709257	58196	446000	395387	364615
>TDP97|TDP97|generation1aar	PPNRDEGWALQHTF	PPNRDEGWALQHTF	PPNRDEGWALQHTF	NA	NA		0.71	2.58	2.6	212000000	146000000	149000000	166000000	1.74269e+08	124747850	1.68918e+08	178000000	1.33925e+07	1.59589e+08	1.87208e+08	163000000	159000000	194000000	2.23717e+08	2.21694e+08	216000000	2.29324e+08	1.93785e+08	2.20127e+08	199000000	2.32622e+08	243000000	3.24674e+08	218000000	162000000	2.31831e+08	2.35956e+08	1.32723e+07	200000000	2.37555e+08	260000000	2.27435e+08	170000000	237000000	1.47857e+08	2.32506e+08
>TDP98|TDP98|generation1aar	NQIIWFDYTLKGEH	NQIIWFDYTLKGEH	NQIIWFDYTLKGEH	NA	NA		0.48	3.77	2.7	215000000	260000000	209000000	232000000	2.75895e+08	269000000	244000000	150000000	2.35497e+08	135000000	209000000	223000000	183000000	207000000	199000000	114000000	179000000	1.65645e+08	283000000	223000000	214000000	66500000	158000000	314000000	201000000	120000000	163000000	9.69056e+07	3.0879e+08	160000000	135000000	138000000	118000000	123000000	121000000	222000000	111000000
>TDP99|TDP99|generation1aar	QPGLRHSAVEPNGW	QPGMRHSAVEPNGW	P.GLRHSAVEPNGW	XXQPGMRH	NA	2	0.64	2.59	1.3	42500000	31300000	3.09881e+07	30700000	3.88387e+07	48400000	37700000	3.60935e+07	3.41746e+07	3.40853e+07	33700000	31800000	29300000	38300000	34500000	3.20957e+07	37000000	2.58959e+07	29400000	36300000	3.42113e+07	35600000	4.0237e+07	80100000	3.9124e+07	40800000	4.25572e+07	3.86315e+07	33800000	3.91375e+07	34900000	3.1632e+07	3.61839e+07	3.53167e+07	41800000	3.40552e+07	3.73941e+07
>TDP99|TDP99|generation1aar	QPGLRHSAVEPNGW	QPGMRHSAVEPNGW	G.LRHSAVEPNGW	XQPGMRHS	NA	3	0.4	60	1.3	114000	58880	54487	60102	93446.8	35800	55648	242257	221743	213521	46124	42258	45471	69100	64200	47423.1	193000	190396	162000	48489	36801	37840	48689	25700	43042.5	150000	103824	100423	30533	53702	38364	58765	46183.4	31439	206000	194612	209399
>TDP99|TDP99|generation1aar	QPGLRHSAVEPNGW	QPGMRHSAVEPNGW	R.HSAVEPNGW	PGMRHSAV	NA	5	0.37	60	1.4	53300	46754	50665	36780	8433.26	54843	38815	120158	127824	113208	43804	33647	59542	43533	43649	35842	93700	104428	69400	38435	54526	35180	41263	36347	56607	79100	66494.3	66441.2	56652	59618	47981	38818	48455	19446.8	128000	96884	92577.3
>TDP99|TDP99|generation1aar	QPGLRHSAVEPNGW	QPGMRHSAVEPNGW	QPGLRHSAVEPNGW	NA	NA		0.98	8.34	2.2	45100000	31800000	3.3222e+07	30700000	3.8827e+07	29900000	32100000	3.14836e+07	2.96304e+07	3.38427e+07	38500000	38300000	41000000	42700000	38200000	36000000	33800000	3.32535e+07	25900000	43700000	4.63549e+07	43300000	4.68332e+07	58900000	47015376	42700000	4.29344e+07	3.25366e+07	41300000	4.84343e+06	42600000	4.44546e+07	4.166e+07	4.16577e+07	38300000	3.04569e+07	3.38285e+07

## Sheet: Filtered
	Protein	Sequence (Nle=Leu)	Sequence (Nle=Met)	Cleaved Peptide	N-term	C-term	Cleave_Loc	Quality	Significance	Avg..ppm	EM_Pig_Plasma_T1_0000_1	EM_Pig_Plasma_T1_0000_2	EM_Pig_Plasma_T1_0000_3	EM_Pig_Plasma_T1_0015_1	EM_Pig_Plasma_T1_0015_2	EM_Pig_Plasma_T1_0015_3	EM_Pig_Plasma_T1_0060_1	EM_Pig_Plasma_T1_0060_2	EM_Pig_Plasma_T1_0060_3		FC_15/0	pvalue_15/0	qvalue_15/0	FC_60/0	pvalue_60/0	qvalue_60/0		Mean	0	15	60		StdDev	0	15	60
	>TDP45|TDP45|generation2	GSQVFSWLNHYHRK	GSQVFSWLNHYHRK	G.SQVFSWLNHYHR.K	XXXGSQVF	NA	1	0.32	60	2.1	37460	54971	694000	351705	707298	660000	2.32452e+06	1.70933e+06	2.03636e+06		2.18583	0.270084	0.523074	7.71869	0.00325018	0.0108104
	>TDP45|TDP45|generation2	GSQVFSWLNHYHRK	GSQVFSWLNHYHRK	GSQVFSWLNHYHR.K	NA	HYHRKXXX	13	0.5	60	1.7	43168	39358	54218	5.26243e+07	6.7444e+07	6.81174e+07	111000000	87200000	96000000		1376.19	0.000243294	0.00503026	2151.47	0.000146501	0.00109876			45581.3	6.27286e+07	9.80667e+07			7718.36	8.75702e+06	1.20338e+07
	>TDP193|TDP193|GenScript	DAWAPLVIKKESSI	DAWAPMVIKKESSI	D.AWAPLVIKKESSI	XXXDAWAP	NA	1	0.87	16.94	1.7	2.91914e+06	3.10554e+06	2.94736e+06	2.03481e+06	3.26725e+06	2.89035e+06	1.65837e+06	2.00423e+06	1.57204e+06		0.913104	0.520312	0.723706	0.583439	0.00098792	0.00426982
	>TDP51|TDP51|generation2	VSPAPTYGRLWIHK	VSPAPTYGRLWIHK	VSPAPTYGRLWIH.K	NA	LWIHKXXX	13	0.48	60	1.2	35057	41335	53386	5.88917e+06	9590000	8120000	2.03783e+07	17700000	2.22708e+07		181.843	0.00190008	0.0224186	465.017	0.000110992	0.000933061			43259.3	7.86639e+06	2.01163e+07			9314.79	1.8634e+06	2.29661e+06
	>TDP94|TDP94|generation1aar	LHSPWTLANFLRGP	MHSPWTMANFLRGP	L.HSPWTLANFLRGP	XXXMHSPW	NA	1	0.83	60	2.2	38979	44868	37057	5.87541e+06	5730000	5.7751e+06	9.90689e+06	1.40808e+07	1.15588e+07		143.755	1.87822e-08	1.43684e-05	294.006	0.000624735	0.0030058			40301.3	5.79351e+06	1.18488e+07			4069.93	74432.3	2.10202e+06
	>TDP11|TDP11|generation1	PVIWTHNAGLSFLL	PVIWTHNAGMSFMM	P.VIWTHNAGLSFLL	XXXPVIWT	NA	1	0.94	38.28	2	2.59565e+06	2.7667e+06	3.03622e+06	1.38632e+06	410417	339231	1.501e+06	1.15763e+06	1.67797e+06		0.254325	0.00445695	0.0350568	0.51635	0.00245813	0.00858661
	>TDP18|TDP18|generation1	YLDSIRHQGPFWLL	YMDSIRHQGPFWML	Y.LDSIRHQGPFWLL	XXXYMDSI	NA	1	0.53	7.74	3.1	2.69219e+06	1.69444e+06	1.18498e+06	3.49462e+06	1.41787e+06	2.00513e+06	3.53351e+06	3.25995e+06	3.17901e+06		1.24159	0.586797	0.758277	1.78987	0.0322531	0.0627827
	>TDP166|TDP166|GenScript	VLRFIENLTLGQDY	VLRFIENMTLGQDY	V.LRFIENLTLGQDY	XXXVLRFI	NA	1	0.67	23.93	2.2	280000	163815	473000	291422	46020	182000	342276	303555	353448		0.566573	0.312653	0.559126	1.08995	0.778652	0.821612
	>TDP94|TDP94|generation1aar	LHSPWTLANFLRGP	MHSPWTMANFLRGP	LHSPWTLANFLR.G	NA	NFLRGPXX	12	0.6	60	0.9	53884	34947	39470	4.7994e+06	5.25307e+06	1.897e+06	4.52401e+06	4.82753e+06	4.43953e+06		93.1363	0.0199787	0.109955	107.49	2.68664e-06	0.000102764			42767	3.98316e+06	4.59702e+06			9889.65	1.82085e+06	204041
	>TDP188|TDP188|GenScript	LLQATDEPRGHLYN	LLQATDEPRGHMYN	L.LQATDEPRGHLYN	XXXLLQAT	NA	1	0.32	60	2.2	54892	48566	54408	41268	33682	54381	121486	77844.1	119290		0.819245	0.210171	0.448499	2.0183	0.0201797	0.0447464
	>TDP86|TDP86|generation1aar	LPNGQLIRWHFSEN	LPNGQMIRWHFSEN	P.NGQLIRWHFSEN	XXLPNGQM	NA	2	0.94	56.45	1.6	147000	32133	33293	4.75478e+06	6230000	6490000	1.32558e+07	1.3755e+07	1.45533e+07		82.2629	0.000444521	0.00772861	195.663	3.44036e-06	0.000119631			70808.7	5.82493e+06	1.38547e+07			65986.2	935848	654481
	>TDP88|TDP88|generation1aar	LPEEVASHRLGKNF	MPEEVASHRMGKNF	P.EEVASHRLGKNF	XXMPEEVA	NA	2	0.69	34.01	1.5	29732	40375	52600	3.2222e+06	3090000	3100000	7.78456e+06	7.89881e+06	7.46121e+06		76.7047	2.23028e-07	7.57293e-05	188.617	5.11798e-07	4.60845e-05			40902.3	3.1374e+06	7.71486e+06			11443.1	73610.2	226975
	>TDP59|TDP59|generation2	AKGLGPFHIVKWAS	AKGMGPFHIVKWAS	A.KGLGPFHIVKWAS	XXXAKGMG	NA	1	0.45	5.52	1.4	2090000	2.10769e+06	2.0088e+06	2.06121e+06	3.57852e+06	2.86823e+06	3.73219e+06	3.28953e+06	3.39097e+06		1.37082	0.155731	0.385548	1.67771	0.000518296	0.00260853
	>TDP13|TDP13|generation1	GLYYKRFLAHWVGI	GMYYKRFMAHWVGI	G.LYYKRFLAHWVGI	XXXGMYYK	NA	1	0.48	7.12	1.7	327000	518336	424000	426770	56059	113000	684390	568405	663864		0.469402	0.153839	0.383382	1.50997	0.0305047	0.0596831
	>TDP49|TDP49|generation2	KSHTNDLPLISVLR	KSHTNDLPLISVMR	KSHTNDLPLISVL.R	NA	ISVMRXXX	13	0.88	60	1.7	40612	29932	32189	2.77239e+06	1670000	3060000	6.20672e+06	6.54257e+06	6.22917e+06		73.028	0.00433316	0.0345299	184.736	5.28579e-07	4.60845e-05			34244.3	2.5008e+06	6.32616e+06			5628.85	733721	187760
	>TDP229|TDP229|GenScript	ADARKYWNVHGTHQ	ADARKYWNVHGTHQ	A.DARKYWNVHGTHQ	XXXADARK	NA	1	0.49	9.8	1.9	1170000	116448	1270000	1.2016e+06	1460000	2140000	4.03675e+06	4.30162e+06	4.70862e+06		1.87823	0.181396	0.41501	5.10356	0.00111168	0.00470262
	>TDP76|TDP76|generation1aar	DDRQKEYSWLNLIQ	DDRQKEYSWMNLIQ	D.DRQKEYSWLNLIQ	XXXDDRQK	NA	1	0.52	3.47	2.9	3630000	4.0114e+06	4560000	3.84043e+06	4810000	3820000	2.18178e+06	2.3917e+06	2.27994e+06		1.02205	0.842738	0.920571	0.561691	0.00298422	0.010057
	>TDP64|TDP64|generation3	HRRVYLTSPKAPES	HRRVYLTSPKAPES	H.RRVYLTSPKAPES	XXXHRRVY	NA	1	0.85	12.09	2	331000	357819	346000	363932	366000	348000	379890	404309	361673		1.04166	0.209546	0.448499	1.10732	0.0641369	0.107701
	>TDP178|TDP178|GenScript	YWLSTHLAGKRRDW	YWMSTHLAGKRRDW	Y.WLSTHLAGKRRDW	XXXYWMST	NA	1	0.45	60	1.3	51156	38305	59863	3.90094e+06	3200000	3590000	1.06207e+07	1.29881e+07	1.12239e+07		71.5956	6.52044e-05	0.0026553	233.27	8.33748e-05	0.000807363			49774.7	3.56365e+06	1.16109e+07			10845.2	351211	1.23021e+06
	>TDP56|TDP56|generation2	IKVYDWAFRIRSGT	IKVYDWAFRIRSGT	I.KVYDWAFRIRSGT	XXXIKVYD	NA	1	0.96	31.28	1.3	4810000	5.39653e+06	5700000	7.62845e+06	9080000	8670000	1.25418e+07	1.03356e+07	1.11762e+07		1.59547	0.00333414	0.0298238	2.14086	0.000953864	0.00414606
	>TDP107|TDP107|generation1aar	ENFPHLWERTIVNH	ENFPHLWERTIVNH	E.NFPHLWERTIVNH	XXXENFPH	NA	1	0.6	16.74	2.4	58933	516120	36719	557280	518000	733000	1.10125e+06	745586	784941		2.95581	0.0784205	0.259704	4.30189	0.02497	0.0516271
	>TDP205|TDP205|GenScript	DQVNLTEHRSDSEK	DQVNLTEHRSDSEK	D.QVNLTEHRSDSEK	XXXDQVNL	NA	1	0.61	4.06	1.6	1330000	1.27573e+06	1070000	982863	1140000	1030000	703852	710083	681424		0.857751	0.130635	0.354383	0.570052	0.00271125	0.00930091
	>TDP47|TDP47|generation2	LSYQWQNSDPKAGR	MSYQWQNSDPKAGR	L.SYQWQNSDPKAGR	XXXMSYQW	NA	1	0.76	60	1.7	48027	45101	43999	2.50449e+06	3.07959e+06	2.97338e+06	6.22026e+06	6.99154e+06	6.74682e+06		62.4054	9.17699e-05	0.00280816	145.548	8.37512e-06	0.000177971			45709	2.85249e+06	6.65288e+06			2081.69	306015	394127
	>TDP91|TDP91|generation1aar	AETSIKVFLPYYGH	AETSIKVFMPYYGH	A.ETSIKVFLPYYGH	XXXAETSI	NA	1	0.97	18.52	1.4	8.93489e+06	8.84345e+06	1.09024e+07	8.04152e+06	9.38484e+06	8.9747e+06	5.81282e+06	6.71833e+06	6.37739e+06		0.920516	0.385327	0.63121	0.659277	0.0107075	0.0276731
	>TDP54|TDP54|generation2	ESIEYKGKPTRWQR	ESIEYKGKPTRWQR	E.SIEYKGKPTRWQR	XXXESIEY	NA	1	0.4	4.73	2	545000	800251	712000	716372	630000	721000	560420	665248	645444		1.00492	0.968572	0.986628	0.909521	0.488684	0.561327
	>TDP211|TDP211|GenScript	NPTSTYDAQRWKNI	NPTSTYDAQRWKNI	N.PTSTYDAQRWKNI	XXXNPTST	NA	1	0.7	4.18	2	4980000	6.10765e+06	5920000	6.98895e+06	4790000	5800000	5810000	6.00066e+06	5.31773e+06		1.03359	0.805765	0.905154	1.0071	0.925406	0.943914
	>TDP25|TDP25|generation1	SGPDYQKERLFFWA	SGPDYQKERLFFWA	S.GPDYQKERLFFWA	XXXSGPDY	NA	1	0.4	2.17	3.3	12600000	1.4455e+07	14400000	16700000	17800000	19300000	1.9025e+07	17400000	1.60391e+07		1.29779	0.0131973	0.0814191	1.26557	0.0255061	0.0522268
	>TDP148|TDP148|GenScript	NRSVENGEKTQRWI	NRSVENGEKTQRWI	N.RSVENGEKTQRWI	XXXNRSVE	NA	1	0.82	12.94	1.4	1350000	1.50008e+06	1280000	1.20958e+06	1700000	1420000	1.15248e+06	1.24458e+06	1.01394e+06		1.0483	0.692174	0.831681	0.825893	0.0620625	0.105039
	>TDP208|TDP208|GenScript	NLRPFKHDVQVLLE	NMRPFKHDVQVMLE	N.LRPFKHDVQVLLE	XXXNMRPF	NA	1	0.88	22.41	1.2	391000	49962	262000	388596	44061	528000	340258	413614	340085		1.36658	0.648954	0.800205	1.55621	0.271995	0.354473
	>TDP58|TDP58|generation2	LRAYKEQTNGNHVS	MRAYKEQTNGNHVS	L.RAYKEQTNGNHVS	XXXMRAYK	NA	1	0.43	60	1	177000	44346	50560	49527	562000	112000	722741	287321	495685		2.66095	0.418602	0.661633	5.53775	0.0364539	0.0697181
	>TDP65|TDP65|generation3	WKPHDVLGSRGLYT	WKPHDVMGSRGLYT	W.KPHDVLGSRGLYT	XXXWKPHD	NA	1	0.68	28.21	1.4	114000	123646	94400	5.89065e+06	6710000	6860000	1.53901e+07	17300000	1.64614e+07		58.6083	2.95022e-05	0.00205174	148.026	7.92696e-06	0.000177971			110682	6.48688e+06	1.63838e+07			14902.7	521773	957308
	>TDP149|TDP149|GenScript	FRIHGFDEAHNAWL	FRIHGFDEAHNAWM	FRIHGFDEAHNA.W	NA	AHNAWMXX	12	0.69	34.06	1.8	112152	30816	28650.4	2.65473e+06	2.45454e+06	2.13621e+06	2.69439e+06	2.87016e+06	2.42589e+06		42.2185	0.000104657	0.0029864	46.5594	3.88926e-05	0.00051298			57206.2	2.41516e+06	2.66348e+06			47596.9	261495	223742
	>TDP19|TDP19|generation1	DLFPGQHRISDAEL	DMFPGQHRISDAEL	D.LFPGQHRISDAEL	XXXDMFPG	NA	1	1.24	34	1.5	5930000	6.88912e+06	6240000	7.10698e+06	6.23739e+06	6.72245e+06	5.22695e+06	5.75395e+06	4.89633e+06		1.05287	0.424805	0.665935	0.833051	0.0481952	0.0869559
	>TDP13|TDP13|generation1	GLYYKRFLAHWVGI	GMYYKRFMAHWVGI	Y.KRFLAHWVGI	GMYYKRFM	NA	4	0.74	60	1.5	33460	43510	33349	1.36432e+06	1500000	1670000	4.73096e+06	4.15402e+06	4.50188e+06		41.1019	7.59629e-05	0.0026553	121.347	1.22699e-05	0.000228938			36773	1.51144e+06	4.46229e+06			5834.68	153159	290500
	>TDP149|TDP149|GenScript	FRIHGFDEAHNAWL	FRIHGFDEAHNAWM	F.RIHGFDEAHNAWL	XXXFRIHG	NA	1	0.42	60	2	43243	36387	58998	1.50084e+06	2190000	1740000	5.04777e+06	4.12031e+06	5.20316e+06		39.1756	0.000949626	0.0132084	103.668	0.00014968	0.00111014			46209.3	1.81028e+06	4.79041e+06			11593.7	349914	585508
	>TDP144|TDP144|GenScript	LIVQHRLFTYFRAW	MIVQHRLFTYFRAW	L.IVQHRLFTYFRAW	XXXMIVQH	NA	1	0.56	60	1.4	29661	50790	46451	493405	1820000	2400000	2.03169e+06	3.02699e+06	2.05286e+06		37.1421	0.0535821	0.203932	56.0396	0.00208906	0.00761013			42300.7	1.57113e+06	2.37051e+06			11159.2	977357	568623
	>TDP62|TDP62|generation3	DKQFTKGPKYEHSS	DKQFTKGPKYEHSS	D.KQFTKGPKYEHSS	XXXDKQFT	NA	1	0.59	4.45	0.7	1860000	1.04352e+06	1400000	1.75227e+06	1330000	1360000	335713	992276	1.04164e+06		1.03224	0.873543	0.932023	0.550627	0.12086	0.181291
	>TDP141|TDP141|GenScript	WILAGLQGHVNSTQ	WILAGMQGHVNSTQ	WILAGLQGHVNS.T	NA	HVNSTQXX	12	0.81	60	2	51152	55884	30096	1.41207e+06	1840000	1690000	1.81695e+06	2.01809e+06	1.64395e+06		36.0388	0.000217948	0.00472851	39.9541	8.04023e-05	0.000798802			45710.7	1.64736e+06	1.82633e+06			13728.1	217126	187245
	>TDP197|TDP197|GenScript	WEIRDLKNLAPAND	WEIRDMKNLAPAND	W.EIRDLKNLAPAND	XXXWEIRD	NA	1	0.59	5.79	1.8	195196	211745	142974	381923	178845	281893	431952	222158	405718		1.53235	0.191656	0.428705	1.92725	0.0699012	0.114752
	>TDP161|TDP161|GenScript	RNLEFKHDWYGTPL	RNMEFKHDWYGTPL	R.NLEFKHDWYGTPL	XXXRNMEF	NA	1	0.45	10.25	2.4	1390000	1.9358e+06	1760000	1.56695e+07	4.1841e+06	1.48028e+07	6710000	8.21511e+06	1.24959e+07		6.81435	0.0559866	0.208205	5.39168	0.0128745	0.0319771
	>TDP89|TDP89|generation1aar	GPKLTYDFWIQNLP	GPKLTYDFWIQNLP	P.KLTYDFWIQNLP	XXGPKLTY	NA	2	0.71	36.41	2.2	56019	28638.1	168000	4.15265e+06	46293	4670000	1.02661e+07	1.23732e+07	12000000		35.1027	0.121167	0.341239	137.1	6.09584e-05	0.000666188			84219	2.95631e+06	1.15464e+07			73836.8	2.53339e+06	1.12443e+06
	>TDP223|TDP223|GenScript	VYHKWDTQDPNLDH	VYHKWDTQDPNLDH	V.YHKWDTQDPNLDH	XXXVYHKW	NA	1	0.34	6.54	1.4	388000	372257	345000	688084	686000	741000	1.02405e+06	1.08717e+06	1.10663e+06		1.91366	0.000105402	0.0029864	2.9114	1.46537e-05	0.000250893
	>TDP54|TDP54|generation2	ESIEYKGKPTRWQR	ESIEYKGKPTRWQR	ESIEYKGKPTRWQ.R	NA	TRWQRXXX	13	0.59	60	1.8	53305	37138	51367	1.56737e+06	1.63076e+06	1.73494e+06	4.74519e+06	4.68525e+06	4.15599e+06		34.7865	5.33223e-06	0.000552025	95.8072	1.80865e-05	0.000300786			47270	1.64436e+06	4.52881e+06			8827.91	84607.9	324256
	>TDP179|TDP179|GenScript	LWQPVSARINTTFD	LWQPVSARINTTFD	L.WQPVSARINTTFD	XXXLWQPV	NA	1	0.64	60	1.3	52746	47438	34382	29663	2710000	1620000	3.17259e+06	1.64633e+06	485392		32.398	0.144604	0.370833	39.4179	0.091159	0.1432
	>TDP95|TDP95|generation1aar	HQVVQDKHEIYGDP	HQVVQDKHEIYGDP	H.QVVQDKHEIYGDP	XXXHQVVQ	NA	1	0.9	13.77	1.3	150000	161824	141000	158044	185000	213000	202034	233284	190335		1.22795	0.112574	0.326955	1.38167	0.015266	0.0366097
	>TDP50|TDP50|generation2	NTLIQVPVKHEGPK	NTLIQVPVKHEGPK	N.TLIQVPVKHEGPK	XXXNTLIQ	NA	1	1.11	60	1.7	1210000	1.25822e+06	1330000	915621	1.21614e+06	1100000	731797	1.33517e+06	1070000		0.850862	0.115482	0.331431	0.825904	0.283427	0.365177
	>TDP45|TDP45|generation2	GSQVFSWLNHYHRK	GSQVFSWLNHYHRK	GSQVFSWLNHYH.R	NA	NHYHRKXX	12	0.71	60	1.4	30690	41265	45433	1.0831e+06	1.54409e+06	1.41556e+06	5.24525e+06	6.95068e+06	5.0646e+06		34.4392	0.000679217	0.0106041	147.038	0.000682394	0.00320264			39129.3	1.34758e+06	5.75351e+06			7599.99	237893	1.0407e+06
	>TDP27|TDP27|generation1	DGIYRLHVQLGGAA	DGIYRMHVQLGGAA	D.GIYRLHVQLGGAA	XXXDGIYR	NA	1	1.28	60	1.3	11200000	9.66619e+06	11100000	8.35255e+06	11500000	10800000	7.13619e+06	6.75106e+06	5.48564e+06		0.958905	0.704645	0.840957	0.606043	0.00394871	0.0126392
	>TDP169|TDP169|GenScript	QYELPSRNGWHHNP	QYELPSRNGWHHNP	Q.YELPSRNGWHHNP	XXXQYELP	NA	1	0.68	15.58	1.6	1060000	1.08487e+06	1130000	2.06334e+06	1990000	1960000	3.31076e+06	3.33676e+06	3.12178e+06		1.83621	1.58524e-05	0.00134746	2.98311	6.80667e-06	0.00017357
	>TDP217|TDP217|GenScript	QWYAFRSTLVTNIY	QWYAFRSTMVTNIY	Q.WYAFRSTLVTNIY	XXXQWYAF	NA	1	0.46	60	1.9	264000	414972	486000	229571	165000	301000	145737	124179	124467		0.597071	0.109726	0.326955	0.338535	0.0175258	0.0397841
	>TDP150|TDP150|GenScript	TDHRSHVGLYWTLN	TDHRSHVGMYWTLN	T.DHRSHVGLYWTLN	XXXTDHRS	NA	1	0.54	10.82	2.6	179000	192015	231393	333701	488000	446000	611635	561866	746145		2.10439	0.010371	0.0656389	3.18662	0.00155369	0.0061241
	>TDP151|TDP151|GenScript	TQNGYPNLAWPGDI	TQNGYPNLAWPGDI	T.QNGYPNLAWPGDI	XXXTQNGY	NA	1	0.75	34.19	1.9	270000	430843	358000	318049	415000	454000	380307	450737	435014		1.12108	0.526079	0.72814	1.1957	0.248355	0.328138
	>TDP37|TDP37|generation1	WAGTAKNSSADIQG	WAGTAKNSSADIQG	W.AGTAKNSSADIQG	XXXWAGTA	NA	1	0.89	6	1.4	781000	783708	848000	646518	818000	749000	503390	584006	567927		0.917441	0.289414	0.540005	0.686085	0.00156105	0.0061241
	>TDP216|TDP216|GenScript	QAVRPNGLYWHYLL	QAVRPNGMYWHYLM	A.VRPNGLYWHYLL	XXQAVRPN	NA	2	0.56	60	2.3	59516	63008	45957	1.45423e+06	1.89555e+06	2000000	3.08187e+06	3.47007e+06	3.0107e+06		31.753	0.000497232	0.00792463	56.758	2.56232e-05	0.000375496			56160.3	1.78326e+06	3.18755e+06			9007.19	289698	247246
	>TDP203|TDP203|GenScript	WWYHYGPTVNKQLR	WWYHYGPTVNKQLR	W.WYHYGPTVNKQL.R	XXXWWYHY	NA	1	0.48	8.65	1.8	66700	91866.4	58000	108262	33817	75600	372335	182915	235312		1.00514	0.98832	0.991892	3.65044	0.0289788	0.057882
	>TDP110|TDP110|generation1aar	THATPGIHDVLLRP	THATPGIHDVLLRP	T.HATPGIHDVLLRP	XXXTHATP	NA	1	0.59	16.72	2.3	52737	43067	125000	551380	319000	513000	30274	1.11466e+06	1.22224e+06		6.2652	0.0071276	0.0486841	10.7207	0.134024	0.197931
	>TDP146|TDP146|GenScript	TWRGVSWNSEDILT	TWRGVSWNSEDILT	T.WRGVSWNSEDILT	XXXTWRGV	NA	1	0.76	20.91	3.1	26700000	2.44637e+07	28900000	2.04367e+07	32400000	31200000	2.08981e+07	2.12665e+07	21503205		1.04962	0.757977	0.874589	0.795214	0.0133932	0.0328392
	>TDP226|TDP226|GenScript	FSLSKLNPVSQVLH	FSLSKMNPVSQVLH	F.SLSKLNPVSQVLH	XXXFSLSK	NA	1	0.73	60	1.3	47869	52397	36370	1.30839e+06	1.42809e+06	1.5076e+06	3.26882e+06	4.31695e+06	4.31019e+06		31.0612	1.92161e-05	0.00147003	87.0632	0.000355085	0.00201117			45545.3	1.41469e+06	3.96532e+06			8262.31	100281	603193
	>TDP1|TDP1|generation1	LVATVYEFGHIDHL	LVATVYEFGHIDHM	L.VATVYEFGHIDHL	XXXLVATV	NA	1	0.63	6.41	2.8	3390000	2.82426e+06	2.91337e+06	3.29518e+06	3.9436e+06	3.68902e+06	4.02768e+06	4.96952e+06	4.072e+06		1.19722	0.080398	0.26284	1.43183	0.0205398	0.0450235
	>TDP232|TDP232|GenScript	HWAFRSRYHGPLAH	HWAFRSRYHGPLAH	A.FRSRYHGPLAH	XHWAFRSR	NA	3	0.69	60	1.3	54264	42089	56030	1.60441e+06	1560000	1520000	5.17959e+06	4.68125e+06	4.8661e+06		30.7411	4.32903e-07	8.27928e-05	96.6442	4.80004e-06	0.000146881			50794.3	1.56147e+06	4.90898e+06			7590.57	42226.1	251918
	>TDP16|TDP16|generation1	SLQFNVKSHPEELV	SMQFNVKSHPEELV	S.LQFNVKSHPEELV	XXXSMQFN	NA	1	0.89	8.14	1.8	6350000	7.54405e+06	6750000	6.4758e+06	6310000	8040000	5.10958e+06	6.82089e+06	5.87709e+06		1.0088	0.930575	0.962455	0.8626	0.194113	0.269015
	>TDP2|TDP2|generation1	LLDKLLNWPQRRGL	MLDKLMNWPQRRGM	L.LDKLLNWPQRRGL	XXXMLDKL	NA	1	0.77	60	1.5	33904	33083	56250	1.18431e+06	1400000	1180000	3.44075e+06	3.24041e+06	3.62812e+06		30.5453	7.67536e-05	0.0026553	83.6541	7.10237e-06	0.000175268			41079	1.25477e+06	3.43643e+06			13144.9	125791	193888
	>TDP63|TDP63|generation3	SKLGQRPTDNYEPS	SKLGQRPTDNYEPS	S.KLGQRPTDNYEPS	XXXSKLGQ	NA	1	0.81	16.26	1.3	675000	707077	748401	821000	816000	828000	843276	854079	704722		1.15702	0.00660816	0.0463784	1.12748	0.160151	0.228574
	>TDP72|TDP72|generation3	KYVLGWLNTSRQAE	KYVLGWLNTSRQAE	K.YVLGWLNTSRQAE	XXXKYVLG	NA	1	0.35	60	1.5	52471	55076	52383	1.37415e+06	1850000	1580000	2.63022e+06	2.97035e+06	3.22059e+06		30.0391	0.00035742	0.00666894	55.1564	7.2288e-05	0.000737337			53310	1.60138e+06	2.94039e+06			1530.03	238643	296324
	>TDP46|TDP46|generation2	HTNKRISQWLWEIR	HTNKRISQWMWEIR	H.TNKRISQWLWEIR	XXXHTNKR	NA	1	0.43	60	2.1	58948	32235	57125	53284	52261	317569	581033	124224	38877		2.85294	0.360014	0.604026	5.01749	0.303918	0.385568
	>TDP182|TDP182|GenScript	LQGISQEHYNAPDN	LQGISQEHYNAPDN	L.QGISQEHYNAPDN	XXXLQGIS	NA	1	0.44	60	1.5	51760	40930	33239	37254.9	88818.2	92380.9	220898	235393	220346		1.73474	0.172694	0.405249	5.37317	1.47584e-05	0.000250893
	>TDP57|TDP57|generation2	GRDLHTVTAESLLS	GRDLHTVTAESLMS	G.RDLHTVTAESLLS	XXXGRDLH	NA	1	0.49	13.82	2.3	258000	231612	239000	29780	205000	239000	49708	313920	393880		0.65025	0.263166	0.51489	1.03966	0.930854	0.946714
	>TDP26|TDP26|generation1	FGSLGANHTWVVKA	FGSMGANHTWVVKA	F.GSLGANHTWVVKA	XXXFGSMG	NA	1	0.97	17.38	1.4	974000	1.03791e+06	1020000	1.70921e+06	1.19978e+06	1.30675e+06	1.82057e+06	1.67466e+06	1.7874e+06		1.39046	0.0649752	0.225936	1.74234	9.85339e-05	0.00087863
	>TDP17|TDP17|generation1	RLENYLVLTKAAPV	RMENYMVLTKAAPV	R.LENYLVLTKAAPV	XXXRMENY	NA	1	0.45	60	1.3	45493	33504	47490	1.03827e+06	1.36928e+06	1.33469e+06	3.19032e+06	3.25919e+06	3.00866e+06		29.5859	0.000330496	0.00632074	74.7759	2.00426e-06	9.58288e-05			42162.3	1.24741e+06	3.15273e+06			7564.53	181947	129428
	>TDP36|TDP36|generation1	LAIHGFEYVTASRG	MAIHGFEYVTASRG	A.IHGFEYVTASRG	XXMAIHGF	NA	2	0.71	60	1.2	33298	45151	49473	1.27227e+06	1000000	1120000	3.60706e+06	3.42264e+06	3.56321e+06		26.5182	0.00016044	0.00399275	82.8075	3.93139e-07	4.60845e-05			42640.7	1.13076e+06	3.53097e+06			8374.6	136452	96344.6
	>TDP29|TDP29|generation1	AGSWKGVRNDFTEA	AGSWKGVRNDFTEA	A.GSWKGVRNDFTEA	XXXAGSWK	NA	1	0.88	18.65	1.3	264000	282496	264000	384918	299000	339000	454481	431775	430498		1.26209	0.0504095	0.196751	1.62463	7.04377e-05	0.000737337
	>TDP157|TDP157|GenScript	KWLIHPTFSYLRWP	KWLIHPTFSYMRWP	I.HPTFSYLRWP	KWLIHPTF	NA	4	0.78	60	1.3	39632	35360	59301	1.05521e+06	1280000	1160000	2.43509e+06	3.12049e+06	2.4397e+06		26.0267	6.7955e-05	0.0026553	59.5361	0.000326228	0.00192699			44764.3	1.16507e+06	2.6651e+06			12769	112482	394390
	>TDP108|TDP108|generation1aar	KQDDLLSEQFTNLY	KQDDLMSEQFTNMY	K.QDDLLSEQFTNLY	XXXKQDDL	NA	1	0.34	60	1.6	46649	39801	59125	37367	53400	84600	284916	276851	392183		1.20465	0.543542	0.739487	6.55298	0.00200725	0.00734711
	>TDP21|TDP21|generation1	PLEPHSKVNFQQHI	PMEPHSKVNFQQHI	P.LEPHSKVNFQQHI	XXXPMEPH	NA	1	0.68	5.93	1.5	2680000	2.76785e+06	3060000	3.17804e+06	2660000	3190000	3.01717e+06	2.64658e+06	2.25667e+06		1.06114	0.453545	0.687053	0.930954	0.473602	0.54729
	>TDP13|TDP13|generation1	GLYYKRFLAHWVGI	GMYYKRFMAHWVGI	Y.YKRFLAHWVGI	XGMYYKRF	NA	3	0.55	60	1.9	29545	38735	42373	736654	944000	1.18398e+06	2.08347e+06	1.86859e+06	2.10939e+06		25.8885	0.00207903	0.0226945	54.7789	1.30824e-05	0.000238287			36884.3	954878	2.02048e+06			6611.21	223862	132183
	>TDP230|TDP230|GenScript	AHLFNALTWPSGHN	AHLFNAMTWPSGHN	A.HLFNALTWPSGHN	XXXAHLFN	NA	1	0.53	60	2.1	45914	45810	45951	898319	1070000	1370000	3.02986e+06	3.72946e+06	2.95971e+06		24.2478	0.00150053	0.0190257	70.594	0.000202213	0.00132505			45891.7	1.11277e+06	3.23968e+06			73.1049	238732	425616
	>TDP92|TDP92|generation1aar	VDYIEHKDQVRRLN	VDYIEHKDQVRRMN	V.DYIEHKDQVRRLN	XXXVDYIE	NA	1	0.93	5.39	1.5	3.68902e+06	3.97927e+06	2.34695e+06	3.2514e+06	2.71638e+06	3.61052e+06	2.3981e+06	2.7048e+06	2.78178e+06		0.956372	0.809591	0.908119	0.787267	0.240922	0.319975
	>TDP32|TDP32|generation1	RGSPLDGYAQNKHA	RGSPMDGYAQNKHA	R.GSPLDGYAQNKHA	XXXRGSPM	NA	1	0.48	5.56	2.1	1120000	1.10319e+06	1090000	1.71841e+06	1840000	1910000	2.73324e+06	418956	2.66707e+06		1.6505	0.000222518	0.00472851	1.7564	0.333796	0.413864
	>TDP83|TDP83|generation1aar	APSLIAKWVGFEPH	APSLIAKWVGFEPH	A.PSLIAKWVGFEPH	XXXAPSLI	NA	1	1.04	13.48	1.8	4860000	5.57869e+06	5750000	4.44683e+06	4990000	4770000	3.25026e+06	3.45995e+06	3.20927e+06		0.877577	0.103966	0.314363	0.612741	0.00180453	0.00676698
	>TDP53|TDP53|generation2	YTRLNGEAVLFLSK	YTRLNGEAVMFMSK	Y.TRLNGEAVLFLSK	XXXYTRLN	NA	1	0.41	4.41	2.5	410968	762390	746006	59924.7	638913	673480	660886	276037	32706		0.714986	0.471535	0.69961	0.505182	0.216203	0.293255
	>TDP175|TDP175|GenScript	YQLLTLNEIFRKWH	YQLLTMNEIFRKWH	Y.QLLTLNEIFRKWH	XXXYQLLT	NA	1	0.73	60	1.6	61700	41962.7	150000	2.00314e+06	564000	3420000	3.87956e+06	4.19321e+06	3.93019e+06		23.6027	0.0814774	0.264111	47.3186	2.82773e-06	0.00010301			84554.2	1.99571e+06	4.00099e+06			57530.4	1.42801e+06	168382
	>TDP216|TDP216|GenScript	QAVRPNGLYWHYLL	QAVRPNGMYWHYLM	V.RPNGLYWHYLL	XQAVRPNG	NA	3	0.67	60	1.7	60045	54698	55391	1.26478e+06	1250000	1490000	2.38097e+06	2.40447e+06	2.25962e+06		23.539	7.98326e-05	0.0026553	41.4089	8.82822e-07	5.62799e-05			56711.3	1.33493e+06	2.34835e+06			2907.76	134501	77734.2
	>TDP218|TDP218|GenScript	NNFVKAGKSWQDIP	NNFVKAGKSWQDIP	N.NFVKAGKSWQDIP	XXXNNFVK	NA	1	1.08	9.91	2.8	18700000	1.78178e+07	14500000	2.09545e+07	20400000	18700000	1.8765e+07	1.79576e+07	1.70948e+07		1.17713	0.105876	0.318878	1.05488	0.532153	0.600438
	>TDP218|TDP218|GenScript	NNFVKAGKSWQDIP	NNFVKAGKSWQDIP	N.NFVKAGKSWQD.I	XXXNNFVK	NA	1	0.61	5.77	1.6	75100	46520.5	61600	63097	43731	54419	52935.1	32138	62070.1		0.880071	0.503497	0.712269	0.803094	0.376783	0.455354
	>TDP165|TDP165|GenScript	IEPPWVDSHAKRNL	IEPPWVDSHAKRNM	I.EPPWVDSHAKRNL	XXXIEPPW	NA	1	0.67	60	1.6	46400	31303	49295	1.02615e+06	1020000	723000	3.07546e+06	3.12544e+06	3.00252e+06		21.8047	0.000923919	0.0130889	72.469	1.21823e-07	3.59988e-05			42332.7	923050	3.06781e+06			9661.03	173276	61817.5
	>TDP235|TDP235|GenScript	ALETGTIFLPVRHD	ALETGTIFLPVRHD	A.LETGTIFLPVRHD	XXXALETG	NA	1	0.62	2.67	1.1	2880000	2.2346e+06	2590000	2.523e+06	2530000	2690000	1.94964e+06	2.34567e+06	1.88429e+06		1.00498	0.950667	0.97488	0.802065	0.0973592	0.152
	>TDP100|TDP100|generation1aar	KHPLETVYADSSEW	KHPLETVYADSSEW	K.HPLETVYADSSEW	XXXKHPLE	NA	1	0.31	60	1.3	30571	35154	38151	36186	87300	61300	39668	175175	60447		1.77891	0.14494	0.370833	2.65018	0.247117	0.327066
	>TDP158|TDP158|GenScript	QTRDQNKVGEAAWY	QTRDQNKVGEAAWY	Q.TRDQNKVGEAAWY	XXXQTRDQ	NA	1	0.56	6.84	2.4	1720000	1.93722e+06	11700000	2.26746e+06	14800000	2150000	2.49527e+06	1.23216e+07	2.10831e+06		1.25136	0.821223	0.913133	1.1021	0.916639	0.937523
	>TDP13|TDP13|generation1	GLYYKRFLAHWVGI	GMYYKRFMAHWVGI	L.YYKRFLAHWVGI	XXGMYYKR	NA	2	0.44	60	1.9	50161	40653	36596	773532	1.15525e+06	797595	1.11839e+06	1.3805e+06	1.36564e+06		21.3985	0.00217422	0.0226945	30.3314	0.00012669	0.000978965			42470	908792	1.28818e+06			6962.64	213777	147227
	>TDP43|TDP43|generation2	KARSAFAELWPDHG	KARSAFAEMWPDHG	K.ARSAFAELWPDHG	XXXKARSA	NA	1	0.56	60	2	94000	53881	53299	1.09335e+06	1520000	1540000	2.42006e+06	2.56141e+06	2.27843e+06		20.6449	0.000841864	0.0122643	36.0866	9.12356e-06	0.000188636			67060	1.38445e+06	2.41997e+06			23332.5	252301	141494
	>TDP35|TDP35|generation1	IARQPWNLLKDDLG	IARQPWNMLKDDMG	A.RQPWNLLKDDLG	XXIARQPW	NA	2	0.54	60	2.1	33391	128318	45529	972075	1220000	1480000	2.46288e+06	3.44738e+06	2.7407e+06		17.7191	0.00151708	0.0190257	41.744	0.000670133	0.00316452			69079.3	1.22402e+06	2.88365e+06			51659.9	253986	507579
	>TDP232|TDP232|GenScript	HWAFRSRYHGPLAH	HWAFRSRYHGPLAH	H.WAFRSRYHGPLAH	XXXHWAFR	NA	1	0.46	60	1.3	37786	52281	59545	1.15684e+06	541000	719000	3.10504e+06	3.5625e+06	3.03652e+06		16.154	0.0145202	0.0878333	64.8615	4.26891e-05	0.000526728			49870.7	805612	3.23468e+06			11077.9	316923	285956
	>TDP3|TDP3|generation1	AVRAVEGIKLWQSL	AVRAVEGIKMWQSM	A.VRAVEGIKLWQSL	XXXAVRAV	NA	1	0.8	14.76	1.8	7300000	8.30866e+06	8140000	6.35548e+06	5230000	6270000	6.42804e+06	4.16732e+06	4.0917e+06		0.751852	0.0147028	0.0878333	0.618437	0.0217703	0.0469135
	>TDP227|TDP227|GenScript	QHSHDSWKAETIEP	QHSHDSWKAETIEP	Q.HSHDSWKAETIEP	XXXQHSHD	NA	1	0.44	2.6	2	2520000	3.04582e+06	2480000	3.13011e+06	2440000	2500000	2.15582e+06	2.29574e+06	2.17124e+06		1.00302	0.978791	0.989212	0.823136	0.0647795	0.108202
	>TDP186|TDP186|GenScript	LQSSWQTERHVYFA	MQSSWQTERHVYFA	L.QSSWQTERHVYFA	XXXMQSSW	NA	1	0.46	60	3.1	46375	36528	41603	967073	319000	579000	3.2141e+06	1.73097e+06	2.00204e+06		14.9798	0.0368991	0.166046	55.7974	0.00755663	0.0210083			41502	621691	2.3157e+06			4924.28	326139	789754
	>TDP224|TDP224|GenScript	QDRNTKNLGLVIEG	QDRNTKNLGMVIEG	Q.DRNTKNLGLVIEG	XXXQDRNT	NA	1	0.54	60	1.1	53272	53702	40440	136015	205000	181000	217358	362900	326391		3.54115	0.00379484	0.0324977	6.15036	0.00450572	0.0138429
	>TDP61|TDP61|generation3	QKESAEYNPTRLHS	QKESAEYNPTRLHS	Q.KESAEYNPTRLHS	XXXQKESA	NA	1	0.4	5.65	1.6	137000	109342	13300	163708	179000	222000	103088	124447	132586		2.17495	0.0697343	0.235008	1.38699	0.433442	0.510789
	>TDP117|TDP117|generation2aar	HHFTQRAGILKLLP	HHFTQRAGILKLMP	F.TQRAGILKLLP	XHHFTQRA	NA	3	0.84	60	1.1	47571	50986	46917	664829	795000	687000	1.55475e+06	1.55978e+06	1.63412e+06		14.7575	7.74431e-05	0.0026553	32.6426	4.70795e-07	4.60845e-05			48491.3	715610	1.58288e+06			2185.05	69642	44447.3
	>TDP204|TDP204|GenScript	WLDLSPTPFNIGYK	WMDLSPTPFNIGYK	WLDLSPTPFNIGY.K	NA	NIGYKXXX	13	0.53	60	2.8	50444	38130	44023	483196	600000	866000	1.39442e+06	1.68461e+06	1.89656e+06		14.7002	0.00591202	0.0429566	37.5241	0.000376246	0.00207431			44199	649732	1.65853e+06			6158.89	196188	252087
	>TDP12|TDP12|generation1	VLFLREKQYDPVSL	VMFLREKQYDPVSL	V.LFLREKQYDPVSL	XXXVMFLR	NA	1	0.65	11.33	2	754000	508187	759000	903346	968000	43600	1.04939e+06	1.05303e+06	1.06283e+06		0.947437	0.914343	0.95687	1.56604	0.0100214	0.026345
	>TDP111|TDP111|generation1aar	FPNLWSYEKQRFHP	FPNMWSYEKQRFHP	P.NLWSYEKQRFHP	XXFPNMWS	NA	2	0.46	60	2.5	29589	36949	40908	618863	540000	381000	3.49955e+06	3.03192e+06	3.10162e+06		14.3315	0.00241913	0.0235813	89.6552	2.62263e-05	0.000375496			35815.3	513288	3.21103e+06			5744.03	121161	252282
	>TDP114|TDP114|generation1aar	DPGSFKNNPIDWHH	DPGSFKNNPIDWHH	D.PGSFKNNPIDWHH	XXXDPGSF	NA	1	1.25	23.37	1.5	2390000	2.25528e+06	2350000	3.04698e+06	1940000	1820000	1.67861e+06	1.52572e+06	1.3858e+06		0.973081	0.880715	0.937062	0.656176	0.00101669	0.00434506
	>TDP139|TDP139|GenScript	WLAKEDQFPVRPTE	WLAKEDQFPVRPTE	W.LAKEDQFPVRPTE	XXXWLAKE	NA	1	0.42	2.47	2.3	144000	216276	131000	297559	249000	228000	251419	201308	229283		1.57663	0.0482354	0.191192	1.38824	0.10328	0.159293
	>TDP14|TDP14|generation1	LLVDQELSGNTIKV	MMVDQELSGNTIKV	L.LVDQELSGNTIKV	XXXMMVDQ	NA	1	0.32	60	2.8	37224	66178.4	26400	100285	52400	73200	133583	278544	187277		1.74022	0.154176	0.383382	4.61781	0.0235469	0.0498955
	>TDP204|TDP204|GenScript	WLDLSPTPFNIGYK	WMDLSPTPFNIGYK	W.LDLSPTPFNIGYK	XXXWMDLS	NA	1	0.67	25.76	1.5	47190.4	69276.1	25731.5	591545	674296	754399	1.56768e+06	1.50785e+06	1.46624e+06		14.2072	0.000210571	0.00472851	31.9398	1.35789e-06	7.99066e-05			47399.3	673413	1.51392e+06			21773	81430.3	50992.4
	>TDP185|TDP185|GenScript	LLNNFADPGLIQYL	LMNNFADPGMIQYL	L.LNNFADPGLIQYL	XXXLMNNF	NA	1	0.82	60	1.7	34595	41966	48329	634756	686000	440000	1.67553e+06	1.4222e+06	1.94224e+06		14.0985	0.00190485	0.0224186	40.3553	0.000400996	0.00214519			41630	586919	1.67999e+06			6873.16	129789	260047
	>TDP186|TDP186|GenScript	LQSSWQTERHVYFA	MQSSWQTERHVYFA	Q.SSWQTERHVYFA	XXMQSSWQ	NA	2	0.48	60	2.4	50052	39928	40805	795065	531000	517000	2.61634e+06	1.83316e+06	2.29297e+06		14.0923	0.00323215	0.0294357	51.5538	0.000632726	0.00302522			43595	614355	2.24749e+06			5609.09	156656	393565
	>TDP103|TDP103|generation1aar	GDQPVSRGLYFITH	GDQPVSRGLYFITH	G.DQPVSRGLYFITH	XXXGDQPV	NA	1	0.45	13.09	1.3	88900	59238	58200	859057	1100000	920000	2.64654e+06	2.57463e+06	3.02581e+06		13.9531	0.000259138	0.0050831	39.9683	4.42615e-05	0.000532541			68779.3	959686	2.74899e+06			17432.7	125278	242411
	>TDP68|TDP68|generation3	SFIEPDVSQVKHLE	SFIEPDVSQVKHME	S.FIEPDVSQVKHLE	XXXSFIEP	NA	1	0.48	4.65	2.7	2350000	2.3811e+06	1460000	2.2161e+06	2360000	2590000	1.91486e+06	1.85608e+06	1.86872e+06		1.15749	0.3686	0.612233	0.910931	0.576247	0.644487
	>TDP34|TDP34|generation1	SALLKIGEVARPLG	SAMMKIGEVARPLG	S.ALLKIGEVARPLG	XXXSAMMK	NA	1	1.09	60	1.3	2690000	1.94107e+06	2510000	3.22509e+06	3150000	3110000	3580000	3.0769e+06	2.60409e+06		1.32824	0.0266886	0.131721	1.29686	0.121926	0.182175
	>TDP185|TDP185|GenScript	LLNNFADPGLIQYL	LMNNFADPGMIQYL	L.NNFADPGLIQYL	XXLMNNFA	NA	2	0.68	60	2.3	16000	54594	41373	439869	512000	485000	932793	1.20995e+06	1.3223e+06		12.833	5.0424e-05	0.00257162	30.947	0.00065534	0.00311388			37322.3	478956	1.15501e+06			19613.3	36443.2	200480
	>TDP51|TDP51|generation2	VSPAPTYGRLWIHK	VSPAPTYGRLWIHK	V.SPAPTYGRLWIHK	XXXVSPAP	NA	1	0.63	12.82	1.9	937000	1.05219e+06	2290000	5.87572e+06	3110000	4230000	7.05601e+06	7270000	8.06621e+06		3.08837	0.0309504	0.145258	5.23281	0.000341309	0.00196522
	>TDP128|TDP128|GenScript	EGADIWYRKHSHQL	EGADIWYRKHSHQL	E.GADIWYRKHSHQL	XXXEGADI	NA	1	0.53	60	1.7	89800	58781	46340	141825	50697	58220	390136	118445	432101		1.28638	0.591386	0.762918	4.82597	0.0662617	0.110436
	>TDP141|TDP141|GenScript	WILAGLQGHVNSTQ	WILAGMQGHVNSTQ	W.ILAGLQGHVNSTQ	XXXWILAG	NA	1	0.78	60	1.2	30800	64258.7	40487	145661	163000	127000	353141	276249	330455		3.21412	0.00224492	0.0226945	7.08133	0.000382323	0.00207431
	>TDP222|TDP222|GenScript	QNALDASHQTHVLL	QNALDASHQTHVLL	Q.NALDASHQTHVLL	XXXQNALD	NA	1	0.7	12.46	1.7	2870000	2.86212e+06	3450000	3.20973e+06	3150000	3510000	1.87382e+06	2.31196e+06	1.62467e+06		1.07489	0.364567	0.607612	0.632801	0.0158939	0.0372915
	>TDP31|TDP31|generation1	QGHETRWLIFVSNA	QGHETRWLIFVSNA	Q.GHETRWLIFVSNA	XXXQGHET	NA	1	0.48	60	1.4	139000	135880	35886	150965	222000	180000	132746	88430.2	69354.9		1.77936	0.111413	0.326955	0.934887	0.870174	0.900789
	>TDP135|TDP135|GenScript	GNGTFPTKLDELQF	GNGTFPTKLDELQF	G.NGTFPTKLDELQF	XXXGNGTF	NA	1	0.52	60	2.8	201000	209234	133000	268693	293000	412000	474376	430544	394332		1.7924	0.0466405	0.189801	2.3917	0.00166281	0.0064245
	>TDP153|TDP153|GenScript	LTHGRPEDTAQFWG	LTHGRPEDTAQFWG	L.THGRPEDTAQFWG	XXXLTHGR	NA	1	0.33	60	3.6	122000	48404.2	59611	1.59375e+06	963000	865000	827637	3.16307e+06	3.76447e+06		14.8762	0.00976305	0.0632944	33.7159	0.0488328	0.0870795
	>TDP155|TDP155|GenScript	RLVHRETQWSKING	RLVHRETQWSKING	R.LVHRETQWSKING	XXXRLVHR	NA	1	0.43	11.86	1.9	112000	176770	84400	1.53642e+06	1660000	1570000	4.39689e+06	4.52515e+06	4.77222e+06		12.7728	5.77281e-06	0.000552025	36.6971	2.5498e-06	0.000102663			124390	1.58881e+06	4.56475e+06			47415.3	63898.9	190777
	>TDP157|TDP157|GenScript	KWLIHPTFSYLRWP	KWLIHPTFSYMRWP	L.IHPTFSYLRWP	XKWLIHPT	NA	3	0.34	60	2.5	46403	38424	59211	577820	677632	533075	1.54578e+06	1.72385e+06	1.67343e+06		12.417	0.000221241	0.00472851	34.3178	7.36058e-06	0.000175964			48012.7	596176	1.64769e+06			10486.6	74005.8	91784.7
	>TDP113|TDP113|generation1aar	QEGHQSNKPPAFLH	QEGHQSNKPPAFMH	Q.EGHQSNKPPAFLH	XXXQEGHQ	NA	1	0.44	1.84	1.4	233000	229247	212000	208660	258000	80100	105066	88821.7	87647.7		0.81092	0.470847	0.69961	0.417555	0.000107011	0.000928852
	>TDP131|TDP131|GenScript	ELKELGRSANAFQT	EMKELGRSANAFQT	E.LKELGRSANAFQT	XXXEMKEL	NA	1	0.44	60	1.7	34400	32972	55036	50322.7	31366	45693	134831	93947.1	143963		1.04063	0.864752	0.925224	3.04507	0.00791178	0.0216161
	>TDP45|TDP45|generation2	GSQVFSWLNHYHRK	GSQVFSWLNHYHRK	S.QVFSWLNHYHRK	XXGSQVFS	NA	2	0.34	60	2.5	54062	44235	43263	117886	55982	46700	51363	57830	31467		1.55813	0.308787	0.557031	0.993642	0.973995	0.97783
	>TDP232|TDP232|GenScript	HWAFRSRYHGPLAH	HWAFRSRYHGPLAH	W.AFRSRYHGPLAH	XXHWAFRS	NA	2	0.59	14.28	1.6	802000	637092	627000	1.34045e+06	1480000	1230000	2.4008e+06	1.99858e+06	2.15326e+06		1.96044	0.00197649	0.0226677	3.17151	0.000327462	0.00192699
	>TDP193|TDP193|GenScript	DAWAPLVIKKESSI	DAWAPMVIKKESSI	A.WAPLVIKKESSI	XXDAWAPM	NA	2	0.58	6.33	2.2	684000	1.03465e+06	1140000	799003	787000	1140000	781352	823670	883842		0.953597	0.818018	0.912132	0.870642	0.431383	0.510789
	>TDP15|TDP15|generation1	ALTDRGWYLAIQAV	AMTDRGWYLAIQAV	L.TDRGWYLAIQAV	XXAMTDRG	NA	2	0.68	60	1.8	56703	35664	47587	377625	680851	656096	1.44196e+06	1.81842e+06	1.49436e+06		12.251	0.00573537	0.042188	33.9736	0.000199084	0.00132434			46651.3	571524	1.58492e+06			10550.7	168377	203909
	>TDP157|TDP157|GenScript	KWLIHPTFSYLRWP	KWLIHPTFSYMRWP	W.LIHPTFSYLRWP	XXKWLIHP	NA	2	0.41	11.39	3.8	350000	556675	305000	1.09891e+06	332000	549000	2.06188e+06	2.41755e+06	2.6947e+06		1.63403	0.347927	0.594039	5.92084	0.000563276	0.00273246
	>TDP52|TDP52|generation2	PSFNLYGYDLQTAK	PSFNMYGYDLQTAK	S.FNLYGYDLQTAK	XXPSFNMY	NA	2	0.31	8.8	1	42435	59036.8	65800	78836.5	112000	132000	143268	292419	155119		1.93001	0.0379246	0.168676	3.53201	0.0432861	0.0801789
	>TDP149|TDP149|GenScript	FRIHGFDEAHNAWL	FRIHGFDEAHNAWM	FRIHGFDEAH.N	NA	DEAHNAWM	10	0.41	60	1.5	50602	31928	48917	512401	481000	580000	572906	540998	529862		11.9699	8.6556e-05	0.00275897	12.5052	3.76937e-06	0.000120416			43815.7	524467	547922			10329.4	50590.9	22342
	>TDP18|TDP18|generation1	YLDSIRHQGPFWLL	YMDSIRHQGPFWML	S.IRHQGPFWLL	YMDSIRHQ	NA	4	0.58	17.19	1.4	33187	27648.1	40700	370331	340000	480000	765352	735192	705914		11.7233	0.00104988	0.0138476	21.731	2.34988e-06	0.000102663			33845	396777	735486			6550.77	73651.4	29720.2
	>TDP111|TDP111|generation1aar	FPNLWSYEKQRFHP	FPNMWSYEKQRFHP	FPNLWSYEKQRF.H	NA	KQRFHPXX	12	0.7	60	1.7	34241	56640	211000	948670	1040000	1530000	1.04312e+06	1.04063e+06	1.06371e+06		11.6558	0.00474839	0.0366921	10.4261	7.14504e-05	0.000737337			100627	1.17289e+06	1.04915e+06			96239.7	312619	12665.4
	>TDP30|TDP30|generation1	PGTQLIEAPLHYSA	PGTQMIEAPLHYSA	PGTQLIEAPLHY.S	NA	PLHYSAXX	12	0.55	60	1.6	36830	58710	60501	513439	496661	765000	643668	791360	586967		11.3759	0.00345228	0.0303563	12.9581	0.000534386	0.00263527			52013.7	591700	673998			13179.9	150316	105518
	>TDP180|TDP180|GenScript	LDGYWDHKFELLTW	LDGYWDHKFEMLTW	D.GYWDHKFELLTW	XXLDGYWD	NA	2	0.81	17.17	2	5310000	4.97268e+06	5790000	3.96953e+06	2100000	2300000	2.85029e+06	3.06748e+06	3.12719e+06		0.52073	0.0158318	0.0917523	0.562754	0.000740724	0.00337972
	>TDP163|TDP163|GenScript	IWQKGALHTSLDPQ	IWQKGALHTSMDPQ	I.WQKGALHTSLDPQ	XXXIWQKG	NA	1	0.47	60	1.3	34143	43831	38513	521155	371000	406000	1.84396e+06	2.39771e+06	1.45681e+06		11.1442	0.000974968	0.0133188	48.9194	0.00242379	0.00850551			38829	432718	1.89949e+06			4851.72	78562.5	472900
	>TDP186|TDP186|GenScript	LQSSWQTERHVYFA	MQSSWQTERHVYFA	S.SWQTERHVYFA	XMQSSWQT	NA	3	0.59	60	2	52988	50069	50205	981358	258000	437000	3.19752e+06	2.06805e+06	2.73594e+06		10.9379	0.0798938	0.262312	52.208	0.00133705	0.00546976			51087.3	558786	2.66717e+06			1647.43	376744	567871
	>TDP96|TDP96|generation1aar	GQYPLFVKISTTHW	GQYPMFVKISTTHW	Q.YPLFVKISTTHW	XXGQYPMF	NA	2	0.46	60	2	285065	414169	297056	752672	791917	787510	1.31651e+06	1.3072e+06	1.31087e+06		2.34078	0.000491435	0.00792463	3.94923	1.86942e-05	0.000304278
	>TDP184|TDP184|GenScript	LALYSFTPHILWDE	LAMYSFTPHILWDE	L.ALYSFTPHILWDE	XXXLAMYS	NA	1	0.53	60	2.4	31654	41181	30328	318859	335000	473000	950848	1.32173e+06	1.25591e+06		10.9231	0.00224045	0.0226945	34.2031	0.000564351	0.00273246			34387.7	375620	1.17616e+06			5920.44	84719.2	197886
	>TDP24|TDP24|generation1	LGWHALFRKYPILA	LGWHAMFRKYPIMA	L.GWHALFRKYPILA	XXXLGWHA	NA	1	0.42	11.39	3.3	143000	1.17124e+06	422000	2.97634e+06	7650000	8310000	1.2752e+07	17000000	1.57774e+07		10.9065	0.0283159	0.136237	26.223	0.000357541	0.00201117			578747	6.31211e+06	1.51765e+07			531740	2.90765e+06	2.18683e+06
	>TDP160|TDP160|GenScript	INDFLVRTWKLPGL	INDFLVRTWKMPGL	I.NDFLVRTWKLPGL	XXXINDFL	NA	1	0.5	60	2.3	47435	40381	51902	791062	285111	405658	2.16114e+06	2.23725e+06	2.19173e+06		10.6059	0.0427572	0.181718	47.1673	7.01521e-08	3.59988e-05			46572.7	493944	2.19671e+06			5808.71	264277	38294.6
	>TDP229|TDP229|GenScript	ADARKYWNVHGTHQ	ADARKYWNVHGTHQ	D.ARKYWNVHGTHQ	XXADARKY	NA	2	0.72	10.31	1.5	8580000	7.01237e+06	6880000	6.91825e+06	7.32784e+06	7080000	4.82155e+06	4.63483e+06	4.19783e+06		0.948992	0.531663	0.731514	0.6076	0.00698379	0.01957
	>TDP76|TDP76|generation1aar	DDRQKEYSWLNLIQ	DDRQKEYSWMNLIQ	D.RQKEYSWLNLIQ	XXDDRQKE	NA	2	0.47	6.38	2.3	1320000	1.45476e+06	1440000	1.29924e+06	1130000	1320000	598738	676655	438960		0.889548	0.103238	0.313401	0.406749	0.000526328	0.00263164
	>TDP64|TDP64|generation3	HRRVYLTSPKAPES	HRRVYLTSPKAPES	R.RVYLTSPKAPES	XXHRRVYL	NA	2	0.74	48.34	1.1	191000	222349	158000	278185	256000	290000	297426	315110	278181		1.44252	0.016162	0.0929619	1.55897	0.00765268	0.0211347
	>TDP30|TDP30|generation1	PGTQLIEAPLHYSA	PGTQMIEAPLHYSA	G.TQLIEAPLHYSA	XXPGTQMI	NA	2	0.92	6.23	1.8	751000	711021	785000	599503	687000	716000	360878	566599	343379		0.891181	0.117892	0.336521	0.565574	0.0121501	0.0305752
	>TDP147|TDP147|GenScript	LRKDWGDIQFATAN	LRKDWGDIQFATAN	L.RKDWGDIQFATAN	XXXLRKDW	NA	1	0.43	60	2.2	161000	32039	40976	801656	764000	857000	1.59604e+06	1.85351e+06	1.93405e+06		10.3526	0.000124136	0.00339156	23.0054	9.87741e-05	0.00087863			78005	807552	1.79453e+06			72014.5	46779.5	176550
	>TDP117|TDP117|generation2aar	HHFTQRAGILKLLP	HHFTQRAGILKLMP	H.FTQRAGILKLLP	XXHHFTQR	NA	2	0.64	22.89	1.9	212000	233235	116000	576000	254000	351000	1.40175e+06	1.2264e+06	1.21773e+06		2.10429	0.112705	0.326955	6.85252	9.73433e-05	0.00087863
	>TDP56|TDP56|generation2	IKVYDWAFRIRSGT	IKVYDWAFRIRSGT	K.VYDWAFRIRSGT	XXIKVYDW	NA	2	0.74	24.8	1.8	524000	576848	537000	424184	685000	653000	699639	616291	630322		1.07591	0.646263	0.799227	1.1883	0.0273885	0.0554291
	>TDP205|TDP205|GenScript	DQVNLTEHRSDSEK	DQVNLTEHRSDSEK	Q.VNLTEHRSDSEK	XXDQVNLT	NA	2	0.66	5.56	2.7	538000	576482	269000	409497	735000	548000	349946	324081	365882		1.22336	0.488254	0.710103	0.751661	0.305237	0.3866
	>TDP233|TDP233|GenScript	HPTKSFGDILELLY	HPTKSFGDIMEMLY	P.TKSFGDILELLY	XXHPTKSF	NA	2	0.53	3.19	2	4.70903e+07	3.978e+07	3.95429e+07	4.60396e+07	2.0137e+07	2.01952e+07	4.36936e+07	4.37e+07	4.52761e+07		0.683251	0.211112	0.448499	1.04949	0.456495	0.531535
	>TDP233|TDP233|GenScript	HPTKSFGDILELLY	HPTKSFGDIMEMLY	P.TKSFGDILELL.Y	XXHPTKSF	NA	2	0.33	60	1.6	187564	42489	49643	53503	56775	41998	4710.53	16832.3	60206		0.544434	0.421081	0.66393	0.292278	0.258428	0.338523
	>TDP143|TDP143|GenScript	VINYPLKFTKVLQQ	VINYPLKFTKVMQQ	I.NYPLKFTKVLQQ	XXVINYPL	NA	2	0.5	11.22	3	44268	234480	362000	272609	306000	51826	54643	264005	182032		0.983904	0.978868	0.989212	0.781399	0.694615	0.742151
	>TDP109|TDP109|generation1aar	TPHHVNWYKRAPNQ	TPHHVNWYKRAPNQ	P.HHVNWYKRAPNQ	XXTPHHVN	NA	2	0.69	8.02	1.9	225000000	237000000	212000000	183000000	132000000	228000000	95300000	122000000	173000000		0.805638	0.202216	0.443253	0.57908	0.0167429	0.0384633
	>TDP156|TDP156|GenScript	WTILGPDAFNLYAL	WTIMGPDAFNLYAL	W.TILGPDAFNLYAL	XXXWTIMG	NA	1	0.35	9.81	0.9	87000	31640	64100	687317	611000	559000	2.10693e+06	2.13783e+06	2.61254e+06		10.1637	0.000161798	0.00399275	37.5249	0.000172608	0.00123406			60913.3	619106	2.28577e+06			27817.2	64541.4	283413
	>TDP83|TDP83|generation1aar	APSLIAKWVGFEPH	APSLIAKWVGFEPH	P.SLIAKWVGFEPH	XXAPSLIA	NA	2	0.96	60	1.4	1090000	1.06862e+06	1040000	9.27828e+06	10500000	10900000	2.10726e+07	2.59603e+07	2.24634e+07		9.59111	4.7429e-05	0.00257162	21.727	0.000109277	0.000928852			1.06621e+06	1.02261e+07	2.31654e+07			25087	844843	2.51836e+06
	>TDP18|TDP18|generation1	YLDSIRHQGPFWLL	YMDSIRHQGPFWML	L.DSIRHQGPFWLL	XXYMDSIR	NA	2	0.57	16.17	2.2	537090	551486	356410	4.96224e+06	3.68071e+06	5.10048e+06	1.14543e+07	1.24304e+07	1.18276e+07		9.51113	0.000849686	0.0122643	24.7147	2.52311e-06	0.000102663			481662	4.58115e+06	1.19041e+07			108710	782855	492499
	>TDP66|TDP66|generation3	PKDRWHTWLKIFNT	PKDRWHTWMKIFNT	K.DRWHTWLKIFNT	XXPKDRWH	NA	2	0.43	5.81	1.6	1500000	2.87239e+06	1510000	1.32752e+06	54928	983000	692831	646076	1.19195e+06		0.402124	0.119423	0.338364	0.430244	0.0839802	0.133288
	>TDP208|TDP208|GenScript	NLRPFKHDVQVLLE	NMRPFKHDVQVMLE	L.RPFKHDVQVLLE	XXNMRPFK	NA	2	0.37	60	1.6	46217	39944	33002	33161	40822	40748	259423	306368	281841		0.962807	0.763442	0.877221	7.11322	6.63939e-05	0.000705435
	>TDP206|TDP206|GenScript	DNQEPWTWYGVKFR	DNQEPWTWYGVKFR	N.QEPWTWYGVKFR	XXDNQEPW	NA	2	0.34	8.63	2.5	310000	542252	46619	778396	605000	1070000	624127	508449	561895		2.72942	0.058364	0.21289	1.88511	0.14559	0.212956
	>TDP79|TDP79|generation1aar	GHTFQESLLDIPKQ	GHTFQESMLDIPKQ	H.TFQESLLDIPKQ	XXGHTFQE	NA	2	1.19	47.65	1.6	2210000	2.58161e+06	2.7066e+06	2.26181e+06	2670000	2.68026e+06	1.7153e+06	2.0805e+06	1.83345e+06		1.01518	0.860835	0.923571	0.750746	0.0275868	0.0555365
	>TDP160|TDP160|GenScript	INDFLVRTWKLPGL	INDFLVRTWKMPGL	N.DFLVRTWKLPGL	XXINDFLV	NA	2	0.51	5.95	1.9	690000	69263	841000	631446	532000	449000	567782	490172	712605		1.00761	0.987413	0.991892	1.10642	0.828123	0.866641
	>TDP102|TDP102|generation1aar	AQNEAHLKTDWWAY	AQNEAHMKTDWWAY	Q.NEAHLKTDWWAY	XXAQNEAH	NA	2	0.62	17.19	2.3	451000	555114	548000	660167	1240000	1040000	1.33181e+06	1.25369e+06	1.12512e+06		1.89186	0.0560656	0.208205	2.38761	0.000479073	0.00245967
	>TDP2|TDP2|generation1	LLDKLLNWPQRRGL	MLDKLMNWPQRRGM	L.DKLLNWPQRRGL	XXMLDKLM	NA	2	0.43	12.3	2.1	328036	426895	342420	1.13247e+06	1.19143e+06	1.08579e+06	2.74314e+06	2.94e+06	2.58939e+06		3.1072	5.91539e-05	0.0026553	7.53863	2.28915e-05	0.000350241
	>TDP103|TDP103|generation1aar	GDQPVSRGLYFITH	GDQPVSRGLYFITH	D.QPVSRGLYFITH	XXGDQPVS	NA	2	0.58	2.42	2.5	1750000	2.23034e+06	2200000	1.86666e+06	2330000	2110000	1.71898e+06	1.39102e+06	1.49419e+06		1.02044	0.847284	0.920571	0.744973	0.0454328	0.0826515
	>TDP47|TDP47|generation2	LSYQWQNSDPKAGR	MSYQWQNSDPKAGR	S.YQWQNSDPKAGR	XXMSYQWQ	NA	2	0.45	13.2	2.8	105256	39023	54892	464825	733087	673024	1.52306e+06	1.82992e+06	1.82488e+06		9.39363	0.00264323	0.0252759	25.9971	8.81394e-05	0.000822276			66390.2	623645	1.72595e+06			34581	140783	175731
	>TDP77|TDP77|generation1aar	RDLVDHIGPTAAYH	RDLVDHIGPTAAYH	D.LVDHIGPTAAYH	XXRDLVDH	NA	2	0.78	7.47	1.4	1190000	1.27988e+06	1210000	1.10154e+06	1070000	1270000	1.17816e+06	1.28458e+06	1.28561e+06		0.935233	0.306303	0.554068	1.01861	0.637705	0.693444
	>TDP179|TDP179|GenScript	LWQPVSARINTTFD	LWQPVSARINTTFD	W.QPVSARINTTFD	XXLWQPVS	NA	2	0.87	21.49	1.7	85400	230898	166000	213767	138000	267000	253000	305852	303157		1.28296	0.464547	0.694098	1.7873	0.0495944	0.0878235
	>TDP209|TDP209|GenScript	DWFNAGRGHELNLQ	DWFNAGRGHEMNLQ	W.FNAGRGHELNLQ	XXDWFNAG	NA	2	1.05	13.93	1.2	1250000	1.37722e+06	884000	1.3559e+06	1110000	1070000	1.01625e+06	722453	725417		1.00703	0.964311	0.983598	0.701785	0.119998	0.180351
	>TDP50|TDP50|generation2	NTLIQVPVKHEGPK	NTLIQVPVKHEGPK	T.LIQVPVKHEGPK	XXNTLIQV	NA	2	0.5	1.73	2.6	4340000	4.13256e+06	4.46039e+06	3.39496e+06	4.04397e+06	4.22607e+06	3.41189e+06	4.15842e+06	4.03314e+06		0.901959	0.192265	0.428814	0.8972	0.150824	0.219772
	>TDP27|TDP27|generation1	DGIYRLHVQLGGAA	DGIYRMHVQLGGAA	G.IYRLHVQLGGAA	XXDGIYRM	NA	2	0.77	12.83	1.6	531000	535855	649000	489335	591000	437000	338764	260687	268825		0.884302	0.327787	0.577782	0.506031	0.0035143	0.0114402
	>TDP151|TDP151|GenScript	TQNGYPNLAWPGDI	TQNGYPNLAWPGDI	Q.NGYPNLAWPGDI	XXTQNGYP	NA	2	0.43	60	1.7	47418	53545	43658	41036.5	47900	92400	233672	228827	217508		1.25387	0.495886	0.712269	4.70199	5.735e-06	0.000168095
	>TDP37|TDP37|generation1	WAGTAKNSSADIQG	WAGTAKNSSADIQG	A.GTAKNSSADIQG	XXWAGTAK	NA	2	0.4	60	1.4	47456	34152	49724	128789	101000	75600	83702.6	167296	141534		2.32532	0.022725	0.120307	2.98886	0.0258989	0.0528337
	>TDP77|TDP77|generation1aar	RDLVDHIGPTAAYH	RDLVDHIGPTAAYH	R.DLVDHIGPTAAYH	XXXRDLVD	NA	1	0.66	25.63	1.7	188583	164555	227333	1.77299e+06	1.7505e+06	1.72355e+06	3.92029e+06	4.20612e+06	4.01354e+06		9.03929	2.96978e-07	7.57293e-05	20.914	1.49245e-06	8.15517e-05			193490	1.74901e+06	4.04665e+06			31675.8	24754.8	145766
	>TDP203|TDP203|GenScript	WWYHYGPTVNKQLR	WWYHYGPTVNKQLR	W.YHYGPTVNKQLR	XXWWYHYG	NA	2	0.41	4.15	3.1	113000	181174	116000	148226	144347	132000	161643	158780	130103		1.03511	0.843375	0.920571	1.09838	0.611016	0.672558
	>TDP22|TDP22|generation1	HLIALYWGRDTLFI	HMIALYWGRDTMFI	L.IALYWGRDTLFI	XXHMIALY	NA	2	1.05	60	1.2	2760000	3.33401e+06	1950000	1.20557e+06	298000	193000	1.02505e+06	1.21985e+06	1.35504e+06		0.21091	0.0146843	0.0878333	0.44753	0.0229783	0.0493775
	>TDP191|TDP191|GenScript	PWKDLRQQYLNTGE	PWKDMRQQYLNTGE	W.KDLRQQYLNTGE	XXPWKDMR	NA	2	0.37	60	1.5	183000	40785	34202	38797	56977	33661	58745	961386	37847		0.501711	0.431658	0.668459	4.1009	0.435814	0.512131
	>TDP201|TDP201|GenScript	WDAGLFNYNQLRGF	WDAGLFNYNQMRGF	D.AGLFNYNQLRGF	XXWDAGLF	NA	2	1.04	11.32	1.5	1870000	2.00286e+06	1960000	1.81916e+06	2100000	2340000	1.18486e+06	1.2812e+06	1.2351e+06		1.07309	0.412553	0.65614	0.634536	0.000121497	0.000960566
	>TDP60|TDP60|generation3	RKWQSPQVDLYDKS	RKWQSPQVDLYDKS	K.WQSPQVDLYDKS	XXRKWQSP	NA	2	0.46	60	1.1	29498	31764	42043	31298	37293	36651	235218	230018	251139		1.01875	0.887969	0.940896	6.93455	1.04156e-05	0.000199199
	>TDP146|TDP146|GenScript	TWRGVSWNSEDILT	TWRGVSWNSEDILT	W.RGVSWNSEDILT	XXTWRGVS	NA	2	0.69	60	1.5	68600	43100.2	47900	77027	137904	138339	245753	257882	289002		2.21347	0.0415917	0.179761	4.96639	0.000150921	0.00111014
	>TDP70|TDP70|generation3	EWHNFHLAIGARSD	EWHNFHMAIGARSD	W.HNFHLAIGARSD	XXEWHNFH	NA	2	1.03	5.77	0.9	2200000	2.09875e+06	1750000	2.01961e+06	1800000	1790000	1.17829e+06	1160000	1.31116e+06		0.9274	0.399916	0.646909	0.603339	0.00519271	0.0155173
	>TDP40|TDP40|generation1	AAPYHKLETNITSG	AAPYHKMETNITSG	A.APYHKLETNITSG	XXXAAPYH	NA	1	0.58	60	1.9	57275	56588	35291	433961	308000	568000	1.26228e+06	1.46114e+06	1.35313e+06		8.78261	0.00683451	0.0475309	27.3311	2.27025e-05	0.000350241			49718	436654	1.35885e+06			12498.9	130021	99549.7
	>TDP1|TDP1|generation1	LVATVYEFGHIDHL	LVATVYEFGHIDHM	V.ATVYEFGHIDHL	XXLVATVY	NA	2	0.65	7.43	3.2	686734	542498	804405	746240	658485	562559	406634	480685	452446		0.967372	0.822701	0.913449	0.658802	0.0425137	0.0789731
	>TDP175|TDP175|GenScript	YQLLTLNEIFRKWH	YQLLTMNEIFRKWH	Q.LLTLNEIFRKWH	XXYQLLTM	NA	2	0.44	10.67	2.7	357000	529702	413000	821000	200432	295857	1.01985e+06	1.00324e+06	889073		1.01353	0.977967	0.989212	2.24064	0.00119494	0.00498232
	>TDP119|TDP119|generation2aar	YHFQFPLHNGRVPD	YHFQFPMHNGRVPD	H.FQFPLHNGRVPD	XXYHFQFP	NA	2	0.82	54.67	2	342000	462105	721000	866890	35378	945000	988203	1.19642e+06	952541		1.21124	0.747886	0.868184	2.05701	0.0164908	0.0382286
	>TDP129|TDP129|GenScript	EDNYEVWVPQAGRN	EDNYEVWVPQAGRN	D.NYEVWVPQAGRN	XXEDNYEV	NA	2	1	10.92	1.4	413000	332425	387000	455370	518000	488000	298472	314312	308411		1.29048	0.0213198	0.114857	0.813472	0.043639	0.0802728
	>TDP63|TDP63|generation3	SKLGQRPTDNYEPS	SKLGQRPTDNYEPS	K.LGQRPTDNYEPS	XXSKLGQR	NA	2	0.98	8.96	1.3	843000	589212	698000	652705	798000	667000	512371	547293	615885		0.994129	0.964012	0.983598	0.786564	0.129469	0.192692
	>TDP152|TDP152|GenScript	TEIWEPIDRGPWRF	TEIWEPIDRGPWRF	T.EIWEPIDRGPWRF	XXXTEIWE	NA	1	0.35	60	3.2	44072	38532	48440	259362	324000	536000	633303	700537	657235		8.54188	0.0169498	0.0967655	15.1939	6.30274e-06	0.000168095			43681.3	373121	663692			4965.54	144713	34078.9
	>TDP182|TDP182|GenScript	LQGISQEHYNAPDN	LQGISQEHYNAPDN	Q.GISQEHYNAPDN	XXLQGISQ	NA	2	0.31	60	2	41942	35585	29492	30972	40743	21500	43838.5	43823.4	45822		0.871014	0.525075	0.72814	1.24729	0.0732728	0.119263
	>TDP57|TDP57|generation2	GRDLHTVTAESLLS	GRDLHTVTAESLMS	R.DLHTVTAESLLS	XXGRDLHT	NA	2	0.71	39.38	1.6	433000	279753	309000	333682	262000	357000	380850	385151	454799		0.932399	0.69693	0.834533	1.19481	0.276751	0.358838
	>TDP26|TDP26|generation1	FGSLGANHTWVVKA	FGSMGANHTWVVKA	G.SLGANHTWVVKA	XXFGSMGA	NA	2	0.94	6.72	1.3	855000	905247	691000	1.33165e+06	880000	945000	1.15215e+06	887716	1.0991e+06		1.28777	0.204111	0.444553	1.28056	0.0910862	0.1432
	>TDP236|TDP236|GenScript	AWHANENYPYQSKL	AWHANENYPYQSKL	W.HANENYPYQSKL	XXAWHANE	NA	2	0.67	26	1.6	155000	144560	100000	345409	235000	285000	560842	491164	518869		2.1659	0.0126321	0.0785653	3.93151	0.000120894	0.000960566
	>TDP17|TDP17|generation1	RLENYLVLTKAAPV	RMENYMVLTKAAPV	L.ENYLVLTKAAPV	XXRMENYM	NA	2	0.57	60	1.8	52500	104759	49200	128050	289000	262000	466152	521693	316647		3.28903	0.0408646	0.177622	6.3184	0.00457803	0.013957
	>TDP29|TDP29|generation1	AGSWKGVRNDFTEA	AGSWKGVRNDFTEA	G.SWKGVRNDFTEA	XXAGSWKG	NA	2	1.08	60	1.2	1500000	1.74037e+06	1560000	2.26931e+06	1710000	1800000	2.23643e+06	2.32542e+06	2.27342e+06		1.20393	0.157351	0.388302	1.42391	0.000902806	0.00394655
	>TDP108|TDP108|generation1aar	KQDDLLSEQFTNLY	KQDDLMSEQFTNMY	Q.DDLLSEQFTNLY	XXKQDDLM	NA	2	0.98	17.84	1.6	4.27679e+06	4.60906e+06	4.77646e+06	3.79402e+06	5.17889e+06	5.93057e+06	3.07463e+06	52815	3.56775e+06		1.09085	0.554823	0.746577	0.490048	0.10423	0.160435
	>TDP21|TDP21|generation1	PLEPHSKVNFQQHI	PMEPHSKVNFQQHI	L.EPHSKVNFQQHI	XXPMEPHS	NA	2	0.69	8.15	1.6	374000	451226	461000	509719	523492	516000	375683	578122	437218		1.20446	0.0344143	0.158596	1.08148	0.624282	0.682251
	>TDP204|TDP204|GenScript	WLDLSPTPFNIGYK	WMDLSPTPFNIGYK	L.DLSPTPFNIGYK	XXWMDLSP	NA	2	0.46	60	2.5	31626	46719	59520	54526.2	44741	315	397549	337282	356759		0.722317	0.528819	0.728912	7.91782	8.28588e-05	0.000807363
	>TDP211|TDP211|GenScript	NPTSTYDAQRWKNI	NPTSTYDAQRWKNI	P.TSTYDAQRWKNI	XXNPTSTY	NA	2	0.69	34.14	2	1200000	1.28656e+06	1130000	1.21082e+07	7860000	10100000	2.84197e+07	2.77456e+07	2.59512e+07		8.31404	0.0019915	0.0226677	22.7057	3.77776e-06	0.000120416			1.20552e+06	1.00227e+07	2.73722e+07			78426	2.12517e+06	1.27596e+06
	>TDP92|TDP92|generation1aar	VDYIEHKDQVRRLN	VDYIEHKDQVRRMN	D.YIEHKDQVRRLN	XXVDYIEH	NA	2	0.74	13.49	1.9	1830000	1.4828e+06	1540000	1.7694e+06	1690000	1480000	1.09296e+06	1.16586e+06	1.00877e+06		1.01785	0.844372	0.920571	0.673341	0.0105836	0.0275389
	>TDP32|TDP32|generation1	RGSPLDGYAQNKHA	RGSPMDGYAQNKHA	G.SPLDGYAQNKHA	XXRGSPMD	NA	2	0.99	20.79	1.4	1960000	1.81618e+06	2200000	2.29356e+06	2670000	2470000	2.76203e+06	2.94806e+06	2.67122e+06		1.24387	0.0357793	0.16196	1.40245	0.00442216	0.0137519
	>TDP234|TDP234|GenScript	ADIVANFTGHGYHQ	ADIVANFTGHGYHQ	A.DIVANFTGHGYHQ	XXXADIVA	NA	1	0.46	60	1.1	58866	32513	38591	258041	359000	431000	958339	1.23255e+06	1.08076e+06		8.06372	0.00382325	0.0324977	25.1724	0.00019383	0.0013103			43323.3	349347	1.09055e+06			13799.1	86882.5	137368
	>TDP165|TDP165|GenScript	IEPPWVDSHAKRNL	IEPPWVDSHAKRNM	E.PPWVDSHAKRNL	XXIEPPWV	NA	2	0.7	3.23	2.1	3260000	3.13281e+06	3070000	3.23433e+06	3300000	3290000	2.52593e+06	2.61966e+06	2230000		1.0382	0.112831	0.326955	0.77943	0.00588611	0.016992
	>TDP156|TDP156|GenScript	WTILGPDAFNLYAL	WTIMGPDAFNLYAL	T.ILGPDAFNLYAL	XXWTIMGP	NA	2	0.51	60	2.1	57872	41218	58526	28963.8	25500	39400	161440	130462	191972		0.595522	0.0391768	0.172243	3.06996	0.00429916	0.0135903
	>TDP97|TDP97|generation1aar	PPNRDEGWALQHTF	PPNRDEGWALQHTF	P.NRDEGWALQHTF	XXPPNRDE	NA	2	1.26	38.02	1.5	127000000	125000000	125000000	137000000	162000000	139000000	1.46525e+08	141000000	140000000		1.1618	0.0649155	0.225936	1.13402	0.00139806	0.00567025
	>TDP69|TDP69|generation3	GWKTLADSQESARD	GWKTMADSQESARD	W.KTLADSQESARD	XXGWKTMA	NA	2	0.98	8.2	1.6	2190000	1.79102e+06	1.30775e+06	1.61565e+06	1.2529e+06	1350000	804043	812404	864060		0.797644	0.267479	0.521993	0.469014	0.0215799	0.0466344
	>TDP235|TDP235|GenScript	ALETGTIFLPVRHD	ALETGTIFLPVRHD	L.ETGTIFLPVRHD	XXALETGT	NA	2	0.39	1.91	3.3	1060000	1.51631e+06	1250000	1.311e+06	1630000	1290000	964729	1.12817e+06	1.14055e+06		1.10576	0.476922	0.699834	0.845057	0.241752	0.32052
	>TDP100|TDP100|generation1aar	KHPLETVYADSSEW	KHPLETVYADSSEW	H.PLETVYADSSEW	XXKHPLET	NA	2	0.57	60	1.7	515000	594975	644000	368632	671000	650000	105806	371869	219668		0.963316	0.847372	0.920571	0.397578	0.014764	0.035742
	>TDP158|TDP158|GenScript	QTRDQNKVGEAAWY	QTRDQNKVGEAAWY	T.RDQNKVGEAAWY	XXQTRDQN	NA	2	0.85	9.01	1.6	1850000	1.99243e+06	1760000	2.16181e+06	1570000	1760000	1.68107e+06	1.64734e+06	1.69936e+06		0.980256	0.85339	0.923076	0.897426	0.0507536	0.0890517
	>TDP186|TDP186|GenScript	LQSSWQTERHVYFA	MQSSWQTERHVYFA	W.QTERHVYFA	QSSWQTER	NA	5	0.58	60	1.6	32722	57947	55649	237720	413000	523000	1.03325e+06	1.16591e+06	1.02343e+06		8.02171	0.0148111	0.0878333	22.0246	2.5341e-05	0.000375496			48772.7	391240	1.0742e+06			13947.7	143879	79580.1
	>TDP228|TDP228|GenScript	RTQKEYQFVTYKLD	RTQKEYQFVTYKMD	R.TQKEYQFVTYKLD	XXXRTQKE	NA	1	0.45	60	2.7	48172	60327	30108	202847	414000	487000	926949	1.08013e+06	1.03038e+06		7.96386	0.0198339	0.109949	21.9142	3.02531e-05	0.000406028			46202.3	367949	1.01249e+06			15205.5	147568	78141.2
	>TDP15|TDP15|generation1	ALTDRGWYLAIQAV	AMTDRGWYLAIQAV	A.LTDRGWYLAIQAV	XXXAMTDR	NA	1	0.54	60	2.1	38061	37739	42841	345766	269000	274000	897614	938666	952128		7.49122	0.000495661	0.00792463	23.5029	7.03581e-07	5.3824e-05			39547	296255	929469			2857.23	42950.2	28396.5
	>TDP167|TDP167|GenScript	HYGFVTKPNHQIWD	HYGFVTKPNHQIWD	Y.GFVTKPNHQIWD	XXHYGFVT	NA	2	0.78	50.63	1.8	562000	797949	731000	1.19998e+06	1140000	1340000	2.51906e+06	2.14416e+06	2.24202e+06		1.75996	0.00449094	0.0350568	3.30244	0.000265914	0.00162739
	>TDP224|TDP224|GenScript	QDRNTKNLGLVIEG	QDRNTKNLGMVIEG	D.RNTKNLGLVIEG	XXQDRNTK	NA	2	1.01	8.44	1.4	2840000	3.16973e+06	2620000	2.58488e+06	2680000	2780000	1.3567e+06	1.88446e+06	1.41939e+06		0.932229	0.313884	0.559126	0.540057	0.00457937	0.013957
	>TDP170|TDP170|GenScript	YAFLQVAITYDKWN	YAFMQVAITYDKWN	A.FLQVAITYDKWN	XXYAFMQV	NA	2	0.55	16.69	2.8	733000	226596	939000	891685	126000	389000	615081	525322	508189		0.740908	0.623353	0.781746	0.868321	0.71711	0.762989
	>TDP115|TDP115|generation1aar	EHPELVHYQINQKH	EHPEMVHYQINQKH	H.PELVHYQINQKH	XXEHPEMV	NA	2	0.95	7.61	1.5	896000	856024	867000	788697	829000	863000	570426	512302	557337		0.947184	0.133726	0.360213	0.626212	0.000105151	0.000924601
	>TDP61|TDP61|generation3	QKESAEYNPTRLHS	QKESAEYNPTRLHS	K.ESAEYNPTRLHS	XXQKESAE	NA	2	0.92	7.11	1.3	265000	262110	240000	267205	273000	272000	229126	204676	212291		1.05879	0.136923	0.36553	0.842242	0.0196135	0.0437444
	>TDP40|TDP40|generation1	AAPYHKLETNITSG	AAPYHKMETNITSG	A.PYHKLETNITSG	XXAAPYHK	NA	2	0.68	23.63	2.2	46312	35599	97600	207477	177000	55478	178247	259771	235832		2.45085	0.1589	0.390864	3.75381	0.00591603	0.0170141
	>TDP234|TDP234|GenScript	ADIVANFTGHGYHQ	ADIVANFTGHGYHQ	D.IVANFTGHGYHQ	XXADIVAN	NA	2	0.71	2.67	1.2	3960000	3.67917e+06	3980000	3.15134e+06	4220000	4050000	2.78186e+06	3.09696e+06	2.92093e+06		0.982974	0.857918	0.923076	0.757348	0.00212831	0.00771637
	>TDP87|TDP87|generation1aar	VHSDAYVTELPKTN	VHSDAYVTELPKTN	H.SDAYVTELPKTN	XXVHSDAY	NA	2	0.71	7.43	4	1430000	1.514e+06	1540000	30533	1210000	1490000	1.52411e+06	1.03152e+06	1.31108e+06		0.60895	0.262382	0.514672	0.862335	0.232693	0.312848
	>TDP71|TDP71|generation3	FYAWKFGIFYLNGD	FYAWKFGIFYLNGD	F.YAWKFGIFYLNGD	XXXFYAWK	NA	1	0.58	60	2.3	45400	34226.9	42500	282775	281000	325000	565083	604299	808755		7.27747	6.53896e-05	0.0026553	16.1974	0.00121532	0.0049985			40709	296258	659379			5797.86	24906.7	130841
	>TDP196|TDP196|GenScript	WPLGLYASQKHWEE	WPMGMYASQKHWEE	P.LGLYASQKHWEE	XXWPMGMY	NA	2	0.57	16.16	2.9	241000	1.74091e+06	195000	7.18047e+06	3820000	4780000	17800000	1.64601e+07	18900000		7.24904	0.0155374	0.0914317	24.42	4.03589e-05	0.000523297			725635	5.26016e+06	1.772e+07			879551	1.73093e+06	1.22192e+06
	>TDP225|TDP225|GenScript	HLDWPQKPRIGHEL	HLDWPQKPRIGHEM	L.DWPQKPRIGHEL	XXHLDWPQ	NA	2	0.82	10.67	1.4	190000	373733	262000	876770	336000	444000	470126	330432	361412		2.00642	0.185901	0.421255	1.4072	0.17564	0.247449
	>TDP116|TDP116|generation1aar	RPVLEFATGGYHPN	RPVMEFATGGYHPN	P.VLEFATGGYHPN	XXRPVMEF	NA	2	0.66	7.24	1.7	21800000	2.35122e+07	23900000	40500000	45000000	39900000	72200000	72300000	72600000		1.81182	0.00041658	0.00741125	3.13673	1.88229e-07	3.59988e-05
	>TDP219|TDP219|GenScript	HNLFRLQDEQATVG	HNLFRLQDEQATVG	N.LFRLQDEQATVG	XXHNLFRL	NA	2	0.62	19.51	1.5	53200	35066	97600	117538	140000	30574	124549	43703	147881		1.55011	0.422593	0.66393	1.70087	0.301394	0.383
	>TDP114|TDP114|generation1aar	DPGSFKNNPIDWHH	DPGSFKNNPIDWHH	P.GSFKNNPIDWHH	XXDPGSFK	NA	2	1.02	22.48	1.2	25400000	2.81948e+07	23200000	3.67907e+07	35100000	37200000	58500000	57400000	5.26549e+07		1.42055	0.00243519	0.0235813	2.19488	0.000185839	0.00126935
	>TDP164|TDP164|GenScript	IGDNVEWIPFYRDT	IGDNVEWIPFYRDT	G.DNVEWIPFYRDT	XXIGDNVE	NA	2	1.08	60	1.4	4430000	5.66948e+06	5830000	4.44706e+06	5190000	5800000	3.02833e+06	3.94356e+06	3.45553e+06		0.969087	0.794815	0.89486	0.654599	0.0236107	0.0498955
	>TDP28|TDP28|generation1	HGTPKFAWDESNGA	HGTPKFAWDESNGA	G.TPKFAWDESNGA	XXHGTPKF	NA	2	0.52	60	1.1	54302	53581	51371	50298	46823	34469	56674	33842	104024		0.82629	0.132007	0.356837	1.22157	0.60004	0.664299
	>TDP49|TDP49|generation2	KSHTNDLPLISVLR	KSHTNDLPLISVMR	S.HTNDLPLISVLR	XXKSHTND	NA	2	0.93	15.04	1.3	1100000	1.45438e+06	1110000	1.54068e+06	1230000	1270000	2.00846e+06	1.60192e+06	1.5218e+06		1.10269	0.455523	0.687327	1.40056	0.0620385	0.105039
	>TDP13|TDP13|generation1	GLYYKRFLAHWVGI	GMYYKRFMAHWVGI	K.RFLAHWVGI	MYYKRFMA	NA	5	0.49	60	1.4	58409	41857	50903	270978	407791	400382	1260000	1.26246e+06	1050000		7.1387	0.00228428	0.0226945	23.6323	8.58045e-05	0.000810376			50389.7	359717	1.19082e+06			8287.93	76939.7	121961
	>TDP144|TDP144|GenScript	LIVQHRLFTYFRAW	MIVQHRLFTYFRAW	I.VQHRLFTYFRAW	XXMIVQHR	NA	2	0.37	60	1.9	43396	42041	50534	833323	53520	41318	1.03541e+06	925772	1.23956e+06		6.82617	0.370541	0.612233	23.5399	0.000373854	0.00207431			45323.7	309387	1.06691e+06			4562.86	453783	159248
	>TDP33|TDP33|generation1	GGLLDHFYTSQIPA	GGLLDHFYTSQIPA	G.LLDHFYTSQIPA	XXGGLLDH	NA	2	1.09	48.65	1.7	1240000	1.08547e+06	1460000	1.34301e+06	1550000	1480000	900775	1.28847e+06	1.007e+06		1.15521	0.190847	0.428146	0.844344	0.283549	0.365177
	>TDP231|TDP231|GenScript	HDFGVWKAILSQPP	HDFGVWKAILSQPP	D.FGVWKAILSQPP	XXHDFGVW	NA	2	1.17	52.15	1.5	4570000	4.83071e+06	4700000	4.83791e+06	4700000	5620000	3.49764e+06	3.69764e+06	2.5286e+06		1.07497	0.299917	0.551529	0.689602	0.0167277	0.0384633
	>TDP206|TDP206|GenScript	DNQEPWTWYGVKFR	DNQEPWTWYGVKFR	DNQEPWTWYGVKF.R	NA	GVKFRXXX	13	0.49	13.43	3.4	815730	763838	1.04226e+06	5.7342e+06	5.93838e+06	6.19387e+06	1.28562e+07	1.45696e+07	1.59724e+07		6.8145	5.58282e-06	0.000552025	16.5526	0.000114568	0.000942411			873943	5.95548e+06	1.44661e+07			148059	230313	1.56068e+06
	>TDP68|TDP68|generation3	SFIEPDVSQVKHLE	SFIEPDVSQVKHME	F.IEPDVSQVKHLE	XXSFIEPD	NA	2	0.77	12.72	2.2	765000	775014	822000	908637	926000	989000	784475	577646	655486		1.19544	0.006907	0.0476023	0.85419	0.141638	0.208773
	>TDP34|TDP34|generation1	SALLKIGEVARPLG	SAMMKIGEVARPLG	A.LLKIGEVARPLG	XXSAMMKI	NA	2	0.69	5.61	1.9	1900000	2.42568e+06	2460000	2.55855e+06	2130000	2630000	1.91519e+06	2.25509e+06	2.55586e+06		1.07853	0.498971	0.712269	0.991227	0.942608	0.951313
	>TDP44|TDP44|generation2	GASTSPHLIWAKPG	GASTSPHMIWAKPG	A.STSPHLIWAKPG	XXGASTSP	NA	2	0.69	4.29	1.6	2050000	2.53152e+06	2340000	2.92566e+06	41953	2960000	2.5078e+06	2.44206e+06	2.73477e+06		0.856404	0.75161	0.871184	1.11025	0.199532	0.275031
	>TDP51|TDP51|generation2	VSPAPTYGRLWIHK	VSPAPTYGRLWIHK	S.PAPTYGRLWIHK	XXVSPAPT	NA	2	0.82	14.8	1.5	781000	185401	166000	429728	308000	636000	672540	456152	530000		1.21311	0.736987	0.862952	1.46476	0.453672	0.529053
	>TDP99|TDP99|generation1aar	QPGLRHSAVEPNGW	QPGMRHSAVEPNGW	P.GLRHSAVEPNGW	XXQPGMRH	NA	2	0.64	2.59	1.3	31300000	3.09881e+07	30700000	3.88387e+07	48400000	37700000	3.60935e+07	3.41746e+07	3.40853e+07		1.3436	0.0350186	0.15946	1.12222	0.00501976	0.0151782
	>TDP135|TDP135|GenScript	GNGTFPTKLDELQF	GNGTFPTKLDELQF	N.GTFPTKLDELQF	XXGNGTFP	NA	2	1.28	33.45	1.7	4220000	5.39868e+06	4910000	4.60063e+06	4860000	4520000	3.36801e+06	3.02888e+06	2790000		0.962278	0.635769	0.792123	0.632328	0.00947754	0.0251747
	>TDP153|TDP153|GenScript	LTHGRPEDTAQFWG	LTHGRPEDTAQFWG	T.HGRPEDTAQFWG	XXLTHGRP	NA	2	0.31	60	2.2	44723	49992	51475	118831	40927	144000	297678	170415	361175		2.07783	0.166448	0.400511	5.67254	0.0153849	0.0367795
	>TDP184|TDP184|GenScript	LALYSFTPHILWDE	LAMYSFTPHILWDE	A.LYSFTPHILWDE	XXLAMYSF	NA	2	0.48	60	2.6	45510	48275	51917	268514	355000	363000	613116	860163	934541		6.77077	0.000760145	0.0114022	16.5256	0.00148598	0.0059517			48567.3	328838	802606			3213.49	52394.9	168265
	>TDP41|TDP41|generation1	NAKHYSRQWWELFG	NAKHYSRQWWEMFG	Y.SRQWWELFG	AKHYSRQW	NA	5	0.45	60	1.6	48708	57190	53172	235700	397000	444000	760928	851021	901692		6.76872	0.00836582	0.0556509	15.8021	4.48876e-05	0.000532541			53023.3	358900	837880			4242.95	109252	71296
	>TDP9|TDP9|generation1	NLSEDWAFKPTGPL	NLSEDWAFKPTGPM	L.SEDWAFKPTGPL	XXNLSEDW	NA	2	0.36	60	1.6	77800	45555	42532	31684	64900	106000	49357	78096.2	76693.8		1.22122	0.640832	0.795338	1.23064	0.433392	0.510789
	>TDP45|TDP45|generation2	GSQVFSWLNHYHRK	GSQVFSWLNHYHRK	Q.VFSWLNHYHRK	XGSQVFSW	NA	3	0.38	60	2.8	41509	106912	153000	109460	34820	46800	54493	56651	55533		0.633931	0.407422	0.653413	0.552971	0.23735	0.317435
	>TDP176|TDP176|GenScript	FLKAHSDVWPYQDA	FLKAHSDVWPYQDA	F.LKAHSDVWPYQDA	XXXFLKAH	NA	1	0.44	60	2.4	42303	39215	35449	182251	311878	264476	777435	492859	686913		6.48564	0.00486388	0.0372087	16.733	0.00186708	0.00693359			38989	252869	652402			3432.58	65588.6	145393
	>TDP125|TDP125|GenScript	EVDNTKPKVLYWHF	EVDNTKPKVMYWHF	D.NTKPKVLYWHF	XEVDNTKP	NA	3	0.4	4.45	2.6	544408	398512	366048	438207	516878	559462	261346	36424	272847		1.15705	0.353497	0.599613	0.435929	0.0597831	0.101858
	>TDP193|TDP193|GenScript	DAWAPLVIKKESSI	DAWAPMVIKKESSI	W.APLVIKKESSI	XDAWAPMV	NA	3	0.65	3.76	1.2	2000000	2.02841e+06	2340000	1.67662e+06	2070000	1690000	1.23776e+06	1.5826e+06	1.53027e+06		0.853687	0.139578	0.366931	0.683157	0.0116965	0.0296285
	>TDP194|TDP194|GenScript	PQLIGHVKLFRFNW	PQMIGHVKLFRFNW	I.GHVKLFRFNW	PQMIGHVK	NA	4	0.68	60	1.4	38544	56874	53658	264819	313000	331341	556447	649359	576987		6.09863	0.000252293	0.00507906	11.959	4.56886e-05	0.000532541			49692	303053	594264			9787.45	34358.5	48806.1
	>TDP212|TDP212|GenScript	NWKILYIRFNPFLA	NWKIMYIRFNPFLA	K.ILYIRFNPFLA	XNWKIMYI	NA	3	0.71	32.71	1.4	218000	239103	241000	94355.1	25100	29500	82551	85346.2	90642.9		0.213371	0.00148173	0.0190257	0.370347	4.59447e-05	0.000532541
	>TDP18|TDP18|generation1	YLDSIRHQGPFWLL	YMDSIRHQGPFWML	D.SIRHQGPFWLL	XYMDSIRH	NA	3	1.16	60	1.5	8.02665e+06	8.05358e+06	7.73546e+06	7.40635e+06	5.76265e+06	6.85228e+06	5.75779e+06	5.99523e+06	5.32113e+06		0.840676	0.0624249	0.222117	0.716928	0.000537387	0.00263527
	>TDP94|TDP94|generation1aar	LHSPWTLANFLRGP	MHSPWTMANFLRGP	H.SPWTLANFLRGP	XXMHSPWT	NA	2	0.77	60	1.7	613150	633947	637519	4.76782e+06	3.21167e+06	3.4256e+06	11843652	12100000	1.25288e+07		6.05168	0.00286424	0.0270512	19.3527	5.4217e-07	4.60845e-05			628205	3.8017e+06	1.21575e+07			13159.7	843498	346148
	>TDP24|TDP24|generation1	LGWHALFRKYPILA	LGWHAMFRKYPIMA	W.HALFRKYPILA	XLGWHAMF	NA	3	0.89	55.51	1.2	203000	87454.2	214000	515251	327000	316000	724370	611154	635438		2.29605	0.0460752	0.189801	3.90712	0.000774951	0.00348728
	>TDP147|TDP147|GenScript	LRKDWGDIQFATAN	LRKDWGDIQFATAN	R.KDWGDIQFATAN	XXLRKDWG	NA	2	0.61	60	1.7	47032	49314	46668	215434	386000	263000	506662	699470	787440		6.0444	0.00909443	0.0594636	13.9397	0.0017437	0.00663646			47671.3	288145	664524			1434.19	88019.1	143614
	>TDP49|TDP49|generation2	KSHTNDLPLISVLR	KSHTNDLPLISVMR	K.SHTNDLPLISVLR	XXXKSHTN	NA	1	0.74	47.82	1.4	280000	226799	220000	1.2905e+06	1210000	1750000	3.05498e+06	3350000	3.06873e+06		5.84825	0.00226476	0.0226945	13.0348	7.59599e-06	0.000176089			242266	1.41683e+06	3.1579e+06			32854.7	291324	166504
	>TDP183|TDP183|GenScript	LHAEGVKNQDRLGN	LHAEGVKNQDRMGN	L.HAEGVKNQDRLGN	XXXLHAEG	NA	1	0.39	60	1.9	53528	31039	40107	178905	293000	249000	573657	736703	704298		5.78232	0.00420688	0.0342369	16.1594	0.000233067	0.00147352			41558	240302	671553			11314.5	57542.7	86314.1
	>TDP56|TDP56|generation2	IKVYDWAFRIRSGT	IKVYDWAFRIRSGT	V.YDWAFRIRSGT	XIKVYDWA	NA	3	0.5	60	1.3	46393	40423	99000	35334	54756	59139	58380	59765	268022		0.803101	0.574882	0.754835	2.07822	0.406702	0.483868
	>TDP233|TDP233|GenScript	HPTKSFGDILELLY	HPTKSFGDIMEMLY	T.KSFGDILELLY	XHPTKSFG	NA	3	0.4	60	2.3	50709	42315	44414	34981.8	35274	55269	186288	157158	152726		0.913319	0.609296	0.770432	3.61016	0.000381795	0.00207431
	>TDP109|TDP109|generation1aar	TPHHVNWYKRAPNQ	TPHHVNWYKRAPNQ	H.HVNWYKRAPNQ	XTPHHVNW	NA	3	0.53	13.81	1.5	282000	359659	275000	930018	1050000	1050000	1.9651e+06	1.94592e+06	1.82592e+06		3.3055	0.000128822	0.00339823	6.25852	6.19712e-06	0.000168095
	>TDP66|TDP66|generation3	PKDRWHTWLKIFNT	PKDRWHTWMKIFNT	D.RWHTWLKIFNT	XPKDRWHT	NA	3	0.71	38.25	1.9	544000	505029	672000	307620	360000	487000	150616	269758	124381		0.670889	0.0617067	0.220903	0.316529	0.00434993	0.0136942
	>TDP102|TDP102|generation1aar	AQNEAHLKTDWWAY	AQNEAHMKTDWWAY	N.EAHLKTDWWAY	XAQNEAHM	NA	3	0.34	60	1.3	62006.2	40787	94600	35040	240000	408380	464575	448182	332067		3.46223	0.211644	0.448499	6.30632	0.00143103	0.00576179
	>TDP2|TDP2|generation1	LLDKLLNWPQRRGL	MLDKLMNWPQRRGM	D.KLLNWPQRRGL	XMLDKLMN	NA	3	0.89	8.18	2.1	1160000	1.4846e+06	1080000	1.72619e+06	1280000	1410000	1.58894e+06	1.20209e+06	1.22867e+06		1.18568	0.272359	0.526148	1.07923	0.605424	0.669291
	>TDP103|TDP103|generation1aar	GDQPVSRGLYFITH	GDQPVSRGLYFITH	Q.PVSRGLYFITH	XGDQPVSR	NA	3	0.53	2.02	2.5	478000	433449	496000	500349	416000	465000	272402	346007	362258		0.981455	0.791066	0.893893	0.696769	0.0129476	0.0319809
	>TDP232|TDP232|GenScript	HWAFRSRYHGPLAH	HWAFRSRYHGPLAH	R.SRYHGPLAH	WAFRSRYH	NA	5	0.54	60	1.2	57733	38406	29837	202330	214000	286000	1.01737e+06	638539	919153		5.57511	0.00218832	0.0226945	20.4409	0.00199991	0.00734711			41992	234110	858356			14289.6	45315.2	196600
	>TDP50|TDP50|generation2	NTLIQVPVKHEGPK	NTLIQVPVKHEGPK	L.IQVPVKHEGPK	XNTLIQVP	NA	3	0.6	3.35	3.3	1390000	1.16122e+06	1150000	1.15236e+06	1160000	1460000	971275	1.09927e+06	1.30851e+06		1.01922	0.862	0.923571	0.912955	0.440724	0.516355
	>TDP22|TDP22|generation1	HLIALYWGRDTLFI	HMIALYWGRDTMFI	I.ALYWGRDTLFI	XHMIALYW	NA	3	0.33	60	2.1	50053	54660	55090	55422.8	89900	151000	280412	311828	314012		1.8543	0.179336	0.414479	5.67105	2.2407e-05	0.000350241
	>TDP81|TDP81|generation1aar	WQKSNDGAQYLLGQ	WQKSNDGAQYMMGQ	W.QKSNDGAQYLLGQ	XXXWQKSN	NA	1	0.6	60	1.8	37494	33883	41349	29611	306000	224000	478411	601437	375270		4.96435	0.143384	0.370833	12.9085	0.00238881	0.00846037			37575.3	186537	485039			3733.66	141952	113229
	>TDP110|TDP110|generation1aar	THATPGIHDVLLRP	THATPGIHDVLLRP	A.TPGIHDVLLRP	XTHATPGI	NA	3	0.46	60	1.5	59452	41525	58385	43049	71000	39975	339672	279900	314193		0.966504	0.884037	0.939289	5.8594	0.000145492	0.00109876
	>TDP60|TDP60|generation3	RKWQSPQVDLYDKS	RKWQSPQVDLYDKS	W.QSPQVDLYDKS	XRKWQSPQ	NA	3	0.44	2.61	1	306000	311981	246000	400189	307000	353000	391872	448906	363272		1.2271	0.128147	0.351371	1.39361	0.0259721	0.0528422
	>TDP155|TDP155|GenScript	RLVHRETQWSKING	RLVHRETQWSKING	L.VHRETQWSKING	XXRLVHRE	NA	2	0.42	60	1.3	30386	58431	60151	253241	239000	245000	778283	840216	770831		4.94899	4.82839e-05	0.00257162	16.0392	6.37223e-06	0.000168095			49656	245747	796443			16710.5	7149.76	38090.6
	>TDP175|TDP175|GenScript	YQLLTLNEIFRKWH	YQLLTMNEIFRKWH	L.LTLNEIFRKWH	XYQLLTMN	NA	3	0.31	60	1.4	29759	59128	47313	96665.4	54000	93900	306684	394232	332541		1.79563	0.0897859	0.283827	7.58779	0.0003963	0.002135
	>TDP185|TDP185|GenScript	LLNNFADPGLIQYL	LMNNFADPGMIQYL	N.NFADPGLIQYL	XLMNNFAD	NA	3	0.56	60	1.5	48270	52582	51380	80224.5	117000	83800	275216	294376	327610		1.84603	0.0218705	0.116999	5.89365	8.56257e-05	0.000810376
	>TDP182|TDP182|GenScript	LQGISQEHYNAPDN	LQGISQEHYNAPDN	G.ISQEHYNAPDN	XLQGISQE	NA	3	0.71	3.15	1.7	66100	68201.4	64900	66338.5	72100	84800	41269	48543.3	52511.9		1.12067	0.221505	0.460466	0.714474	0.00523574	0.015569
	>TDP162|TDP162|GenScript	IPTNIRASVPQLWW	IPTNIRASVPQLWW	T.NIRASVPQLWW	XIPTNIRA	NA	3	0.33	60	2.1	57878	32035	56327	42420	32427.5	21296.4	311008	399017	339346		0.657439	0.182144	0.41501	7.17568	0.000381913	0.00207431
	>TDP108|TDP108|generation1aar	KQDDLLSEQFTNLY	KQDDLMSEQFTNMY	D.DLLSEQFTNLY	XKQDDLMS	NA	3	0.86	15.16	1.6	755606	712895	818349	841522	905000	908572	547650	588017	629452		1.16103	0.030894	0.145258	0.771856	0.0108469	0.027939
	>TDP21|TDP21|generation1	PLEPHSKVNFQQHI	PMEPHSKVNFQQHI	E.PHSKVNFQQHI	XPMEPHSK	NA	3	0.4	60	1.8	160267	166014	151561	167000	143320	169094	69304.8	81584.6	78321.2		1.00329	0.957641	0.979405	0.479678	0.000119647	0.000960566
	>TDP204|TDP204|GenScript	WLDLSPTPFNIGYK	WMDLSPTPFNIGYK	D.LSPTPFNIGYK	XWMDLSPT	NA	3	0.87	16.83	1.5	697000	517261	750000	530243	478000	633000	360282	419126	444705		0.835553	0.268501	0.522641	0.623193	0.0298954	0.0590956
	>TDP92|TDP92|generation1aar	VDYIEHKDQVRRLN	VDYIEHKDQVRRMN	Y.IEHKDQVRRLN	XVDYIEHK	NA	3	0.36	8.48	1.3	67100	51870.2	33400	44564.1	55470	23900	21085.2	34592	13113.4		0.813374	0.519549	0.723706	0.45147	0.0739796	0.120158
	>TDP71|TDP71|generation3	FYAWKFGIFYLNGD	FYAWKFGIFYLNGD	Y.AWKFGIFYLNGD	XXFYAWKF	NA	2	0.54	60	2	22600	44752.3	39096	145297	170000	208000	322137	403188	411713		4.91597	0.00201491	0.0226677	10.6816	0.000302982	0.00181079			35482.8	174432	379013			11509.7	31585.7	49439.8
	>TDP74|TDP74|generation3	AYNLWSLYRLIRQE	AYNMWSLYRMIRQE	Y.NLWSLYRLIRQE	XXAYNMWS	NA	2	0.54	60	1.8	59689	34716	48917	524421	50777	118000	1.55887e+06	1.42997e+06	1.83255e+06		4.83665	0.283628	0.535742	33.6402	0.00019526	0.0013103			47774	231066	1.60713e+06			12525.7	256267	205579
	>TDP190|TDP190|GenScript	LWKSGDQRYYVLNE	MWKSGDQRYYVMNE	K.SGDQRYYVLNE	XMWKSGDQ	NA	3	0.43	60	2.3	44457	32450	42591	31059	58352	46697	135952	68336.9	120505		1.139	0.560939	0.746577	2.71798	0.0301849	0.059361
	>TDP234|TDP234|GenScript	ADIVANFTGHGYHQ	ADIVANFTGHGYHQ	I.VANFTGHGYHQ	XADIVANF	NA	3	0.66	7.17	2.8	456000	928507	59455	621234	634000	654000	326859	484287	290551		1.32222	0.57064	0.754835	0.762968	0.681352	0.731044
	>TDP225|TDP225|GenScript	HLDWPQKPRIGHEL	HLDWPQKPRIGHEM	D.WPQKPRIGHEL	XHLDWPQK	NA	3	0.7	3.64	1.7	3880000	3.99804e+06	3870000	4.05911e+06	3570000	3850000	2.79099e+06	3.11505e+06	2.85941e+06		0.977108	0.57624	0.754835	0.746121	0.000742212	0.00337972
	>TDP114|TDP114|generation1aar	DPGSFKNNPIDWHH	DPGSFKNNPIDWHH	G.SFKNNPIDWHH	XDPGSFKN	NA	3	0.74	17.1	1.4	1050000	1.06909e+06	1050000	1.30759e+06	948000	775000	1.22859e+06	1.50321e+06	1.34424e+06		0.956299	0.78334	0.886734	1.28619	0.0193396	0.0433665
	>TDP164|TDP164|GenScript	IGDNVEWIPFYRDT	IGDNVEWIPFYRDT	D.NVEWIPFYRDT	XIGDNVEW	NA	3	0.88	16.85	1.8	517000	661484	615000	552315	703000	682000	334462	370144	326811		1.0802	0.492329	0.712269	0.575091	0.00470575	0.0142853
	>TDP34|TDP34|generation1	SALLKIGEVARPLG	SAMMKIGEVARPLG	L.LKIGEVARPLG	XSAMMKIG	NA	3	0.45	6.79	2.6	57762	353853	59508	390649	36745	519000	392618	87063.2	444530		2.0088	0.41549	0.65944	1.96172	0.367305	0.446723
	>TDP44|TDP44|generation2	GASTSPHLIWAKPG	GASTSPHMIWAKPG	S.TSPHLIWAKPG	XGASTSPH	NA	3	0.84	9.1	1.7	322000	404583	213000	315795	30501	383000	215163	266844	375231		0.776191	0.594807	0.764277	0.912361	0.725365	0.769631
	>TDP99|TDP99|generation1aar	QPGLRHSAVEPNGW	QPGMRHSAVEPNGW	G.LRHSAVEPNGW	XQPGMRHS	NA	3	0.4	60	1.3	58880	54487	60102	93446.8	35800	55648	242257	221743	213521		1.06587	0.833647	0.917612	3.90572	4.26265e-05	0.000526728
	>TDP153|TDP153|GenScript	LTHGRPEDTAQFWG	LTHGRPEDTAQFWG	H.GRPEDTAQFWG	XLTHGRPE	NA	3	0.57	60	2.2	38739	53386	52889	45591	56900	107000	243514	286087	267308		1.44463	0.331604	0.579977	5.49539	8.02275e-05	0.000798802
	>TDP119|TDP119|generation2aar	YHFQFPLHNGRVPD	YHFQFPMHNGRVPD	Y.HFQFPLHNGRVPD	XXXYHFQF	NA	1	0.48	13.39	1.6	635000	535599	500000	2.78614e+06	2710000	2470000	5.01865e+06	6.32291e+06	5.59965e+06		4.76844	3.48976e-05	0.00222472	10.1408	0.000178539	0.00125892			556866	2.65538e+06	5.64707e+06			69967.7	164997	653423
	>TDP138|TDP138|GenScript	NVDWTAPQLIEYLD	NVDWTAPQLIEYLD	D.WTAPQLIEYLD	XNVDWTAP	NA	3	1.05	22.04	1.6	1620000	1.60286e+06	1490000	1.3124e+06	1620000	1630000	1.18148e+06	1.10274e+06	1.16585e+06		0.968074	0.677295	0.82243	0.732053	0.000884843	0.00389026
	>TDP85|TDP85|generation1aar	PYWDTKLHAENIAQ	PYWDTKMHAENIAQ	W.DTKLHAENIAQ	XPYWDTKM	NA	3	0.87	4.18	1.4	652000	778679	604000	693823	746000	652000	518442	183045	439161		1.02809	0.762093	0.877221	0.560603	0.0589227	0.100841
	>TDP131|TDP131|GenScript	ELKELGRSANAFQT	EMKELGRSANAFQT	K.ELGRSANAFQT	XEMKELGR	NA	3	0.56	6.51	1.5	44900	99736.7	41091	73907	57037	31224	43800	81315.7	70949.2		0.873149	0.746263	0.867615	1.05566	0.883135	0.909285
	>TDP8|TDP8|generation1	ELFDNRVGKWSYRL	ELFDNRVGKWSYRM	D.NRVGKWSYRL	ELFDNRVG	NA	4	0.44	4.65	1.4	112000	131316	461000	215858	162000	163000	260384	309854	300139		0.767919	0.659377	0.807078	1.23578	0.653391	0.704005
	>TDP43|TDP43|generation2	KARSAFAELWPDHG	KARSAFAEMWPDHG	A.RSAFAELWPDHG	XXKARSAF	NA	2	0.6	60	2.1	180000	204128	58554	561049	810000	717000	1.45889e+06	1.51421e+06	1.46992e+06		4.71681	0.00303016	0.0279285	10.0366	1.00814e-05	0.00019775			147561	696016	1.48101e+06			78020.5	125795	29278.4
	>TDP117|TDP117|generation2aar	HHFTQRAGILKLLP	HHFTQRAGILKLMP	HHFTQRAGILKL.L	NA	ILKLMPXX	12	0.57	60	1.3	117000	58164	57484	612798	60588	417000	790042	824406	686890		4.68685	0.153973	0.383382	9.89193	0.000113283	0.000941972			77549.3	363462	767113			34167	279971	71567.9
	>TDP172|TDP172|GenScript	FDWWGNRSPLEKLV	FDWWGNRSPLEKMV	F.DWWGNRSPLEKLV	XXXFDWWG	NA	1	0.48	60	2.9	37603	52195	56613	268589	214000	193000	850532	738431	829137		4.61433	0.0016184	0.019969	16.5158	2.65056e-05	0.000375496			48803.7	225196	806033			9948.41	39018.6	59515
	>TDP24|TDP24|generation1	LGWHALFRKYPILA	LGWHAMFRKYPIMA	H.ALFRKYPILA	LGWHAMFR	NA	4	0.5	60	1.4	119000	140512	54900	251912	321000	352000	515430	815579	504482		2.94172	0.00655211	0.0463784	5.83786	0.00850156	0.0229813
	>TDP33|TDP33|generation1	GGLLDHFYTSQIPA	GGLLDHFYTSQIPA	G.GLLDHFYTSQIPA	XXXGGLLD	NA	1	0.68	60	0.9	66800	66957.7	48000	237481	260000	317000	570105	685396	690264		4.48113	0.000998648	0.0134029	10.7053	0.000121797	0.000960566			60585.9	271494	648588			10900	40986.6	68012.1
	>TDP90|TDP90|generation1aar	NHQLAWGEDRNTFY	NHQLAWGEDRNTFY	N.HQLAWGEDRNTFY	XXXNHQLA	NA	1	0.45	60	1.3	44773	47719	29705	199097	291000	54408	225067	416634	365868		4.45596	0.111255	0.326955	8.24544	0.00685643	0.0192837			40732.3	181502	335856			9662.88	119273	99247.2
	>TDP198|TDP198|GenScript	DELWVQLIKSKEDQ	DELWVQMIKSKEDQ	W.VQLIKSKEDQ	DELWVQMI	NA	4	0.96	7.21	1.6	334000	392875	364000	369294	411000	361000	234140	208140	274860		1.04622	0.505172	0.712269	0.657398	0.00847509	0.0229813
	>TDP109|TDP109|generation1aar	TPHHVNWYKRAPNQ	TPHHVNWYKRAPNQ	H.VNWYKRAPNQ	TPHHVNWY	NA	4	0.54	14.29	1.3	124000	74376.9	91300	187110	218000	181000	318291	305290	338245		2.02332	0.00595215	0.0429566	3.32034	0.000211392	0.00137047
	>TDP211|TDP211|GenScript	NPTSTYDAQRWKNI	NPTSTYDAQRWKNI	S.TYDAQRWKNI	NPTSTYDA	NA	4	0.51	14.22	2.3	58199	121385	57764	1.54563e+06	40371	52564	147851	896840	134446		6.90367	0.403267	0.650842	4.96798	0.282165	0.364621
	>TDP25|TDP25|generation1	SGPDYQKERLFFWA	SGPDYQKERLFFWA	D.YQKERLFFWA	SGPDYQKE	NA	4	0.55	4.74	2.8	2670000	2.04141e+06	2120000	1.78706e+06	2090000	1920000	867142	1.06166e+06	782519		0.84859	0.186163	0.421255	0.39689	0.00304632	0.0102212
	>TDP148|TDP148|GenScript	NRSVENGEKTQRWI	NRSVENGEKTQRWI	V.ENGEKTQRWI	NRSVENGE	NA	4	0.33	60	1.8	99400	170432	101000	91809	143000	103000	29834	107876	91040.2		0.910949	0.715247	0.845465	0.616858	0.228306	0.308032
	>TDP168|TDP168|GenScript	VFIDLRWLAYEEPW	VFIDLRWMAYEEPW	D.LRWLAYEEPW	VFIDLRWM	NA	4	0.8	60	1.5	492000	880689	644000	459975	589478	694000	287630	372539	381426		0.864513	0.527545	0.728469	0.516488	0.0498862	0.0880065
	>TDP42|TDP42|generation2	PASQTARWNDVDGG	PASQTARWNDVDGG	A.SQTARWNDVDGG	XXPASQTA	NA	2	0.67	25.97	1.9	150000	178351	159000	585137	705000	773000	1.32451e+06	1.48772e+06	1.38316e+06		4.23337	0.000697668	0.0106743	8.60856	1.40327e-05	0.000249651			162450	687712	1.39846e+06			14487	95117	82674.8
	>TDP103|TDP103|generation1aar	GDQPVSRGLYFITH	GDQPVSRGLYFITH	P.VSRGLYFITH	GDQPVSRG	NA	4	0.44	11.66	1.8	79400	40439	33979	55448	78000	154000	173921	159219	159009		1.86875	0.248591	0.497832	3.19955	0.00168409	0.00644163
	>TDP223|TDP223|GenScript	VYHKWDTQDPNLDH	VYHKWDTQDPNLDH	K.WDTQDPNLDH	VYHKWDTQ	NA	4	0.34	60	1.2	35761	18445.7	12400	30283.7	36456	54065	26489.3	48835.5	30342.5		1.8137	0.144767	0.370833	1.58644	0.255815	0.33683
	>TDP22|TDP22|generation1	HLIALYWGRDTLFI	HMIALYWGRDTMFI	A.LYWGRDTLFI	HMIALYWG	NA	4	0.41	60	2.8	34344	51462	60416	79154	46900	81000	162779	204316	173318		1.41602	0.206321	0.445864	3.69584	0.000849594	0.00375688
	>TDP191|TDP191|GenScript	PWKDLRQQYLNTGE	PWKDMRQQYLNTGE	D.LRQQYLNTGE	PWKDMRQQ	NA	4	1.35	34.83	1.1	2510000	2.57395e+06	2450000	2.18896e+06	2520000	2590000	1.8192e+06	1.9319e+06	1.7952e+06		0.96881	0.575788	0.754835	0.736174	0.00027787	0.00168707
	>TDP110|TDP110|generation1aar	THATPGIHDVLLRP	THATPGIHDVLLRP	T.PGIHDVLLRP	THATPGIH	NA	4	1.26	32.29	1.2	3.23949e+06	4.23581e+06	4.42414e+06	3.42193e+06	4.12651e+06	3.89826e+06	3.45038e+06	4.21471e+06	4.44717e+06		0.961953	0.738756	0.862952	1.01788	0.888536	0.913616
	>TDP82|TDP82|generation1aar	IQLDPRYNHTQQFP	IQMDPRYNHTQQFP	D.PRYNHTQQFP	IQMDPRYN	NA	4	0.58	2.28	2.8	56100000	5.28198e+07	4.97085e+07	5.91945e+07	5.69713e+07	5.93298e+07	5.4207e+07	5.2411e+07	4.92018e+07		1.10633	0.0480789	0.191192	0.982296	0.711343	0.757907
	>TDP29|TDP29|generation1	AGSWKGVRNDFTEA	AGSWKGVRNDFTEA	W.KGVRNDFTEA	AGSWKGVR	NA	4	0.56	5.83	1.5	212000	182667	158503	196761	121595	130204	138596	138420	101932		0.810893	0.286007	0.536135	0.685047	0.0420241	0.0784108
	>TDP108|TDP108|generation1aar	KQDDLLSEQFTNLY	KQDDLMSEQFTNMY	D.LLSEQFTNLY	KQDDLMSE	NA	4	0.32	60	1.8	862000	50816	40518	31195	1000000	891252	315282	666574	49430		2.01655	0.474637	0.69961	1.08177	0.940221	0.951313
	>TDP21|TDP21|generation1	PLEPHSKVNFQQHI	PMEPHSKVNFQQHI	P.HSKVNFQQHI	PMEPHSKV	NA	4	0.64	12.24	1.6	43000	95490.3	89800	81705.5	100000	97500	88097.9	84228.4	91038.9		1.22303	0.389216	0.634862	1.15364	0.523533	0.592459
	>TDP32|TDP32|generation1	RGSPLDGYAQNKHA	RGSPMDGYAQNKHA	P.LDGYAQNKHA	RGSPMDGY	NA	4	0.45	3.71	1.4	231000	149511	119000	215633	183000	35800	208316	228807	297942		0.869716	0.754007	0.87264	1.47157	0.142183	0.209173
	>TDP4|TDP4|generation1	GIQSTYFHDLNPYL	GIQSTYFHDLNPYM	S.TYFHDLNPYL	GIQSTYFH	NA	4	0.39	60	2	48398	56923	51728	61188.2	41037	30904	306180	371263	364709		0.847692	0.436833	0.672388	6.63584	0.000144442	0.00109876
	>TDP87|TDP87|generation1aar	VHSDAYVTELPKTN	VHSDAYVTELPKTN	D.AYVTELPKTN	VHSDAYVT	NA	4	1.32	39.81	1.2	2830000	3.4598e+06	57430	3.18624e+06	3100000	2870000	2.49258e+06	3.05243e+06	2.55944e+06		1.44256	0.422659	0.66393	1.27685	0.609939	0.672339
	>TDP225|TDP225|GenScript	HLDWPQKPRIGHEL	HLDWPQKPRIGHEM	W.PQKPRIGHEL	HLDWPQKP	NA	4	0.84	6.28	1.6	245000	314494	248000	190356	187000	168000	109305	108353	82777.9		0.675369	0.0211486	0.114742	0.372059	0.002241	0.00808664
	>TDP68|TDP68|generation3	SFIEPDVSQVKHLE	SFIEPDVSQVKHME	E.PDVSQVKHLE	SFIEPDVS	NA	4	0.81	3.16	1.2	80100	82108.1	60300	84447.3	92900	103000	53824.7	65361.6	49812.7		1.25994	0.0932229	0.2899	0.759519	0.10025	0.15556
	>TDP128|TDP128|GenScript	EGADIWYRKHSHQL	EGADIWYRKHSHQL	D.IWYRKHSHQL	EGADIWYR	NA	4	0.94	11.32	1.3	1750000	1.29356e+06	1150000	1.20819e+06	1310000	1230000	791776	765132	646988		0.893796	0.4639	0.694098	0.525543	0.0235771	0.0498955
	>TDP85|TDP85|generation1aar	PYWDTKLHAENIAQ	PYWDTKMHAENIAQ	D.TKLHAENIAQ	PYWDTKMH	NA	4	0.8	6.56	2.7	2910000	2.70427e+06	2640000	2.4212e+06	2560000	2720000	1.91453e+06	1.89838e+06	1.7544e+06		0.932997	0.195275	0.433002	0.674477	0.000735628	0.00337972
	>TDP102|TDP102|generation1aar	AQNEAHLKTDWWAY	AQNEAHMKTDWWAY	E.AHLKTDWWAY	AQNEAHMK	NA	4	0.49	60	1.9	29717	47552	35366	52268	260032	152750	539194	461607	410003		4.12883	0.122845	0.341733	12.5254	0.000336137	0.00196294			37545	155017	470268			9114.98	103901	65029.9
	>TDP7|TDP7|generation1	KVHLPAEILQTTQL	KVHLPAEIMQTTQM	P.AEILQTTQL	VHLPAEIM	NA	5	0.99	15.7	1.4	682145	639045	544400	647623	758365	689241	326912	468201	343044		1.12309	0.21457	0.453441	0.610078	0.0159403	0.0372915
	>TDP8|TDP8|generation1	ELFDNRVGKWSYRL	ELFDNRVGKWSYRM	N.RVGKWSYRL	LFDNRVGK	NA	5	0.63	60	1.7	27400	54490.3	43300	68517.4	69500	52500	93737.1	91947.5	118219		1.52182	0.0858599	0.274215	2.42753	0.00672572	0.0190809
	>TDP94|TDP94|generation1aar	LHSPWTLANFLRGP	MHSPWTMANFLRGP	W.TLANFLRGP	HSPWTMAN	NA	5	0.82	8.67	1.7	175519	147539	187337	223465	185947	186382	133333	144993	123811		1.16732	0.172137	0.405249	0.787891	0.0533034	0.0922559
	>TDP18|TDP18|generation1	YLDSIRHQGPFWLL	YMDSIRHQGPFWML	I.RHQGPFWLL	MDSIRHQG	NA	5	0.73	29.18	1.6	102000	77517.9	52100	126208	46777	94300	161140	103839	123256		1.15399	0.684647	0.830039	1.67618	0.0779243	0.124973
	>TDP231|TDP231|GenScript	HDFGVWKAILSQPP	HDFGVWKAILSQPP	H.DFGVWKAILSQPP	XXXHDFGV	NA	1	0.34	60	2.2	47800	62770.3	40100	165070	218000	234000	466398	545349	572408		4.0955	0.00206762	0.0226945	10.514	0.000124394	0.000971036			50223.4	205690	528052			11527.8	36076	55081.1
	>TDP134|TDP134|GenScript	GEWHWPSLNKVGQA	GEWHWPSMNKVGQA	W.PSLNKVGQA	EWHWPSMN	NA	5	0.96	4.95	0.8	194000	190165	170000	128774	186000	160000	143602	115461	119570		0.856738	0.218371	0.457682	0.68325	0.00705856	0.0197073
	>TDP74|TDP74|generation3	AYNLWSLYRLIRQE	AYNMWSLYRMIRQE	W.SLYRLIRQE	YNMWSLYR	NA	5	0.69	6.2	1.7	85200	99852.9	68100	105325	73600	86100	95674.7	37801.5	86271.9		1.0469	0.77619	0.882609	0.868045	0.609821	0.672339
	>TDP188|TDP188|GenScript	LLQATDEPRGHLYN	LLQATDEPRGHMYN	L.QATDEPRGHLYN	XXLLQATD	NA	2	0.41	60	1.6	42302	42948	50822	100531	139000	237000	451928	469845	444745		3.50205	0.0494558	0.195019	10.0426	8.44828e-07	5.62799e-05			45357.3	158844	455506			4743.55	70365.4	12927
	>TDP64|TDP64|generation3	HRRVYLTSPKAPES	HRRVYLTSPKAPES	Y.LTSPKAPES	RRVYLTSP	NA	5	0.77	31.96	1.6	184000	213777	107000	74276.6	144604	41594	126685	194112	162270		0.516019	0.13784	0.365863	0.956992	0.855626	0.889339
	>TDP56|TDP56|generation2	IKVYDWAFRIRSGT	IKVYDWAFRIRSGT	D.WAFRIRSGT	KVYDWAFR	NA	5	0.65	4.77	2.2	2370000	3.33177e+06	3130000	2.58856e+06	2260000	1920000	2.38358e+06	2.16747e+06	1.16269e+06		0.766387	0.12141	0.341239	0.646953	0.0947093	0.148165
[truncated: 435 more rows]

## Sheet: Cleavage Sites
All Cleaved Sites		Bond1-2	Bond2-3	Bond3-4	Bond4-5	Bond5-6	Bond10-11	Bond12-13	Bond 13-14			All Possible sites	Bond1-2	Bond2-3	Bond12-13	Bond13-14
[truncated: 228 more rows]
