# Supplementary material for: High-Resolution Mass Spectrometry-Based Approaches for the Detection and Quantification of Peptidase Activity in Plasma
Source: Molecules. 2020 Sep 6;25(18):4071. doi: 10.3390/molecules25184071 (PMC7571063; doi:10.3390/molecules25184071)
Supplement: Supplementary file 1 [file molecules-25-04071-s001.zip › Table_S2.xlsx]

## Sheet: 1. Peptides
Table S2.1: peptides identified and quantified in at least 4 out of 6 biological replicates with the shotgun peptidom approach
Proteins	Protein name	Gene name	Pept ID in Figure 4	Intensity	Peptide Sequence	start	end	Length	Mass	C-term for iceLogo	N-term for iceLogo
F1SC20	Alpha-1B-glycoprotein	A1BG	A1BG-1	487610000	SELSDPVELQVAGS	487	500	14	1429.69	VAGSXXXX	YPLLSELS
F1SC20	Alpha-1B-glycoprotein	A1BG		30582000	-ELSDPVELQVAGS	488	500	13	1342.66	VAGSXXXX	PLLSELSD
F1SC20	Alpha-1B-glycoprotein	A1BG		4995400	SELSDPVELQVAG-	487	499	13	1342.66	QVAGSXXX	YPLLSELS
F1SC20	Alpha-1B-glycoprotein	A1BG		68853000	--LSDPVELQVAGS	489	500	12	1213.62	VAGSXXXX	LLSELSDP
F1SC20	Alpha-1B-glycoprotein	A1BG		14442000	-----PVELQVAGS	492	500	9	898.476	VAGSXXXX	ELSDPVEL
F1SC20	Alpha-1B-glycoprotein	A1BG		36719000	SRWTGLSNL	102	110	9	1032.54	LSNLVEVT	SGLNSRWT
F1SC20	Alpha-1B-glycoprotein	A1BG	A1BG-2	3087600	LARPPPPTLT	207	216	10	1061.62	PTLTIKTD	TIEELARP
F1SC20	Alpha-1B-glycoprotein	A1BG		9671700	LARPPPPTL-	207	215	9	960.576	PPTLTIKT	TIEELARP
F1SC20	Alpha-1B-glycoprotein	A1BG		77879000	LVLSDGTLPAPEL	302	314	13	1323.73	APELSAEP	APVELVLS
K7GQ48;F1SLX2	Alpha-2-macroglobulin	A2M	A2M-2	8526200	SVSGKPQYLVLVPSLLHTG	24	42	19	1994.12	LHTGTPEK	PTDASVSG
K7GQ48;F1SLX2	Alpha-2-macroglobulin	A2M		25892000	SVSGKPQYLVLVPSLL---	24	39	16	1698.99	PSLLHTGT	PTDASVSG
K7GQ48	Alpha-2-macroglobulin	A2M	A2M-1	9239000	LASPALAEMDRGGHALMNM	706	724	19	1983.93	LMNMVRIS	SRRLLASP
K7GQ48	Alpha-2-macroglobulin	A2M		25373000	------AEMDRGGHALMNM	712	724	13	1431.61	LMNMVRIS	SPALAEMD
K7GQ48;F1SLX2	Alpha-2-macroglobulin	A2M		2996300	VRISEPLATET	725	735	11	1214.65	ATETVRKY	LMNMVRIS
K7GQ48;F1SLX2;K7GMU4	Alpha-2-macroglobulin	A2M		25284000	KVVVQQESGETAEHPFTVEE	204	223	20	2242.08	TVEEFVLP	QGSYKVVV
F1RUN2;P08835	Serum albumin	ALB	ALB-1	308820000000	DTYKSEIAHRFKDLGEQYFKGLVL	25	48	24	2856.48	GLVLIAFS	VFRRDTYK
F1RUN2;P08835	Serum albumin	ALB		20252000000	DTYKSEIAHRFKDLGEQYFKG---	25	45	21	2531.24	YFKGLVLI	VFRRDTYK
F1RUN2;P08835	Serum albumin	ALB		14903000000	-TYKSEIAHRFKDLGEQYFKGLVL	26	48	23	2741.45	GLVLIAFS	FRRDTYKS
F1RUN2;P08835	Serum albumin	ALB		5216500000	--YKSEIAHRFKDLGEQYFKGLVL	27	48	22	2640.41	GLVLIAFS	RRDTYKSE
F1RUN2;P08835	Serum albumin	ALB		762540000	DTYKSEIAHRFKDLGEQYFKGL--	25	46	22	2644.33	FKGLVLIA	VFRRDTYK
F1RUN2;P08835	Serum albumin	ALB		750610000	DTYKSEIAHRFKDLG---------	25	39	15	1778.9	KDLGEQYF	VFRRDTYK
F1RUN2;P08835	Serum albumin	ALB		370820000	---------------EQYFKGLVL	40	48	9	1095.6	GLVLIAFS	KDLGEQYF
F1RUN2;P08835	Serum albumin	ALB		444480000	----SEIAHRFKDLGEQYFKGLVL	29	48	20	2349.25	GLVLIAFS	DTYKSEIA
F1RUN2;P08835	Serum albumin	ALB		286280000	DTYKSEIAHRFKDLGEQ-------	25	41	17	2036	LGEQYFKG	VFRRDTYK
F1RUN2;P08835	Serum albumin	ALB		197750000	---KSEIAHRFKDLGEQYFKGLVL	28	48	21	2477.34	GLVLIAFS	RDTYKSEI
F1RUN2;P08835	Serum albumin	ALB		139360000	DTYKSEIAHRFKDLGEQYFK----	25	44	20	2474.22	QYFKGLVL	VFRRDTYK
F1RUN2;P08835	Serum albumin	ALB		115520000	DTYKSEIAHRFKD-----------	25	37	13	1608.79	RFKDLGEQ	VFRRDTYK
F1RUN2;P08835	Serum albumin	ALB		66191000	DTYKSEIAHRFKDL----------	25	38	14	1721.87	FKDLGEQY	VFRRDTYK
F1RUN2;P08835	Serum albumin	ALB		113080000	-TYKSEIAHRFKDLGEQYFKG---	26	45	20	2416.22	YFKGLVLI	FRRDTYKS
F1RUN2;P08835	Serum albumin	ALB		41671000	DTYKSEIAHRFKDLGE--------	25	40	16	1907.94	DLGEQYFK	VFRRDTYK
F1RUN2;P08835	Serum albumin	ALB		18512000	DTYKSEIAHRFKDLGEQYF-----	25	43	19	2346.13	EQYFKGLV	VFRRDTYK
F1RUN2;P08835	Serum albumin	ALB		24200000	------IAHRFKDLGEQYFKGLVL	31	48	18	2133.17	GLVLIAFS	YKSEIAHR
F1RUN2;P08835	Serum albumin	ALB		7311900	-----------KDLGEQYFKGLVL	36	48	13	1508.82	GLVLIAFS	AHRFKDLG
F1RUN2;P08835	Serum albumin	ALB		3243800	-------------LGEQYFKG---	38	45	8	940.465	YFKGLVLI	RFKDLGEQ
F1RUN2;P08835	Serum albumin	ALB	ALB-2	1549000000	VIEIRGILA	599	607	9	982.618	GILAXXXX	GPKFVIEI
F1RUN2;P08835	Serum albumin	ALB		30953000	VIEIRGIL-	599	606	8	911.58	RGILAXXX	GPKFVIEI
D3Y264	Apolipoprotein C-II	APOC2	APOC2-1	13861000	AHVPPQDEPDSPALLTKVQESL	23	44	22	2370.21	QESLYGYW	EAQGAHVP
D3Y264	Apolipoprotein C-II	APOC2		34180000	AHVPPQDEPDSPAL--------	23	36	14	1471.69	SPALLTKV	EAQGAHVP
D3Y264	Apolipoprotein C-II	APOC2		2324600	AHVPPQDEPDSPALL-------	23	37	15	1584.78	PALLTKVQ	EAQGAHVP
P27917	Apolipoprotein C-III	APOC3	APOC3-1	16436000	DFWDYTPKPEPSSS	83	96	12	1392.62	PSSSXXXX	GKFTDFWD
P27917	Apolipoprotein C-III	APOC3		443740000	--WDYTPKPEPSSS	85	96	14	1654.72	PSSSXXXX	FTDFWDYT
P27917	Apolipoprotein C-III	APOC3	APOC3-2	6469300	IEAEDTSLLDKMQD	21	34	14	1606.74	KMQDYVKQ	CAQAIEAE
P27917	Apolipoprotein C-III	APOC3		43485000	---EDTSLLDKMQD	24	34	11	1293.58	KMQDYVKQ	AIEAEDTS
F1RNP2	MHC_I-like_Ag-recog domain-containing protein	AZGP1		17541000	QELRVGGNIGTPAQ	306	319	14	1438.75	TPAQXXXX	WAGLQELR
F1RNP2;A0A287BJ64	MHC_I-like_Ag-recog domain-containing protein	AZGP1	AZGP1-1	144710000	KETQTGPYTLSFL	18	30	13	1483.76	LSFLYTGL	PAVPKETQ
F1RNP2;A0A287BJ64	MHC_I-like_Ag-recog domain-containing protein	AZGP1		236090000	KETQTGPYTLSF-	18	29	12	1370.67	TLSFLYTG	PAVPKETQ
F1RQW6	Complement factor B	BF		585930000	YKVLPWLKEKLKDEDLGFL	747	765	19	2333.3	LGFLXXXX	HINLYKVL
F1RQW6;A5PF01	Complement factor B	BF		114400000	IEGVDAEDGHIPGDQQ	242	257	16	1678.74	GDQQKRKI	LTETIEGV
P01025	Complement C3	C3	C3-1	9404600	MVYVTNPDGSPARHIPVVTEDF	372	393	22	2443.18	TEDFKVRS	PFDLMVYV
P01025	Complement C3	C3		54009000	--YVTNPDGSPARHIPVVTED-	374	392	19	2066.01	VTEDFKVR	DLMVYVTN
P01025	Complement C3	C3		14500000	MVYVTNPDGSPARHIPVVTED-	372	392	21	2296.12	VTEDFKVR	PFDLMVYV
P01025	Complement C3	C3		28240000	-VYVTNPDGSPARHIPVVTED-	373	392	20	2165.08	VTEDFKVR	FDLMVYVT
P01025	Complement C3	C3		16159000	--YVTNPDGSPARHIPVVTEDF	374	393	20	2213.08	TEDFKVRS	DLMVYVTN
P01025	Complement C3	C3		3335800	-VYVTNPDGSPARHIPVVTEDF	373	393	21	2312.14	TEDFKVRS	FDLMVYVT
P01025;I3LTB8	Complement C3	C3	C3-3	50951000	DVSIHLPSR	1293	1301	9	1022.55	LPSRSAPV	DLNLDVSI
P01025;I3LTB8	Complement C3	C3		156580000	DVSIHLPS-	1293	1300	8	866.45	HLPSRSAP	DLNLDVSI
P01025;I3LTB8	Complement C3	C3	C3-4	221890000	MVFQALAQYQKDVPDHKDLNL	1272	1292	21	2472.25	DLNLDVSI	QATFMVFQ
P01025;I3LTB8	Complement C3	C3		4156900	---QALAQYQKDVPDHKDLNL	1275	1292	18	2095.07	DLNLDVSI	FMVFQALA
P01025	Complement C3	C3	C3-2	47802000	DPIYTIITPNVLRLESEE-	23	40	18	2101.09	ESEEMVVL	LALGDPIY
P01025;F1SBS4	Complement C3	C3		7506500	---YTIITPNVLRLESEE-	26	40	15	1775.93	ESEEMVVL	GDPIYTII
P01025;F1SBS4	Complement C3	C3		7218900	---YTIITPNVLRLESEEM	26	41	16	1906.97	SEEMVVLE
F1RQW2	Complement component 4	C4		191380000	NLEIPGHSDPNVIPDGDFRSF	955	975	21	2325.1	FRSFVRLT	VLGRNLEI
F1RQW2	Complement component 4	C4		4654000	VQLQDAPPGQVVTGSVF	41	57	17	1740.9	GSVFLRNP	LSVGVQLQ
Q29549;F1RJS2;CON__P17697	Clusterin	CLU		308550000	FFNPKSRFA	218	226	9	1112.58	SRFARNIM	RGSLFFNP
Q28944	Cathepsin L1	CTSL		137670000	APKLDQNLDADWYKWKATHGRLYG	18	41	24	2845.43	RLYGMNEE	IASAAPKL
F1S563	Dihydrolipoamide acetyltransferase component of pyruvate dehydrogenase complex	DBT		28398000	MSAALKIPHF	267	276	10	1113.6	IPHFGYCD	MVKTMSAA
I3LMK0;I3LMR9;A0A286ZK95	Transcription and mRNA export factor ENY2	ENY2		76473000	SKMNKDAQMRAAINQK	4	19	16	1832.93	INQKLIET	XMVVSKMN
F1RX36;I3LQR9;P14460	Fibrinogen alpha chain	FGA;LOC100514666;LOC102158263	FGA-1	3250100000	AEVQDKGEFLAEGGGVR	20	36	17	1760.87	GGVRGPRL	TVQMAEVQ
F1RX36;I3LQR9;P14460	Fibrinogen alpha chain	FGA;LOC100514666;LOC102158263		1328700000	-EVQDKGEFLAEGGGVR	21	36	16	1689.83	GGVRGPRL	VQMAEVQD
F1RX36;I3LQR9;P14460	Fibrinogen alpha chain	FGA;LOC100514666;LOC102158263		306960000	AEVQDKGEFLAEGGGV-	20	35	16	1604.77	GGGVRGPR	TVQMAEVQ
F1RX36;I3LQR9;P14460	Fibrinogen alpha chain	FGA;LOC100514666;LOC102158263		333640000	-EVQDKGEFLAEGGGV-	21	35	15	1533.73	GGGVRGPR	VQMAEVQD
F1RX36;I3LQR9;P14460	Fibrinogen alpha chain	FGA;LOC100514666;LOC102158263		9582800	AEVQDKGEFL-------	20	29	10	1134.56	GEFLAEGG	TVQMAEVQ
F1RX36;I3LQR9;P14460	Fibrinogen alpha chain	FGA;LOC100514666;LOC102158263		110350000	----DKGEFLAEGGGV-	24	35	12	1177.56	GGGVRGPR	AEVQDKGE
F1RX36;I3LQR9;P14460	Fibrinogen alpha chain	FGA;LOC100514666;LOC102158263		4073400	------GEFLAEGGGVR	26	36	11	1090.54	GGVRGPRL	VQDKGEFL
F1RX36;I3LQR9;P14460	Fibrinogen alpha chain	FGA;LOC100514666;LOC102158263		23221000	--VQDKGEFLAEGGGVR	22	36	15	1560.79	GGVRGPRL	QMAEVQDK
F1RX36;I3LQR9;P14460	Fibrinogen alpha chain	FGA;LOC100514666;LOC102158263		45420000	--VQDKGEFLAEGGGV-	22	35	14	1404.69	GGGVRGPR	QMAEVQDK
F1RX37;I3L651	Fibrinogen beta chain	FGB		108180000	KIRPFFPEQ	487	495	9	1160.63	FPEQXXXX	KMSMKIRP
F1RX37;I3L651;P14477	Fibrinogen beta chain	FGB		126430000	AIDYDEDEDGRPKVHVDA	30	47	18	2042.92	HVDARGHR	KAQAAIDY
P20305	Gelsolin	GSN		21088000	WVGTGASEAEKTGAQEL	595	611	17	1732.83	AQELLRVL	AAYLWVGT
P20305;CON__Q3SX14	Gelsolin	GSN		20294000	LRVLRAQPVQVAEGSEPDSF	612	631	20	2197.15	PDSFWEAL	AQELLRVL
Q8MJ80	Hepcidin	HAMP	HAMP-1	14023000	LTDLRTQDTAGATAGLTPVAQRL	33	55	23	2368.27	AQRLRRDT	QTRQLTDL
Q8MJ80	Hepcidin	HAMP		21038000	--DLRTQDTAGATAGLTPVAQRL	35	55	21	2154.14	AQRLRRDT	RQLTDLRT
Q8MJ80	Hepcidin	HAMP		3948500	-------DTAGATAGLTPVAQRL	40	55	16	1540.82	AQRLRRDT	LRTQDTAG
F1RGX4;P01965;K7GLP2;K7GQP8;K7GM56	Hemoglobin subunit alpha	HBA;LOC100737768		153830000	VTLAAHHPDDFNPSVHASLDKF	108	129	22	2417.18	LDKFLANV	HCLLVTLA
F1RGX4;P01965;K7GLP2;K7GQP8;K7GM56	Hemoglobin subunit alpha	HBA;LOC100737768		83565000	VTLAAHHPDDFNPSVHASLD--	108	127	20	2142.01	ASLDKFLA	HCLLVTLA
F1RGX4;P01965;K7GLP2;K7GQP8;K7GM56	Hemoglobin subunit alpha	HBA;LOC100737768	HBA-1	10789000	VTLAAHHPDDFNPSVHASL---	108	126	19	2026.99	HASLDKFL	HCLLVTLA
F1RGX4;P01965;K7GLP2;K7GQP8;K7GM56	Hemoglobin subunit alpha	HBA;LOC100737768		132430000	FNPSVHASLDKFLANVSTVLTSKYR	118	142	25	2793.48	SKYRXXXX	HPDDFNPS
F1RGX4;P01965;K7GLP2;K7GQP8;K7GM56	Hemoglobin subunit alpha	HBA;LOC100737768		163020000	--PSVHASLDKFLANVSTVLTSKYR	120	142	23	2532.37	SKYRXXXX	DDFNPSVH
F1RGX4;P01965;K7GLP2;K7GQP8;K7GM56;CON__P01966	Hemoglobin subunit alpha	HBA;LOC100737768		69205000	---------DKFLANVSTVLTSKYR	127	142	16	1841	SKYRXXXX	HASLDKFL
F1RGX4;P01965;K7GLP2;K7GQP8;K7GM56;CON__P01966	Hemoglobin subunit alpha	HBA;LOC100737768		144960000	----------KFLANVSTVLTSKYR	128	142	15	1725.98	SKYRXXXX	ASLDKFLA
F1RGX4;P01965;K7GLP2;K7GQP8;K7GM56;CON__P01966	Hemoglobin subunit alpha	HBA;LOC100737768		938840000	------------LANVSTVLTSKYR	130	142	13	1450.81	SKYRXXXX	LDKFLANV
F1RGX4;P01965;K7GLP2;K7GQP8;K7GM56;CON__P01966	Hemoglobin subunit alpha	HBA;LOC100737768	HBA-2	32963000	----------------STVLTSKYR	134	142	9	1053.58	SKYRXXXX	LANVSTVL
F1RGX4;P01965;K7GNR8	Hemoglobin subunit alpha	HBA;LOC100737768		2477200	VLSAADKANVKAAWGKVG	2	19	18	1783.99	GKVGGQAG	XXXVLSAA
F1RII7;P02067	Hemoglobin subunit beta	HBB	HBB-2	10085000	VHLSAEEKEAVLGLWGKVNVD	2	22	21	2292.21	VNVDEVGG	XXXVHLSA
F1RII7;P02067	Hemoglobin subunit beta	HBB		448450000	VHLSAEEKEAVLGL-------	2	15	14	1493.81	VLGLWGKV	XXXVHLSA
F1RII7;P02067	Hemoglobin subunit beta	HBB		13442000	VHLSAEEKEAVL---------	2	13	12	1323.7	EAVLGLWG	XXXVHLSA
F1RII7;P02067	Hemoglobin subunit beta	HBB		6160800	VHLSAEEKEAVLGLWG-----	2	17	16	1736.91	GLWGKVNV	XXXVHLSA
F1RII7;P02067	Hemoglobin subunit beta	HBB		16985000	WGKVNVDEVGGEALGRL	16	32	17	1797.94	LGRLLVVY	VLGLWGKV
F1RII7;P02067;CON__Q3SX09;F1RII6;P02101;P04246;CON__P02070;F1RII5	Hemoglobin subunit beta	HBB;HBE1		55712000	LVVYPWTQRF	33	42	10	1307.7	TQRFFESF	LGRLLVVY
F1RII7;P02067	Hemoglobin subunit beta	HBB	HBB-1	126180000	AAFQKVVAGVANALAHKYH	129	147	19	1994.08	HKYHXXXX	PDVQAAFQ
F1RII7;P02067	Hemoglobin subunit beta	HBB		88314000	--FQKVVAGVANALAHKYH	131	147	17	1852.01	HKYHXXXX	VQAAFQKV
Q8SPS7;K7GKE7;K7GPG2;K7GNL0	Haptoglobin	HP	HP-1	208830000	IMGGSLDAKGSFPWQAKM	103	120	18	1922.94	QAKMISHH	QVQRIMGG
Q8SPS7;K7GKE7;K7GPG2;K7GNL0	Haptoglobin	HP		3826700	IMGGSLDAKGSFPWQ---	103	117	15	1592.77	FPWQAKMI	QVQRIMGG
Q8SPS7;K7GKE7	Haptoglobin	HP		1003300	DWIQTTIADN	338	347	10	1175.55	IADNXXXX	TSILDWIQ
P09571;B3CL06;I3LBF1;Q29545	Serotransferrin	ICA;TF		11725000	VFEAGLAPYNLKPVVAE	66	82	17	1815.98	VVAEFYGQ	DAGLVFEA
I3LKM9;F1SD69	Legumain	LGMN		28326000	DLQESRRLVAEIDRHLQARN	329	348	20	2418.28	QARNVIEK	TRTNDLQE
I3LKM9;F1SD69	Legumain	LGMN		49831000	VIEKSVRKIVSLTVGSD	349	365	17	1829.06	VGSDAEVD	QARNVIEK
F1SCD0;F1SCC6;Q9GMA6	SERPIN domain-containing protein	LOC100153899;SERPINA3-2;SERPINA3-3		22754000	VVELPYTSNDSAL	266	278	13	1406.69	DSALFILP	LACTVVEL
F1SCD0;F1SCC7;F1SCC6;Q9GMA6	SERPIN domain-containing protein	LOC100153899;LOC100156325;SERPINA3-2;SERPINA3-3		112520000	FILPDDGRMAAVE	279	291	13	1432.7	AAVEAKLL	DSALFILP
F1SCD0;F1SCC7;F1SCC6	SERPIN domain-containing protein	LOC100153899;LOC100156325;SERPINA3-3		14322000	LQLNVGNAM	136	144	9	958.491	GNAMFVDE	PSNLLQLN
Q95274;K7GL17	Thymosin beta-4	LOC100154646;TMSB4		19634000	SDKPDMAEIEKFDKSKL	2	18	17	1979.99	KSKLKKTE	XXXSDKPD
F1SCC7	PI2 I alpha-protease inhibitor	LOC100156325	PI2-1	1703000	ADDLASKIVTLK	23	34	12	1272.73	VTLKDQIT	HCLPADDL
F1SCC7	PI2 I alpha-protease inhibitor	LOC100156325		6858200	ADDLASKIVT--	23	32	10	1031.55	KIVTLKDQ	HCLPADDL
F1RUM0	Inter-alpha-trypsin inhibitor heavy chain H5	LOC100515404		1069500	SLEEAGTWGDTSEQVGLRVPR	17	37	21	2286.12	RVPRQVRL	LCAGSLEE
I3L728;I3L6U3;I3LBK0;A0A075B7I7;I3LAQ0;F1STC2	Ig-like domain-containing protein	LOC100739851	IgLi-1	23162000	AIVLTQTPLSLS	1	12	12	1241.72	LSLSVSPG	XXXXAIVL
I3L728;I3L6U3;I3LBK0;A0A075B7I7;I3LAQ0;F1STC2	Ig-like domain-containing protein	LOC100739851		3917900000	AIVLTQTPLSL-	1	11	11	1154.69	PLSLSVSP	XXXXAIVL
I3L728;I3L6U3;I3LBK0;A0A075B7I7;I3LAQ0;F1STC2	Ig-like domain-containing protein	LOC100739851		89786000	-IVLTQTPLSL-	2	11	10	1083.65	PLSLSVSP	XXXIVLTQ
K7GNP2;F1RSV8	Mediator of RNA polymerase II transcription subunit 12	MED12		4611700	LRQQLQQSQGMLGQSSVHQMTP	1911	1932	22	2481.22	QMTPSSSY	QGQRLRQQ
A4UTP7;F1RNZ8;F1RNZ9	Myocyte-specific enhancer factor 2C	MEF2C		4364300	LNKNMQAKSPPPMNLGMNNRKP	230	251	22	2479.26	NRKPDLRV	SPGNLNKN
A0A075B7I5	Ig-like domain-containing protein	N/A	IgLiD-1	10430000	SGSVTTSNYPSWFQQTPGQPPRL	44	66	23	2534.22	PPRLLIYR	CAFSSGSV
A0A075B7I5	Ig-like domain-containing protein	N/A		10715000	-GSVTTSNYPSWFQQTPGQPPRL	45	66	22	2447.19	PPRLLIYR	AFSSGSVT
A0A075B7I5	Ig-like domain-containing protein	N/A		19780000	------------FQQTPGQPPRL	56	66	11	1267.67	PPRLLIYR	YPSWFQQT
F1STC3	Ig-like domain-containing protein	N/A	IgLiD-2	7039500	AIQLTQSPASLAASLGD	21	37	17	1641.86	SLGDTVSI	GASCAIQL
F1STC3	Ig-like domain-containing protein	N/A		1326400000	AIQLTQSPASL------	21	31	11	1127.62	PASLAASL	GASCAIQL
F1STC3	Ig-like domain-containing protein	N/A		17749000	AIQLTQSPASLA-----	21	32	12	1198.66	ASLAASLG	GASCAIQL
F1STC3	Ig-like domain-containing protein	N/A		1209900	AIQLTQSPAS-------	21	30	10	1014.53	SPASLAAS	GASCAIQL
A0A0A0MY61	Ig-like domain-containing protein	N/A	UncP-1	3115100	AIQMTQSPASLA	21	32	12	1216.61	ASLAASLG	GASCAIQM
A0A0A0MY61	Ig-like domain-containing protein	N/A		610890000	AIQMTQSPASL-	21	31	11	1145.58	PASLAASL	GASCAIQM
F1S4Y2	Nuclear receptor coactivator 6	NCOA6		8547100	SQQQQQQQQQQQQQQQQQQMMMMLM	1011	1035	25	3178.38	MMLMMQQD	SQPQSQQQ
I3LIV7;F1SN68	Alpha-1-acid glycoprotein	ORM1	ORM1-1	209300000	LTKVPKTFMLINSLHDKNNVGLSF	121	144	24	2715.48	GLSFYADK	ADLLLTKV
I3LIV7;F1SN68	Alpha-1-acid glycoprotein	ORM1		87394000	-TKVPKTFMLINSLHDKNNVGLSF	122	144	23	2602.39	GLSFYADK	DLLLTKVP
I3LIV7;F1SN68	Alpha-1-acid glycoprotein	ORM1		203200000	---------LINSLHDKNNVGLSF	130	144	15	1669.88	GLSFYADK	KTFMLINS
I3LIV7;F1SN68	Alpha-1-acid glycoprotein	ORM1		5469100	FFDPKPAEDKINL	68	80	13	1532.79	KINLREYQ	AAFFFFDP
P06867;F1SB81	Plasminogen	PLG	PLG-1	1193500000	DSLDDYVNTQGAFL	20	33	14	1556.7	GAFLFSLS	SGLGDSLD
P06867;F1SB81	Plasminogen	PLG		56301000	--LDDYVNTQGAFL	22	33	12	1354.64	GAFLFSLS	LGDSLDDY
P06867;F1SB81	Plasminogen	PLG		12710000	---DDYVNTQGAFL	23	33	11	1241.56	GAFLFSLS	GDSLDDYV
P06867;F1SB81	Plasminogen	PLG		18926000	DSLDDYVNTQGAF-	20	32	13	1443.62	QGAFLFSL	SGLGDSLD
P06867;F1SB81	Plasminogen	PLG		11289000	-SLDDYVNTQGAFL	21	33	13	1441.67	GAFLFSLS	GLGDSLDD
P06867;F1SB81	Plasminogen	PLG		4801900	-----YVNTQGAFL	25	33	9	1011.5	GAFLFSLS	SLDDYVNT
P06867	Plasminogen	PLG		69185000	FKEPSEADIAL	657	667	11	1218.61	DIALLKLS	VSKLFKEP
F1SK49	Plasminogen receptor (KT)	PLGRKT		45277000	MKRQQEFMLMNTRLQLERQLIMQ	13	35	23	2964.53	LIMQNEMR	MNENMKRQ
I3LQ17	Uncharacterized protein	PZP	PZP-1	1669800000	DSKPQYLVLVPSQL	25	38	14	1585.87	PSQLYAGV	DASADSKP
I3LQ17	Uncharacterized protein	PZP		13999000	DSKPQYLVL-----	25	33	9	1061.58	YLVLVPSQ	DASADSKP
I3LQ17	Uncharacterized protein	PZP		8098000	LMKPEAELSPQSV	497	509	13	1427.73	PQSVYRLL	QSVLLMKP
F1SCC6	SERPIN domain-containing protein	SERPINA3-2	F1SCC6-1	522070000	FSIIHKDTQSIIFSGKVTDPSQA	451	473	23	2518.31	PSQAXXXX	RPFLFSII
F1SCC6	SERPIN domain-containing protein	SERPINA3-2		32747000	FSIIHKDTQSIIFSGKVTD----	451	469	19	2135.13	KVTDPSQA	RPFLFSII
F1SCC6	SERPIN domain-containing protein	SERPINA3-2		25752000	-SIIHKDTQSIIFSGKVTDPSQA	452	473	22	2371.24	PSQAXXXX	PFLFSIIH
F1SCC6	SERPIN domain-containing protein	SERPINA3-2		21701000	--IIHKDTQSIIFSGKVTDPSQA	453	473	21	2284.21	PSQAXXXX	FLFSIIHK
F1SCD1	Serpin A3-2	SERPINA3-2	F1SCD1-1	11962000	ATVLRDTQSIIFLGKVVNPHPA	397	418	22	2375.33	PHPAXXXX	PFLFATVL
F1SCD1	Serpin A3-2	SERPINA3-2		34437000	-TVLRDTQSIIFLGKVVNPHPA	398	418	21	2304.3	PHPAXXXX	FLFATVLR
F1SCD1	Serpin A3-2	SERPINA3-2		17036000	----RDTQSIIFLGKVVNPHPA	401	418	18	1991.1	PHPAXXXX	ATVLRDTQ
F1SCD0;Q9GMA6	Serpin A3-10	SERPINA3-2;SERPINA3-3		3404100	LSLGARGPTLTEL	90	102	13	1326.75	LTELLEGL	ALAFLSLG
F1SCD0	Serpin A3-3	SERPINA3-3	F1SCD0-1	280840000	FAVIDKDTGTVLFLGKVADPSPA	401	423	23	2360.26	PSPAXXXX	RPFLFAVI
F1SCD0	Serpin A3-4	SERPINA3-3		106230000	------------FLGKVADPSPA	413	423	11	1100.59	PSPAXXXX	GTVLFLGK
F1SCD0	Serpin A3-5	SERPINA3-3		12649000	--VIDKDTGTVLFLGKVADPSPA	403	423	21	2142.16	PSPAXXXX	FLFAVIDK
F1SCD0	Serpin A3-6	SERPINA3-3		24273000	-AVIDKDTGTVLFLGKVADPSPA	402	423	22	2213.19	PSPAXXXX	PFLFAVID
Q95JC9;F1SQ50;F1SQ51;I3LK90;F1SQ62	Basic proline-rich protein	SL44-1;TP23		14671000	PPPGPPPPGPPPPGP	79	93	15	1353.71	PPGPAPPG	PGARPPPG
P14287	Osteopontin	SPP1	SPP1-1	1743600	LDATEEDLTSHVESEETDGTPK	177	198	22	2402.06	GTPKAILV	EAQQLDAT
P14287	Osteopontin	SPP1		23398000	--ATEEDLTSHVESEETDGTPK	179	198	20	2173.95	GTPKAILV	QQLDATEE
P09571;B3CL06	Serotransferrin	TF	TF-1	215910000	LYDQLPEPRKPIEKAVASF	134	152	19	2200.19	VASFFSSS	PMGLLYDQ
P09571;B3CL06	Serotransferrin	TF		2566700000	-YDQLPEPRKPIEKAVASF	135	152	18	2087.11	VASFFSSS	MGLLYDQL
P09571;B3CL06	Serotransferrin	TF		19789000	FSSSHGKDLLFKDSANGF	289	306	18	1955.94	ANGFLKIP	DFQLFSSS
P09571	Serotransferrin	TF		145000000	FKDSANGFLKIPSKMDSSL	299	317	19	2084.06	DSSLYLGY	KDLLFKDS
F1SUU3	Transmembrane protein 82	TMEM82		11517000	AAMLSPLSLPSWLPSL	1	16	16	1681.91	LPSLPSLE	XXXXAAML
P50390	Transthyretin	TTR	TTR-1	360570000	ALLSPYSYSTTALVSSPKEGAL	129	150	22	2254.17	EGALXXXX	YTIAALLS
P50390	Transthyretin	TTR		78697000	-LLSPYSYSTTALVSSPKEGAL	130	150	21	2183.14	EGALXXXX	TIAALLSP
P50390	Transthyretin	TTR		53204000	--LSPYSYSTTALVSSPKEGAL	131	150	20	2070.05	EGALXXXX	IAALLSPY
P50390	Transthyretin	TTR		6706800	-----------ALVSSPKEGAL	140	150	11	1070.6	EGALXXXX	YSTTALVS
P50390	Transthyretin	TTR		11583000	ALLSPYSYSTTAL---------	129	141	13	1385.71	TTALVSSP	YTIAALLS
P50390	Transthyretin	TTR		8188400	---SPYSYSTTALVSSPKEGAL	132	150	19	1956.97	EGALXXXX	AALLSPYS
I3LP50;P48819;I3L638;I3L998;I3L9F8	Vitronectin	VTN		4002400	LPEQVDAAMAGQIYIS	319	334	16	1704.84	IYISGSAL	DWLGLPEQ
F1S5D4	Zinc finger protein 281	ZNF281		15844000	VSLSSPLHNHSL	667	678	12	1289.67	NHSLFPEK	GFQFVSLS

## Sheet: 2. Proteins
Table S2.2. Proteins originating peptides identified in shotgun proteomics
Proteins	Protein name	Gene name
F1SC20	Alpha-1B-glycoprotein	A1BG
K7GQ48;F1SLX2;K7GMU4	Alpha-2-macroglobulin	A2M
F1RUN2;P08835	Serum albumin	ALB
P27917	Apolipoprotein C-III	APOC3
F1RQW6;A5PF01	Complement factor B	BF
P01025;F1SBS4	Complement C3	C3
F1RQW2	Complement component 4	C4
Q29549;F1RJS2;CON__P17697	Clusterin	CLU
Q28944	Cathepsin L1	CTSL
F1S563	Dihydrolipoamide acetyltransferase component of pyruvate dehydrogenase complex	DBT
I3LMK0;I3LMR9;A0A286ZK95	Transcription and mRNA export factor ENY2	ENY2
F1RX36;I3LQR9;P14460	Fibrinogen alpha chain	FGA
F1RX37;I3L651;P14477	Fibrinogen beta chain	FGB
P20305;CON__Q3SX14	Gelsolin	GSN
Q8MJ80	Hepcidin	HAMP
F1RGX4;P01965;K7GNR8	Hemoglobin subunit alpha	HBA
F1RII7;P02067	Hemoglobin subunit beta	HBB
Q8SPS7;K7GKE7	Haptoglobin	HP
F1STC3	Ig-like domain-containing protein	Iglike
I3LKM9;F1SD69	Legumain	LGMN
F1SCC7	PI2 I alpha-protease inhibitor	LOC100156325
F1RUM0	Inter-alpha-trypsin inhibitor heavy chain H5	LOC100515404
I3L728;I3L6U3;I3LBK0;A0A075B7I7;I3LAQ0;F1STC2	Ig-like domain-containing protein	LOC100739851
K7GNP2;F1RSV8	Mediator of RNA polymerase II transcription subunit 12	MED12
A4UTP7;F1RNZ8;F1RNZ9	Myocyte-specific enhancer factor 2C	MEF2C
F1S4Y2	Nuclear receptor coactivator 6	NCOA6
I3LIV7;F1SN68	Alpha-1-acid glycoprotein	ORM1
P06867	Plasminogen	PLG
I3LQ17	Uncharacterized protein	PZP
F1SCD0;Q9GMA6	Serpin A3-10	SERPINA3-2
F1SCD0	Serpin A3-6	SERPINA3-3
P14287	Osteopontin	SPP1
P09571	Serotransferrin	TF
F1SUU3	Transmembrane protein 82	TMEM82
Q95274;K7GL17	Thymosin beta-4	TMSB4
Q95JC9;F1SQ50;F1SQ51;I3LK90;F1SQ62	Basic proline-rich protein	TP23
P50390	Transthyretin	TTR
I3LP50;P48819;I3L638;I3L998;I3L9F8	Vitronectin	VTN
F1S5D4	Zinc finger protein 281	ZNF281

## Sheet: 3. Entries for IceLogo
Table S2.3. Non-redundant sequences used for iceLogo analysis shown in Figure 5
Endo-peptidase		Amino-peptidase		Carboxy-peptidase
AAFFFFDP		PLLSELSD		QVAGSXXX
AAVEAKLL		LLSELSDP		PPTLTIKT
AAYLWVGT		ELSDPVEL		PSLLHTGT
ADLLLTKV		FRRDTYKS		YFKGLVLI
ALAFLSLG		RRDTYKSE		FKGLVLIA
ANGFLKIP		KDLGEQYF		KDLGEQYF
APELSAEP		DTYKSEIA		LGEQYFKG
APVELVLS		RDTYKSEI		QYFKGLVL
AQELLRVL		YKSEIAHR		RFKDLGEQ
AQRLRRDT		AHRFKDLG		FKDLGEQY
ASLAASLG		RFKDLGEQ		DLGEQYFK
ATETVRKY		FTDFWDYT		EQYFKGLV
CAFSSGSV		AIEAEDTS		RGILAXXX
CAQAIEAE		DLMVYVTN		SPALLTKV
DAGLVFEA		FDLMVYVT		TLSFLYTG
DASADSKP		FMVFQALA		VTEDFKVR
DFQLFSSS		GDPIYTII		HLPSRSAP
DIALLKLS		VQMAEVQD		ESEEMVVL
DLNLDVSI		AEVQDKGE		GGGVRGPR
DSALFILP		VQDKGEFL		ASLDKFLA
DSSLYLGY		QMAEVQDK		HASLDKFL
DWLGLPEQ		RQLTDLRT		VLGLWGKV
EAQGAHVP		LRTQDTAG		EAVLGLWG
EAQQLDAT		DDFNPSVH		FPWQAKMI
FRSFVRLT		HASLDKFL		KIVTLKDQ
GAFLFSLS		ASLDKFLA		PLSLSVSP
GASCAIQL		LDKFLANV		PASLAASL
GASCAIQM		LANVSTVL		SPASLAAS
GDQQKRKI		VQAAFQKV		QGAFLFSL
GEFLAEGG		XXXIVLTQ
GFQFVSLS		AFSSGSVT
GGVRGPRL		DLLLTKVP
GKFTDFWD		LGDSLDDY
GKVGGQAG		GDSLDDYV
GLSFYADK		GLGDSLDD
GLVLIAFS		SLDDYVNT
GLWGKVNV		PFLFSIIH
GNAMFVDE		FLFSIIHK
GPKFVIEI		FLFATVLR
GSVFLRNP		ATVLRDTQ
GTPKAILV		FLFAVIDK
GTVLFLGK		PFLFAVID
HCLPADDL		QQLDATEE
HINLYKVL		MGLLYDQL
HPDDFNPS		TIAALLSP
HVDARGHR		IAALLSPY
IASAAPKL		AALLSPYS
INQKLIET
IPHFGYCD
IYISGSAL
KAQAAIDY
KDLLFKDS
KINLREYQ
KMQDYVKQ
KMSMKIRP
KSKLKKTE
KTFMLINS
KVTDPSQA
LACTVVEL
LCAGSLEE
LGRLLVVY
LHTGTPEK
LIMQNEMR
LMNMVRIS
LPSLPSLE
LPSRSAPV
LSFLYTGL
LSLSVSPG
LSNLVEVT
LSVGVQLQ
LTELLEGL
LTETIEGV
MMLMMQQD
MNENMKRQ
MVKTMSAA
NHSLFPEK
NRKPDLRV
PALLTKVQ
PAVPKETQ
PDSFWEAL
PDVQAAFQ
PFDLMVYV
PFLFATVL
PGARPPPG
PMGLLYDQ
PPGPAPPG
PPRLLIYR
PQSVYRLL
PSNLLQLN
PSQLYAGV
PTDASVSG
PTLTIKTD
QAKMISHH
QARNVIEK
QATFMVFQ
QESLYGYW
QGQRLRQQ
QGSYKVVV
QMTPSSSY
QSVLLMKP
QTRQLTDL
QVQRIMGG
RGSLFFNP
RLYGMNEE
RPFLFAVI
RPFLFSII
RVPRQVRL
SEEMVVLE
SGLGDSLD
SGLNSRWT
SLGDTVSI
SPALAEMD
SPGNLNKN
SQPQSQQQ
SRFARNIM
SRRLLASP
TEDFKVRS
TIEELARP
TQRFFESF
TRTNDLQE
TSILDWIQ
TTALVSSP
TVEEFVLP
TVQMAEVQ
VASFFSSS
VFRRDTYK
VGSDAEVD
VLGLWGKV
VLGRNLEI
VNVDEVGG
VSKLFKEP
VTLKDQIT
VVAEFYGQ
WAGLQELR
XMVVSKMN
YLVLVPSQ
YPLLSELS
YPSWFQQT
YSTTALVS
YTIAALLS
LDKFLANV
HCLLVTLA
